# Supplementary material for: Transcriptomic and proteomic analyses of Cucurbita ficifolia Bouché (Cucurbitaceae) response to Fusarium oxysporum f.sp. cucumerium
Source: BMC Genomics. 2022 Jun 13;23(Suppl 1):436. doi: 10.1186/s12864-022-08674-7 (PMC9190096; doi:10.1186/s12864-022-08674-7)
Supplement: Supplementary file 1 — Additional file 1. DEGs in C. ficifolia leaf after infection by FOC at 2 dpi compared with control. [file 12864_2022_8674_MOESM1_ESM.xlsx]

## Sheet: 1
Additional file1: DEGs in C. ficifolia leaf after infection by FOC at 2 dpi compared with control.
ID	baseMean	baseMean_control_2d_CK1	baseMean_case_2d_chuli	foldChange	log2FoldChange	pval	padj	up_down	fpkm_Sample_lvpi_2d_CK1	fpkm_Sample_lvpi_2d_CK2	fpkm_Sample_lvpi_2d_CK3	fpkm_Sample_lvpi_2d_chuli1	fpkm_Sample_lvpi_2d_chuli2_2	fpkm_Sample_lvpi_2d_chuli3	length	NR.id.and.Des	NR.e.value	swiss.id	swiss.e.value	swiss.Des	KOG.id	KOG.e.value	KOG.Des	kegg.id	kegg.term	kegg_hits_numbers	KO_ENTRY	KO_name	KO_Definition	GO.id	GO.term
comp67500_c0_seq1_2	160.726	320.86	0.592434	0.0018464	-9.08107	0.00323273	0.611959	Down	8.00564	23.2262	0.205386	0.0340869	0.00068025	0.0337551	1740	gi|123995907|gb|ABM85555.1|eukaryotic translation elongation factor 1 alpha 1, partial [synthetic construct]	1.02461e-268	sp|P68105|EF1A1_RABIT	0	Elongation factor 1-alpha 1	KOG0052	0	Translation elongation factor EF-1 alpha/Tu	ko03013	RNA transport	1	K03231	EEF1A	elongation factor 1-alpha	GO:0030864;GO:0005737;GO:0005829;GO:0070062;GO:0005615;GO:0043209;GO:0005730;GO:0005634;GO:0032587;GO:0005525;GO:0003924;GO:0019001;GO:0044822;GO:0003746;GO:0000049;GO:0071364	cortical actin cytoskeleton|cytoplasm|cytosol|extracellular exosome|extracellular space|myelin sheath|nucleolus|nucleus|ruffle membrane|GTP binding|GTPase activity|guanyl nucleotide binding|poly(A) RNA binding|translation elongation factor activity|tRNA binding|cellular response to epidermal growth factor stimulus
CL1003Contig1	3877.05	7739.06	15.0334	0.00194254	-9.00784	8.6566e-05	0.0429644	Down	283.131	154.754	5.93705	0.386814	0.320207	0.381945	3068	gi|14334876|gb|AAK59616.1|putative nitrate reductase [Arabidopsis thaliana]	0	sp|P17569|NIA_CUCMA	0	Nitrate reductase [NADH]	KOG0535	0	Sulfite oxidase, molybdopterin-binding component	ko00910	Nitrogen metabolism	1	K10534	NR	nitrate reductase (NAD(P)H)	GO:0020037;GO:0030151;GO:0043546;GO:0009703;GO:0050464;GO:0042128;GO:0006809	heme binding|molybdenum ion binding|molybdopterin cofactor binding|nitrate reductase (NADH) activity|nitrate reductase (NADPH) activity|nitrate assimilation|nitric oxide biosynthetic process
CL22384Contig1	109.642	218.706	0.577295	0.00263959	-8.56547	0.00042907	0.150843	Down	17.2309	25.8158	0.1444	0	0	0.142315	872	gi|123994071|gb|ABM84637.1|beta-2-microglobulin, partial [synthetic construct]	1.5568e-62	sp|P16213|B2MG_PONPY	1e-70	Beta-2-microglobulin										GO:0005576;GO:0042612;GO:0002474;GO:0006955	extracellular region|MHC class I protein complex|antigen processing and presentation of peptide antigen via MHC class I|immune response
CL54853Contig1	102.454	203.989	0.919133	0.00450579	-7.794	2.92912e-07	0.000455262	Down	8.25449	11.6379	9.39641	0.130482	0.0706251	2.76808e-15	1278	gi|449439715|ref|XP_004137631.1|PREDICTED: monoglyceride lipase [Cucumis sativus]	2.84712e-157	sp|Q99685|MGLL_HUMAN	1e-26	Monoglyceride lipase {ECO:0000312|HGNC:HGNC:17038}	KOG1455	9e-99	Lysophospholipase	ko00561	Glycerolipid metabolism	1	K01054	MGLL	acylglycerol lipase	GO:0005829;GO:0005789;GO:0019898;GO:0016020;GO:0005654;GO:0005886;GO:0047372;GO:0004622;GO:0042803;GO:0036155;GO:0046464;GO:0019369;GO:0006633;GO:0006954;GO:0006629;GO:2000124;GO:0050727;GO:0051930;GO:0009966;GO:0019433	cytosol|endoplasmic reticulum membrane|extrinsic component of membrane|membrane|nucleoplasm|plasma membrane|acylglycerol lipase activity|lysophospholipase activity|protein homodimerization activity|acylglycerol acyl-chain remodeling|acylglycerol catabolic process|arachidonic acid metabolic process|fatty acid biosynthetic process|inflammatory response|lipid metabolic process|regulation of endocann…
CL13266Contig1	31.1944	62.085	0.303787	0.00489307	-7.67504	0.00111086	0.301127	Down	5.7615	7.42536	0.0994717	0.0993349	0	0	809	gi|261861354|dbj|BAI47199.1|ribosomal protein L7, partial [synthetic construct]	3.36539e-138	sp|P18124|RL7_HUMAN	1e-155	60S ribosomal protein L7	KOG3184	3e-156	60S ribosomal protein L7	ko03010	Ribosome	1	K02937	RP-L7e, RPL7	large subunit ribosomal protein L7e	GO:0005737;GO:0005829;GO:0022625;GO:0070062;GO:0005925;GO:0030529;GO:0016020;GO:0005730;GO:0005634;GO:0003677;GO:0003729;GO:0044822;GO:0042803;GO:0003723;GO:0003735;GO:0002181;GO:0000463;GO:0000184;GO:0042273;GO:0006364;GO:0006614;GO:0006412;GO:0006413;GO:0019083	cytoplasm|cytosol|cytosolic large ribosomal subunit|extracellular exosome|focal adhesion|intracellular ribonucleoprotein complex|membrane|nucleolus|nucleus|DNA binding|mRNA binding|poly(A) RNA binding|protein homodimerization activity|RNA binding|structural constituent of ribosome|cytoplasmic translation|maturation of LSU-rRNA from tricistronic rRNA transcript (SSU-rRNA, 5.8S rRNA, LSU-rRNA)|nucl…
CL18858Contig1	116.212	231.178	1.24624	0.00539082	-7.53528	1.95874e-07	0.000352125	Down	29.3338	30.6242	18.2444	0	0.464228	0	536	gi|700191744|gb|KGN46948.1|hypothetical protein Csa_6G152340 [Cucumis sativus]	7.12434e-30	sp|Q9M280|BIC2_ARATH	9e-18	Protein BIC2 {ECO:0000303|PubMed:27846570}										GO:0005634;GO:0080167	nucleus|response to karrikin
CL54403Contig1	660.783	1314.11	7.45227	0.00567094	-7.4622	4.33629e-11	4.2685e-07	Down	72.89	83.2676	66.257	0.334848	0.397419	0.754241	1083	gi|659083951|ref|XP_008442627.1|PREDICTED: protein REVEILLE 8-like isoform X1 [Cucumis melo]	2.14949e-129	sp|Q8RWU3|RVE8_ARATH	1e-96	Protein REVEILLE 8	KOG0724	3e-88	Zuotin and related molecular chaperones (DnaJ superfamily), contains DNA-binding domains							GO:0005634;GO:0043565;GO:0003700;GO:0001190;GO:0032922;GO:0043966;GO:0048573;GO:0042753;GO:0010628;GO:0042752;GO:0006355;GO:0009737;GO:0009733;GO:0046686;GO:0009723;GO:0009739;GO:0009753;GO:0009751;GO:0009651	nucleus|sequence-specific DNA binding|transcription factor activity, sequence-specific DNA binding|transcriptional activator activity, RNA polymerase II transcription factor binding|circadian regulation of gene expression|histone H3 acetylation|photoperiodism, flowering|positive regulation of circadian rhythm|positive regulation of gene expression|regulation of circadian rhythm|regulation of tran…
CL40693Contig1	26.0725	51.8334	0.31156	0.0060108	-7.37823	0.0341501	1	Down	3.02201	12.6389	0	0	0.118322	0	561	gi|649102907|gb|AIC49616.1|RPL21, partial [synthetic construct]	4.6606e-89	sp|P46778|RL21_HUMAN	2e-114	60S ribosomal protein L21	KOG1732	5e-115	60S ribosomal protein L21	ko03010	Ribosome	1	K02889	RP-L21e, RPL21	large subunit ribosomal protein L21e	GO:0005737;GO:0005829;GO:0022625;GO:0016020;GO:0005730;GO:0044822;GO:0003723;GO:0003735;GO:0000184;GO:0006364;GO:0006614;GO:0006412;GO:0006413;GO:0019083	cytoplasm|cytosol|cytosolic large ribosomal subunit|membrane|nucleolus|poly(A) RNA binding|RNA binding|structural constituent of ribosome|nuclear-transcribed mRNA catabolic process, nonsense-mediated decay|rRNA processing|SRP-dependent cotranslational protein targeting to membrane|translation|translational initiation|viral transcription
comp54787_c0_seq1_2	23.9027	47.5017	0.303787	0.00639529	-7.28878	0.00685123	1	Down	4.80847	9.53463	0	0.118508	0	0	565	gi|208967312|dbj|BAG73670.1|ribosomal protein L11, partial [synthetic construct]	1.92342e-98	sp|P62914|RL11_RAT	8e-129	60S ribosomal protein L11	KOG0397	2e-129	60S ribosomal protein L11	ko03010	Ribosome	1	K02868	RP-L11e, RPL11	large subunit ribosomal protein L11e	GO:0022625;GO:0022626;GO:0005730;GO:0005654;GO:0042975;GO:0019843;GO:0003735;GO:0043433;GO:0034504;GO:0000027;GO:0006412	cytosolic large ribosomal subunit|cytosolic ribosome|nucleolus|nucleoplasm|peroxisome proliferator activated receptor binding|rRNA binding|structural constituent of ribosome|negative regulation of sequence-specific DNA binding transcription factor activity|protein localization to nucleus|ribosomal large subunit assembly|translation
comp63511_c0_seq4_2	41.2207	81.8489	0.592434	0.00723815	-7.11016	0.00240464	0.505458	Down	0.76172	1.07124	5.41204	0.0316464	3.41492e-21	0.0330126	2262	gi|449441508|ref|XP_004138524.1|PREDICTED: polygalacturonase At1g48100 [Cucumis sativus]	1.24917e-225	sp|Q949Z1|PGLR4_ARATH	3e-117	Polygalacturonase At1g48100										GO:0005618;GO:0005576;GO:0004650;GO:0005975;GO:0071555	cell wall|extracellular region|polygalacturonase activity|carbohydrate metabolic process|cell wall organization
CL35867Contig1	42.138	83.6685	0.607573	0.00726168	-7.10548	0.000802423	0.234613	Down	16.5602	18.0193	0.254848	0.268304	0	0	416	gi|649116855|gb|AIC53819.1|LOC400590, partial [synthetic construct]	3.13444e-44
CL38953Contig1	17.6035	34.9031	0.303787	0.00870371	-6.84415	0.0219184	1	Down	3.11597	8.52204	0	0.109348	0	0	509	gi|14044037|gb|AAH07945.1|RPS11 protein [synthetic construct]	2.5962e-86	sp|P62282|RS11_RAT	5e-113	40S ribosomal protein S11	KOG1728	1e-113	40S ribosomal protein S11	ko03010	Ribosome	1	K02949	RP-S11e, RPS11	small subunit ribosomal protein S11e	GO:0022627;GO:0016020;GO:0019843;GO:0003735;GO:0001649;GO:0006412	cytosolic small ribosomal subunit|membrane|rRNA binding|structural constituent of ribosome|osteoblast differentiation|translation
CL46101Contig1	16.1956	32.1026	0.288647	0.00899141	-6.79724	0.0189194	1	Down	1.82519	2.54852	3.3886	0	0	0.109819	784	gi|659097234|ref|XP_008449514.1|PREDICTED: uncharacterized protein LOC103491377 [Cucumis melo]	3.12164e-50
CL13106Contig1	1600.14	3170.68	29.5974	0.0093347	-6.74318	0.000618145	0.193169	Down	472.381	331.287	6.23958	3.92624	4.09566	1.29342	685	gi|700188725|gb|KGN43958.1|hypothetical protein Csa_7G074910 [Cucumis sativus]	1.40633e-13
CL8431Contig1	30.1245	59.6566	0.592434	0.00993075	-6.65388	0.00199627	0.43994	Down	4.09708	3.62622	0.950077	0.0387148	0.00188283	0.0288684	1226	gi|659080444|ref|XP_008440795.1|PREDICTED: B-box zinc finger protein 19-like isoform X1 [Cucumis melo]	9.15467e-64	sp|C0SVM5|BBX19_ARATH	3e-37	B-box zinc finger protein 19 {ECO:0000303|PubMed:19920209}										GO:0005634;GO:0008270;GO:0010100;GO:0006355;GO:0006351	nucleus|zinc ion binding|negative regulation of photomorphogenesis|regulation of transcription, DNA-templated|transcription, DNA-templated
CL2959Contig1	595.189	1178.28	12.1015	0.0102705	-6.60534	0.00111147	0.301127	Down	65.3431	35.5008	2.50354	0.493078	0.480272	0.347777	2010	gi|659106965|ref|XP_008453479.1|PREDICTED: phosphoethanolamine N-methyltransferase 1 [Cucumis melo]	3.02642e-261	sp|Q9FR44|PEAM1_ARATH	0	Phosphoethanolamine N-methyltransferase 1	KOG1269	0	SAM-dependent methyltransferases	ko00564	Glycerophospholipid metabolism	1	K05929	E2.1.1.103, NMT	phosphoethanolamine N-methyltransferase	GO:0005737;GO:0005829;GO:0008168;GO:0000234;GO:0042425;GO:0006656;GO:0009555;GO:0009860;GO:0010183;GO:0048528;GO:0009826	cytoplasm|cytosol|methyltransferase activity|phosphoethanolamine N-methyltransferase activity|choline biosynthetic process|phosphatidylcholine biosynthetic process|pollen development|pollen tube growth|pollen tube guidance|post-embryonic root development|unidimensional cell growth
CL5579Contig1	10510	20802	218.001	0.0104798	-6.57625	1.19744e-10	8.84043e-07	Down	444.182	478.389	212.374	3.9449	5.67131	4.72724	3291	gi|659119749|ref|XP_008459823.1|PREDICTED: protein LHY-like isoform X1 [Cucumis melo]	0	sp|Q6R0H1|LHY_ARATH	2e-90	Protein LHY {ECO:0000303|PubMed:9657154}	KOG0724	5e-91	Zuotin and related molecular chaperones (DnaJ superfamily), contains DNA-binding domains							GO:0005634;GO:0003700;GO:0044212;GO:0007623;GO:0048574;GO:0042754;GO:0043433;GO:0042752;GO:0006355;GO:0009737;GO:0009733;GO:0046686;GO:0009409;GO:0009723;GO:0009739;GO:0009753;GO:0009751;GO:0009651;GO:0006351	nucleus|transcription factor activity, sequence-specific DNA binding|transcription regulatory region DNA binding|circadian rhythm|long-day photoperiodism, flowering|negative regulation of circadian rhythm|negative regulation of sequence-specific DNA binding transcription factor activity|regulation of circadian rhythm|regulation of transcription, DNA-templated|response to abscisic acid|response to…
CL14352Contig1	14.152	28.0003	0.303787	0.0108494	-6.52624	0.042235	1	Down	1.26854	4.40507	0	0.121693	7.77086e-10	0	844	gi|261858662|dbj|BAI45853.1|myosin, light chain 6, alkali, smooth muscle and non-muscle, partial [synthetic construct]	1.85671e-81	sp|Q5R844|MYL6_PONAB	2e-106	Myosin light polypeptide 6	KOG0030	4e-107	Myosin essential light chain, EF-Hand protein superfamily	ko04114;ko04218;ko04014;ko04015;ko04016;ko04020;ko04022;ko04024;ko04070;ko04371	Oocyte meiosis|Cellular senescence|Ras signaling pathway|Rap1 signaling pathway|MAPK signaling pathway - plant|Calcium signaling pathway|cGMP - PKG signaling pathway|cAMP signaling pathway|Phosphatidylinositol signaling system|Apelin signaling pathway	10	K02183	CALM	calmodulin	GO:0016459;GO:0005509	myosin complex|calcium ion binding
CL39830Contig1	26.8098	53.0272	0.592434	0.0111723	-6.48394	0.00399144	0.710067	Down	6.8253	9.66032	0	0.124019	0	0.123725	555	gi|649103016|gb|AIC49648.1|RPS18, partial [synthetic construct]	2.6353e-81	sp|P62271|RS18_RAT	1e-93	40S ribosomal protein S18	KOG3311	3e-94	Ribosomal protein S18	ko03010	Ribosome	1	K02964	RP-S18e, RPS18	small subunit ribosomal protein S18e	GO:0022627;GO:0019901;GO:0019843;GO:0003735;GO:0042254;GO:0006412	cytosolic small ribosomal subunit|protein kinase binding|rRNA binding|structural constituent of ribosome|ribosome biogenesis|translation
CL33044Contig1	13.0205	25.7372	0.303787	0.0118034	-6.40465	0.0462175	1	Down	4.61768	6.44279	0	0.227502	0	0	403	gi|649103010|gb|AIC49646.1|RPS15A, partial [synthetic construct]	2.76178e-64	sp|P62246|RS15A_RAT	2e-86	40S ribosomal protein S15a	KOG1754	4e-87	40S ribosomal protein S15/S22	ko03010	Ribosome	1	K02957	RP-S15Ae, RPS15A	small subunit ribosomal protein S15Ae	GO:0022627;GO:0005739;GO:0003735;GO:0006412	cytosolic small ribosomal subunit|mitochondrion|structural constituent of ribosome|translation
CL28231Contig1	12.9245	25.5452	0.303787	0.0118921	-6.39385	0.0477173	1	Down	1.11084	3.2535	0.0817057	0.0876555	0	0	983	gi|649107333|gb|AIC50976.1|RPL13A, partial [synthetic construct]	1.66993e-98	sp|P40429|RL13A_HUMAN	1e-115	60S ribosomal protein L13a	KOG3204	3e-116	60S ribosomal protein L13a	ko03010	Ribosome	1	K02872	RP-L13Ae, RPL13A	large subunit ribosomal protein L13Ae	GO:0005737;GO:0005829;GO:0022625;GO:0005925;GO:0097452;GO:0030529;GO:0015934;GO:0016020;GO:0005730;GO:0005634;GO:0003729;GO:0044822;GO:0003735;GO:0071346;GO:1901194;GO:0017148;GO:0000184;GO:0006364;GO:0006614;GO:0006412;GO:0006413;GO:0019083	cytoplasm|cytosol|cytosolic large ribosomal subunit|focal adhesion|GAIT complex|intracellular ribonucleoprotein complex|large ribosomal subunit|membrane|nucleolus|nucleus|mRNA binding|poly(A) RNA binding|structural constituent of ribosome|cellular response to interferon-gamma|negative regulation of formation of translation preinitiation complex|negative regulation of translation|nuclear-transcrib…
CL38842Contig1	784.606	1550.61	18.6019	0.0119965	-6.38124	1.75825e-09	9.44052e-06	Down	312.795	329.615	159.75	0	10.2632	0.729472	348
CL2852Contig1	197.23	389.719	4.74029	0.0121633	-6.36132	1.81873e-07	0.000352125	Down	38.6077	22.7021	17.2034	0.138126	0.277737	0.736845	905	gi|449450308|ref|XP_004142905.1|PREDICTED: uncharacterized protein LOC101212562 [Cucumis sativus]	1.20977e-28
CL46547Contig1	22.9082	45.2088	0.607573	0.0134393	-6.2174	0.0132355	1	Down	2.29699	4.75379	0	0.0970734	3.59372e-57	0	1091	gi|123996641|gb|ABM85922.1|ribosomal protein, large, P0, partial [synthetic construct]	4.46077e-175	sp|P05388|RLA0_HUMAN	0	60S acidic ribosomal protein P0	KOG0815	0	60S acidic ribosomal protein P0	ko03010	Ribosome	1	K02941	RP-LP0, RPLP0	large subunit ribosomal protein LP0	GO:0005737;GO:0036464;GO:0005829;GO:0022625;GO:0030425;GO:0070062;GO:0005925;GO:0030529;GO:0016020;GO:0005634;GO:0030687;GO:0070180;GO:0044822;GO:0003735;GO:0071353;GO:0002181;GO:0000184;GO:0006364;GO:0006614;GO:0006412;GO:0006413;GO:0019083	cytoplasm|cytoplasmic ribonucleoprotein granule|cytosol|cytosolic large ribosomal subunit|dendrite|extracellular exosome|focal adhesion|intracellular ribonucleoprotein complex|membrane|nucleus|preribosome, large subunit precursor|large ribosomal subunit rRNA binding|poly(A) RNA binding|structural constituent of ribosome|cellular response to interleukin-4|cytoplasmic translation|nuclear-transcribe…
CL7604Contig1	62.8532	123.868	1.83867	0.0148439	-6.07399	0.022765	1	Down	5.84764	1.61304	0.10707	0.0216626	0.0817081	0.0214361	2917	gi|700198215|gb|KGN53373.1|hypothetical protein Csa_4G050280 [Cucumis sativus]	0	sp|Q9FFR9|CHX18_ARATH	0	Cation/H(+) antiporter 18	KOG1650	0	Predicted K+/H+-antiporter							GO:0016021;GO:0005770;GO:0005451;GO:0006813;GO:0006885	integral component of membrane|late endosome|monovalent cation:proton antiporter activity|potassium ion transport|regulation of pH
CL54032Contig1	78.7313	155.153	2.30918	0.0148832	-6.07017	3.59178e-05	0.0233695	Down	20.7765	23.3629	16.286	0	0	1.13727	468
CL36111Contig1	225.609	444.307	6.91181	0.0155564	-6.00635	2.76287e-07	0.000443135	Down	5.21135	6.05727	4.13577	0.201975	0.021657	0.0765158	5253	gi|971551378|ref|XP_015164456.1|PREDICTED: uncharacterized protein LOC107060740 [Solanum tuberosum]	5.45076e-10				KOG0017	9e-18	FOG: Transposon-encoded proteins with TYA, reverse transcriptase, integrase domains in various combinations
CL252Contig1	86.8234	170.981	2.66616	0.0155933	-6.00293	2.49648e-05	0.0177647	Down	10.3362	13.8881	6.18002	0.227122	0.0714832	0.292449	1009	gi|659111804|ref|XP_008455915.1|PREDICTED: cellulose synthase-like protein H1 isoform X3 [Cucumis melo]	7.44827e-96	sp|O80891|CSLB4_ARATH	6e-83	Cellulose synthase-like protein B4										GO:0005794;GO:0000139;GO:0016021;GO:0005886;GO:0016760;GO:0016759;GO:0071555;GO:0030244;GO:0009833	Golgi apparatus|Golgi membrane|integral component of membrane|plasma membrane|cellulose synthase (UDP-forming) activity|cellulose synthase activity|cell wall organization|cellulose biosynthetic process|plant-type primary cell wall biogenesis
CL54510Contig1	413.745	814.674	12.8155	0.0157308	-5.99026	1.59887e-07	0.000337259	Down	71.3556	98.8431	37.0226	1.9469	1.55775	0.430505	702
CL9909Contig1	240.543	473.321	7.76568	0.0164068	-5.92956	2.61041e-07	0.000440502	Down	55.5516	55.6745	24.4404	0.34299	2.2014	0	626	gi|307136398|gb|ADN34208.1|hypothetical protein [Cucumis melo subsp. melo]	6.84378e-65	sp|F4JCX9|LNK2_ARATH	2e-22	Protein LNK2 {ECO:0000303|PubMed:23818596}										GO:0005634;GO:0006355;GO:0048511;GO:0006351	nucleus|regulation of transcription, DNA-templated|rhythmic process|transcription, DNA-templated
comp31769_c0_seq4_2	2165.71	4258.68	72.7409	0.0170806	-5.8715	1.14819e-07	0.00026521	Down	160.46	157.833	58.1022	0.475244	4.45945	2.70982	2022	gi|659068217|ref|XP_008443358.1|PREDICTED: CBL-interacting serine/threonine-protein kinase 20 [Cucumis melo]	2.09692e-223	sp|Q9LWM4|CIPK5_ORYSJ	0	CBL-interacting protein kinase 5	KOG0583	0	Serine/threonine protein kinase	ko04530;ko04140;ko04068;ko04150;ko04151;ko04152;ko04371	Tight junction|Autophagy - animal|FoxO signaling pathway|mTOR signaling pathway|PI3K-Akt signaling pathway|AMPK signaling pathway|Apelin signaling pathway	7	K07198	PRKAA, AMPK	5'-AMP-activated protein kinase, catalytic alpha subunit	GO:0005829;GO:0005524;GO:0004674;GO:0035556;GO:0018105;GO:0018107	cytosol|ATP binding|protein serine/threonine kinase activity|intracellular signal transduction|peptidyl-serine phosphorylation|peptidyl-threonine phosphorylation
CL54782Contig1	34.0168	66.8789	1.15459	0.0172639	-5.8561	0.00249564	0.51723	Down	10.0525	5.66422	2.75425	0	0	0.376302	650
CL50145Contig1	17.8321	35.0411	0.62312	0.0177825	-5.81339	0.0239459	1	Down	3.27174	1.27719	0	0	0.0793699	0	1367	gi|700196648|gb|KGN51825.1|Nodulin MtN21 family protein [Cucumis sativus]	5.24104e-162	sp|F4I5D5|WTR11_ARATH	3e-106	WAT1-related protein At1g70260										GO:0016021;GO:0005886;GO:0022857;GO:0006810	integral component of membrane|plasma membrane|transmembrane transporter activity|transport
CL38452Contig1	381.213	748.955	13.4705	0.0179858	-5.797	9.14268e-08	0.000234776	Down	151.559	166.301	98.3316	2.05175	5.29038	1.36566	326	gi|659111102|ref|XP_008455579.1|PREDICTED: zinc finger protein CONSTANS-LIKE 2 [Cucumis melo]	1.85176e-29				KOG1601	3e-06	GATA-4/5/6 transcription factors
CL19784Contig1	1026.68	2017	36.3541	0.0180238	-5.79395	1.89847e-07	0.000352125	Down	55.9607	72.1051	26.4861	1.11806	2.04039	0.125935	2329	gi|1035420259|ref|XP_016902747.1|PREDICTED: ultraviolet-B receptor UVR8 isoform X1 [Cucumis melo]	9.17649e-261	sp|Q9FN03|UVR8_ARATH	2e-17	Ultraviolet-B receptor UVR8	KOG1426	5e-92	FOG: RCC1 domain							GO:0000785;GO:0005829;GO:0005634;GO:0003682;GO:0005085;GO:0009881;GO:0042803;GO:0009649;GO:0018298;GO:0009411;GO:0010224	chromatin|cytosol|nucleus|chromatin binding|guanyl-nucleotide exchange factor activity|photoreceptor activity|protein homodimerization activity|entrainment of circadian clock|protein-chromophore linkage|response to UV|response to UV-B
comp64336_c0_seq27_2	62.7726	123.213	2.33209	0.0189273	-5.72339	0.000179991	0.0770333	Down	2.62574	2.94921	3.22749	0.000278502	0.0308068	0.16437	2605	gi|659066338|ref|XP_008439595.1|PREDICTED: protein REVEILLE 2-like [Cucumis melo]	6.98921e-222	sp|F4J2J6|RVE7L_ARATH	1e-30	Protein REVEILLE 7-like	KOG0724	7e-31	Zuotin and related molecular chaperones (DnaJ superfamily), contains DNA-binding domains							GO:0005634;GO:0003677;GO:0006355;GO:0006351	nucleus|DNA binding|regulation of transcription, DNA-templated|transcription, DNA-templated
CL53539Contig1	21.5923	42.2732	0.91136	0.0215588	-5.53558	0.0365162	1	Down	1.402	3.73464	0	0.127725	0	0	1405	gi|649100619|gb|AIC48958.1|HNRNPA1, partial [synthetic construct]	9.2946e-190	sp|P09651|ROA1_HUMAN	5e-140	Heterogeneous nuclear ribonucleoprotein A1, N-terminally processed	KOG0118	1e-140	FOG: RRM domain	ko03015	mRNA surveillance pathway	1	K14411	MSI	RNA-binding protein Musashi	GO:0071013;GO:0005737;GO:0070062;GO:0030529;GO:0016020;GO:0005654;GO:0005634;GO:0005681;GO:0098505;GO:0000166;GO:0044822;GO:0003723;GO:0003697;GO:0003727;GO:0061752;GO:1903936;GO:0008543;GO:0010467;GO:0006397;GO:0000398;GO:0051028;GO:0032211;GO:0051168;GO:0051170;GO:0032212;GO:0006405;GO:0016032	catalytic step 2 spliceosome|cytoplasm|extracellular exosome|intracellular ribonucleoprotein complex|membrane|nucleoplasm|nucleus|spliceosomal complex|G-rich strand telomeric DNA binding|nucleotide binding|poly(A) RNA binding|RNA binding|single-stranded DNA binding|single-stranded RNA binding|telomeric repeat-containing RNA binding|cellular response to sodium arsenite|fibroblast growth factor rec…
CL13281Contig1	63.9249	125.099	2.75044	0.0219861	-5.50727	0.000232514	0.0921659	Down	8.92478	13.7598	8.54064	0.132269	0.517181	0.134832	729	gi|700208157|gb|KGN63276.1|hypothetical protein Csa_2G423560 [Cucumis sativus]	1.07862e-33	sp|Q9LRM4|MIP1B_ARATH	2e-23	B-box domain protein 31 {ECO:0000303|PubMed:19920209}										GO:0005634;GO:0030674;GO:0003700;GO:0008270;GO:0007623;GO:0009909;GO:0006355;GO:0010224	nucleus|protein binding, bridging|transcription factor activity, sequence-specific DNA binding|zinc ion binding|circadian rhythm|regulation of flower development|regulation of transcription, DNA-templated|response to UV-B
CL15872Contig1	86.6082	169.395	3.82115	0.0225576	-5.47024	0.00296919	0.582612	Down	19.4239	46.1838	8.78633	0	0.539604	1.71271	398	gi|659096725|ref|XP_008449253.1|PREDICTED: aquaporin PIP2-2-like [Cucumis melo]	4.81825e-08	sp|Q8H5N9|PIP21_ORYSJ	6e-07	Probable aquaporin PIP2-1	KOG0223	4e-07	Aquaporin (major intrinsic protein family)							GO:0005887;GO:0009506;GO:0005773;GO:0015254;GO:0015250;GO:0009992;GO:0034220	integral component of plasma membrane|plasmodesma|vacuole|glycerol channel activity|water channel activity|cellular water homeostasis|ion transmembrane transport
CL30751Contig1	221.724	432.828	10.62	0.0245364	-5.34894	2.09342e-06	0.00247283	Down	32.537	26.0999	37.8134	0.277267	0.576232	1.91147	842	gi|449436763|ref|XP_004136162.1|PREDICTED: dnaJ homolog subfamily C member 21-like [Cucumis sativus]	8.35198e-50	sp|O35723|DNJB3_MOUSE	1e-17	DnaJ homolog subfamily B member 3	KOG0714	4e-30	Molecular chaperone (DnaJ superfamily)							GO:0005813;GO:0005737	centrosome|cytoplasm
CL17964Contig1	44.2358	86.345	2.12651	0.024628	-5.34355	0.0119641	1	Down	9.49929	31.0323	5.26521	1.46023	0	0	328
CL2061Contig1	48.92	95.4698	2.37014	0.0248261	-5.332	0.00162272	0.386457	Down	3.23392	4.77752	0.592535	0.0376617	0.071468	0.155846	1933	gi|700193689|gb|KGN48893.1|hypothetical protein Csa_6G505220 [Cucumis sativus]	2.54813e-231	sp|Q9SD33|U183_ARATH	0	UPF0183 protein At3g51130	KOG2819	0	Uncharacterized conserved protein
CL43132Contig1	382.604	746.579	18.6287	0.0249521	-5.32469	5.35673e-07	0.000771657	Down	66.314	66.9355	30.103	1.36317	2.66821	0.856051	821	gi|307136398|gb|ADN34208.1|hypothetical protein [Cucumis melo subsp. melo]	7.1578e-87	sp|F4JCX9|LNK2_ARATH	6e-12	Protein LNK2 {ECO:0000303|PubMed:23818596}										GO:0005634;GO:0006355;GO:0048511;GO:0006351	nucleus|regulation of transcription, DNA-templated|rhythmic process|transcription, DNA-templated
comp44134_c0_seq5_3	179.984	351.05	8.91842	0.025405	-5.29874	6.06635e-06	0.00592706	Down	20.1551	25.81	12.9893	0.312766	0.497819	1.01706	1073	gi|659080444|ref|XP_008440795.1|PREDICTED: B-box zinc finger protein 19-like isoform X1 [Cucumis melo]	1.51364e-66	sp|C0SVM5|BBX19_ARATH	5e-42	B-box zinc finger protein 19 {ECO:0000303|PubMed:19920209}										GO:0005634;GO:0008270;GO:0010100;GO:0006355;GO:0006351	nucleus|zinc ion binding|negative regulation of photomorphogenesis|regulation of transcription, DNA-templated|transcription, DNA-templated
CL27294Contig1	38.6291	75.2376	2.02053	0.0268553	-5.21865	0.00302801	0.590232	Down	2.599	3.11558	2.63025	0	0	0.254899	1660	gi|449465101|ref|XP_004150267.1|PREDICTED: plastidial pyruvate kinase 1, chloroplastic-like [Cucumis sativus]	5.19843e-143	sp|Q9LIK0|PKP1_ARATH	1e-55	Plastidial pyruvate kinase 1, chloroplastic	KOG2323	3e-56	Pyruvate kinase	ko00010;ko00620;ko00230	Glycolysis / Gluconeogenesis|Pyruvate metabolism|Purine metabolism	3	K00873	PK, pyk	pyruvate kinase	GO:0009507;GO:0009570;GO:0005524;GO:0016301;GO:0000287;GO:0030955;GO:0004743;GO:0006629;GO:0046686;GO:0010431	chloroplast|chloroplast stroma|ATP binding|kinase activity|magnesium ion binding|potassium ion binding|pyruvate kinase activity|lipid metabolic process|response to cadmium ion|seed maturation
CL48708Contig1	57.6913	112.267	3.1156	0.0277517	-5.17128	0.000593214	0.188373	Down	9.35877	9.67096	7.69999	0	0.785538	0	769
CL4Contig5	3375.01	6550.83	199.197	0.0304078	-5.03941	0.000806379	0.234613	Down	278.7	243.075	31.7514	9.56024	9.18045	1.87628	2081	gi|449443554|ref|XP_004139542.1|PREDICTED: tonoplast dicarboxylate transporter [Cucumis sativus]	2.54029e-269	sp|Q8LG88|TDT_ARATH	0	Tonoplast dicarboxylate transporter	KOG1281	0	Na+/dicarboxylate, Na+/tricarboxylate and phosphate transporters							GO:0016021;GO:0005774;GO:0005773;GO:0015140;GO:0015743;GO:0051453;GO:0006814	integral component of membrane|vacuolar membrane|vacuole|malate transmembrane transporter activity|malate transport|regulation of intracellular pH|sodium ion transport
CL30809Contig1	165.351	320.933	9.76922	0.0304401	-5.03788	1.5875e-05	0.0125015	Down	10.6751	12.1037	10.1629	0.164523	0.271043	0.776291	1791	gi|659066552|ref|XP_008449909.1|PREDICTED: uncharacterized protein LOC103491621 [Cucumis melo]	3.43153e-132
CL1Contig37	1098.75	2132.08	65.4337	0.0306902	-5.02608	3.41135e-06	0.00373113	Down	72.7785	67.9659	24.3304	1.59912	2.71695	1.77311	2307	gi|659130963|ref|XP_008465443.1|PREDICTED: uncharacterized protein LOC103503051 isoform X1 [Cucumis melo]	1.26118e-78	sp|O24646|HY5_ARATH	2e-57	Transcription factor HY5	KOG1414	6e-58	Transcriptional activator FOSB/c-Fos and related bZIP transcription factors							GO:0005634;GO:0003677;GO:0003690;GO:0000977;GO:0043565;GO:0003700;GO:0009740;GO:0031539;GO:0042753;GO:0010017;GO:0009585;GO:0010099;GO:0009737;GO:0010218;GO:0080167;GO:0010114;GO:0010224;GO:0006351	nucleus|DNA binding|double-stranded DNA binding|RNA polymerase II regulatory region sequence-specific DNA binding|sequence-specific DNA binding|transcription factor activity, sequence-specific DNA binding|gibberellic acid mediated signaling pathway|positive regulation of anthocyanin metabolic process|positive regulation of circadian rhythm|red or far-red light signaling pathway|red, far-red light…
CL33846Contig1	49.4369	95.8956	2.97812	0.0310559	-5.00899	0.00483415	0.818093	Down	14.9088	28.6793	4.05677	0	0.767195	1.18149	351	gi|793422838|ref|NP_001292671.1|aquaporin PIP2-2 [Cucumis sativus]	1.70602e-58	sp|P43287|PIP22_ARATH	1e-54	Aquaporin PIP2-2, N-terminally processed	KOG0223	3e-55	Aquaporin (major intrinsic protein family)							GO:0009507;GO:0005887;GO:0005886;GO:0009506;GO:0005773;GO:0015254;GO:0003729;GO:0015250;GO:0009992;GO:0034220;GO:0009737;GO:0009414;GO:0006833	chloroplast|integral component of plasma membrane|plasma membrane|plasmodesma|vacuole|glycerol channel activity|mRNA binding|water channel activity|cellular water homeostasis|ion transmembrane transport|response to abscisic acid|response to water deprivation|water transport
CL44500Contig1	23.852	46.2607	1.44324	0.0311979	-5.00241	0.0189502	1	Down	4.80296	9.03649	5.00814	0	0	0.693402	446
CL12277Contig1	19.5642	37.9132	1.21515	0.0320508	-4.9635	0.0302422	1	Down	6.02068	2.60429	3.87188	0.443592	0	0	569
CL45770Contig1	25.0649	48.5721	1.5578	0.0320719	-4.96255	0.0166539	1	Down	2.98752	4.88199	0.614599	1.06501e-22	0.311791	1.07321e-18	1000	gi|659083935|ref|XP_008442618.1|PREDICTED: ecotropic viral integration site 5 protein homolog isoform X3 [Cucumis melo]	3.57983e-158	sp|Q9Z1A9|TBCD8_MOUSE	2e-32	TBC1 domain family member 8	KOG2058	4e-116	Ypt/Rab GTPase activating protein							GO:0012505;GO:0005622;GO:0005096;GO:0017137;GO:0090630;GO:0006886;GO:0031338	endomembrane system|intracellular|GTPase activator activity|Rab GTPase binding|activation of GTPase activity|intracellular protein transport|regulation of vesicle fusion
comp27071_c0_seq3_2	18.9977	36.7803	1.21515	0.033038	-4.91973	0.0362082	1	Down	5.9831	5.31916	1.65582	0.508066	0	0	506
CL252Contig2	140.396	271.64	9.15265	0.0336941	-4.89136	4.79897e-05	0.0287797	Down	10.7397	15.89	6.55838	0.55619	0.0587778	0.810656	1465	gi|778673437|ref|XP_011649991.1|PREDICTED: cellulose synthase-like protein H1 isoform X2 [Cucumis sativus]	1.00987e-136	sp|Q339N5|CSLH1_ORYSJ	1e-127	Cellulose synthase-like protein H1										GO:0005794;GO:0000139;GO:0016021;GO:0005886;GO:0016760;GO:0016759;GO:0071555;GO:0030244;GO:0009833	Golgi apparatus|Golgi membrane|integral component of membrane|plasma membrane|cellulose synthase (UDP-forming) activity|cellulose synthase activity|cell wall organization|cellulose biosynthetic process|plant-type primary cell wall biogenesis
CL28932Contig1	150.944	292.043	9.84533	0.0337119	-4.8906	3.33655e-05	0.022651	Down	14.2714	18.363	11.9635	0.353992	0.526324	0.952552	1191
CL36279Contig1	626.113	1211.26	40.9626	0.0338181	-4.88606	5.46757e-05	0.0312054	Down	61.6297	63.5665	17.1117	1.39295	2.26789	2.19013	1510	gi|778657626|ref|XP_011651222.1|PREDICTED: uncharacterized protein LOC105434855 [Cucumis sativus]	7.95088e-102
CL28804Contig1	22.7284	43.953	1.50379	0.0342137	-4.86928	0.0255017	1	Down	0.974654	1.69558	0	0.0866361	0	0.0202725	2822	gi|123997243|gb|ABM86223.1|poly(A) binding protein, cytoplasmic 3, partial [synthetic construct]	0	sp|Q9EPH8|PABP1_RAT	0	Polyadenylate-binding protein 1	KOG0123	0	Polyadenylate-binding protein (RRM superfamily)	ko03018;ko03013;ko03015	RNA degradation|RNA transport|mRNA surveillance pathway	3	K13126	PABPC	polyadenylate-binding protein	GO:0010494;GO:0030425;GO:0030529;GO:1990124;GO:0005681;GO:0003729;GO:0000166;GO:0008143;GO:0031047;GO:0006397;GO:2000623;GO:0000184;GO:1900153;GO:0060213;GO:0008380	cytoplasmic stress granule|dendrite|intracellular ribonucleoprotein complex|messenger ribonucleoprotein complex|spliceosomal complex|mRNA binding|nucleotide binding|poly(A) binding|gene silencing by RNA|mRNA processing|negative regulation of nuclear-transcribed mRNA catabolic process, nonsense-mediated decay|nuclear-transcribed mRNA catabolic process, nonsense-mediated decay|positive regulation o…
CL53685Contig1	25.9217	50.1115	1.73188	0.0345606	-4.85473	0.0175366	1	Down	8.39252	7.27267	3.15	0	0	0.763917	478
CL28426Contig1	91.2245	176.266	6.18271	0.035076	-4.83337	0.000250186	0.0985101	Down	15.9909	19.3166	8.4586	0.786333	0	1.1796	723
CL9544Contig1	133.053	256.975	9.13137	0.0355341	-4.81465	6.23937e-05	0.0335009	Down	53.6673	50.8364	45.1014	0	1.53899	4.72254	316	gi|659087566|ref|XP_008444522.1|PREDICTED: uncharacterized protein LOC103487814 [Cucumis melo]	1.83095e-44
CL3677Contig1	47.0204	90.7973	3.24345	0.0357219	-4.80705	0.00227416	0.490206	Down	3.56698	2.98465	6.14202	0.128743	0.0596646	0.317185	1359	gi|778688229|ref|XP_004148378.2|PREDICTED: WD repeat-containing protein RUP2-like [Cucumis sativus]	4.79125e-158	sp|Q9FFA7|RUP2_ARATH	8e-141	WD repeat-containing protein RUP2				ko04115;ko04120	p53 signaling pathway|Ubiquitin mediated proteolysis	2	K10143	RFWD2, COP1	E3 ubiquitin-protein ligase RFWD2	GO:0080008;GO:0005829;GO:0005634;GO:0009658;GO:0009908;GO:0043496;GO:0010224	Cul4-RING E3 ubiquitin ligase complex|cytosol|nucleus|chloroplast organization|flower development|regulation of protein homodimerization activity|response to UV-B
CL1795Contig1	249.889	482.323	17.4559	0.0361914	-4.78821	1.1375e-05	0.00987983	Down	7.94262	17.0557	10.6935	0.0732924	0.106617	1.39659	2458	gi|449470467|ref|XP_004152938.1|PREDICTED: fatty acid desaturase 4, chloroplastic [Cucumis sativus]	3.21513e-148	sp|Q5M759|VP221_ARATH	3e-151	Vacuolar protein sorting-associated protein 22 homolog 1	KOG3011	4e-119	Ubiquitin-conjugating enzyme	ko04144	Endocytosis	1	K12188	SNF8, EAP30	ESCRT-II complex subunit VPS22	GO:0000814;GO:0043328	ESCRT II complex|protein targeting to vacuole involved in ubiquitin-dependent protein catabolic process via the multivesicular body sorting pathway
CL18843Contig1	76.6297	147.789	5.4706	0.0370164	-4.75569	0.000507871	0.168379	Down	24.3199	21.583	8.3616	0	1.6174	0.820997	487
CL43640Contig1	128.65	248.077	9.22221	0.0371747	-4.74953	0.000161208	0.0710543	Down	12.7415	19.7538	5.83884	0.366619	0.460258	0.976415	1149	gi|700199775|gb|KGN54933.1|hypothetical protein Csa_4G608090 [Cucumis sativus]	1.39214e-40	sp|Q0WPS2|B561M_ARATH	1e-21	Cytochrome b561 domain-containing protein At4g18260	KOG4293	1e-20	Predicted membrane protein, contains DoH and Cytochrome b-561/ferric reductase transmembrane domains							GO:0016021;GO:0046872;GO:0055114	integral component of membrane|metal ion binding|oxidation-reduction process
comp68568_c0_seq6_2	40.0275	77.1383	2.91675	0.037812	-4.72501	0.00470791	0.801322	Down	1.1255	1.39176	1.92427	0.0502882	0.0007834	0.16835	3284	gi|700198489|gb|KGN53647.1|hypothetical protein Csa_4G095570 [Cucumis sativus]	1.38702e-230	sp|Q9LFU0|DOT3_ARATH	1e-94	BTB/POZ domain-containing protein DOT3
comp31264_c0_seq1_3	50.7322	97.7258	3.73872	0.0382573	-4.70812	0.00971336	1	Down	11.3653	13.5048	0.00117964	1.71595e-20	1.15397	1.75965e-15	680
CL19160Contig1	103.521	199.179	7.86325	0.0394783	-4.6628	0.000212149	0.0858216	Down	23.3341	34.6237	17.9356	0.59654	1.72041	1.25457	473
CL33922Contig1	1619.07	3114.46	123.679	0.0397113	-4.65431	2.19955e-05	0.0164443	Down	103.929	114.757	37.0468	2.91434	3.194	6.41381	2168	gi|700198483|gb|KGN53641.1|hypothetical protein Csa_4G094530 [Cucumis sativus]	5.348e-117	sp|Q9FFX0|RBL9_ARATH	3e-32	RHOMBOID-like protein 9, chloroplastic {ECO:0000303|PubMed:17181860}	KOG2289	8e-33	Rhomboid family proteins							GO:0031969;GO:0016021;GO:0004252;GO:0016485	chloroplast membrane|integral component of membrane|serine-type endopeptidase activity|protein processing
CL15093Contig1	23.682	45.5412	1.82272	0.0400236	-4.64301	0.0268497	1	Down	10.9064	6.91202	0	0.981226	0	0	447
CL554Contig1	107.886	207.454	8.31862	0.0400986	-4.6403	0.000228171	0.0910558	Down	5.98351	6.55914	1.61162	0.0579376	0.232129	0.435816	2595	gi|659117472|ref|XP_008458618.1|PREDICTED: stress-response A/B barrel domain-containing protein At5g22580 [Cucumis melo]	2.85282e-22	sp|Q9FK81|Y5258_ARATH	7e-09	Stress-response A/B barrel domain-containing protein At5g22580 {ECO:0000305}										GO:0009507;GO:0046872	chloroplast|metal ion binding
CL54049Contig1	22.3322	42.9326	1.73188	0.0403396	-4.63166	0.0302879	1	Down	4.99233	5.88646	5.16187	0	0	0.833208	495
comp53324_c0_seq4_1	2043.39	3927.12	159.651	0.0406536	-4.62047	1.39272e-06	0.00182793	Down	76.909	81.3666	34.0053	0.878961	2.33279	6.37621	3661	gi|449437062|ref|XP_004136311.1|PREDICTED: uncharacterized protein LOC101218753 [Cucumis sativus]	9.45807e-222	sp|Q7XTV7|HIP1_ORYSJ	4e-16	Probable E3 ubiquitin-protein ligase HIP1	KOG0800	3e-39	FOG: Predicted E3 ubiquitin ligase							GO:0061630;GO:0008270;GO:0043161;GO:0040008	ubiquitin protein ligase activity|zinc ion binding|proteasome-mediated ubiquitin-dependent protein catabolic process|regulation of growth
CL22771Contig1	8084.08	15532.9	635.258	0.0408975	-4.61184	0.00012136	0.0568872	Down	334.102	304.202	83.6436	6.10851	9.19641	21.1946	3822	gi|1870188|emb|CAA60627.1|phosphoenolpyruvate-carboxylase [Vanilla planifolia]	0	sp|Q9FV65|CAPPC_FLATR	0	Phosphoenolpyruvate carboxylase 2				ko00620;ko00680;ko00710;ko00720	Pyruvate metabolism|Methane metabolism|Carbon fixation in photosynthetic organisms|Carbon fixation pathways in prokaryotes	4	K01595	ppc	phosphoenolpyruvate carboxylase	GO:0005737;GO:0008964;GO:0015977;GO:0006099	cytoplasm|phosphoenolpyruvate carboxylase activity|carbon fixation|tricarboxylic acid cycle
CL9726Contig1	416.502	800.043	32.962	0.0412002	-4.6012	6.45654e-06	0.00605295	Down	93.7264	113.113	42.0405	5.93813	5.02768	1.50459	574	gi|700198817|gb|KGN53975.1|hypothetical protein Csa_4G218340 [Cucumis sativus]	7.86101e-20
CL10135Contig1	73.1339	140.464	5.80426	0.0413222	-4.59694	0.00237107	0.501936	Down	30.6293	18.784	4.09444	0.948241	1.41808	0.468313	467			sp|Q9FS10|PSK_ASPOF	2e-09	Phytosulfokine-beta										GO:0005576;GO:0030154;GO:0008283;GO:0007275	extracellular region|cell differentiation|cell proliferation|multicellular organism development
CL12736Contig1	41.6305	79.934	3.32692	0.0416209	-4.58655	0.0107712	1	Down	11.7201	9.0673	0	0.75933	0.152792	0.155978	671	gi|700204262|gb|KGN59395.1|Remorin [Cucumis sativus]	1.32891e-42	sp|Q7XII4|REM41_ORYSJ	2e-09	Remorin 4.1 {ECO:0000305}
CL55492Contig1	17.8591	34.2749	1.44324	0.0421077	-4.56977	0.0490876	1	Down	2.04291	3.94501	9.21271	0	0	0.727752	441
CL30236Contig1	155.883	298.935	12.8304	0.0429204	-4.54219	8.14224e-05	0.040754	Down	21.7046	32.1848	18.8597	0.991685	0.963734	1.81022	745
CL409Contig1	121.872	233.558	10.1868	0.0436156	-4.51901	0.00020398	0.0836628	Down	7.32917	3.83939	18.0335	0.465099	0.354755	0.591389	1572	gi|700189966|gb|KGN45199.1|hypothetical protein Csa_7G431320 [Cucumis sativus]	1.1738e-173	sp|Q8S9J6|ASPA_ARATH	5e-78	Aspartyl protease family protein At5g10770	KOG1339	2e-138	Aspartyl protease							GO:0031225;GO:0005886;GO:0004190;GO:0030163;GO:0006508	anchored component of membrane|plasma membrane|aspartic-type endopeptidase activity|protein catabolic process|proteolysis
CL42541Contig1	32.3431	61.9434	2.74267	0.044277	-4.4973	0.0135263	1	Down	6.53181	7.95449	0.629986	0.156963	0.450384	0.158579	715	gi|659089682|ref|XP_008445641.1|PREDICTED: probable transcription factor GLK2 [Cucumis melo]	5.37061e-22
CL33684Contig1	53.2492	101.94	4.55802	0.0447126	-4.48317	0.00281983	0.557007	Down	8.89359	5.43303	2.8158	0.357956	0.362821	0.19651	1073
CL49754Contig1	838.967	1601.68	76.2571	0.0476108	-4.39257	5.15999e-06	0.00534665	Down	62.8459	77.1755	57.3025	2.56321	3.9242	4.70379	1484	gi|700198167|gb|KGN53325.1|hypothetical protein Csa_4G047370 [Cucumis sativus]	7.89184e-102	sp|C0SVM5|BBX19_ARATH	3e-68	B-box zinc finger protein 19 {ECO:0000303|PubMed:19920209}										GO:0005634;GO:0008270;GO:0010100;GO:0006355;GO:0006351	nucleus|zinc ion binding|negative regulation of photomorphogenesis|regulation of transcription, DNA-templated|transcription, DNA-templated
CL25239Contig1	328.716	627.5	29.9325	0.0477011	-4.38983	1.90315e-05	0.0145979	Down	48.1291	44.2496	35.1705	1.73359	3.08522	2.33074	901
CL45070Contig1	122.682	234.116	11.2487	0.0480475	-4.37939	0.00236025	0.501444	Down	35.1187	40.9814	5.71842	4.12978	0.609356	0.321265	502
CL14924Contig1	85.8062	163.66	7.95287	0.048594	-4.36308	0.0112561	1	Down	36.8287	32.6388	0	3.14132	1.048	0	410
CL107Contig1	60.8902	116.121	5.65942	0.0487373	-4.35883	0.00249933	0.51723	Down	18.163	21.4388	7.24229	0.643643	0.648436	1.44366	442
CL11646Contig1	483.677	920.317	47.0373	0.05111	-4.29025	0.001455	0.357094	Down	141.538	79.6245	27.9639	4.86823	4.18121	6.47095	661	gi|700210169|gb|KGN65265.1|hypothetical protein Csa_1G278500 [Cucumis sativus]	5.91069e-35
CL34437Contig1	112.182	213.394	10.9696	0.0514054	-4.28193	0.000370602	0.133466	Down	4.70723	6.33807	8.03777	0.127497	0.311358	0.705476	2095	gi|659099557|ref|XP_008450661.1|PREDICTED: root phototropism protein 3-like isoform X1 [Cucumis melo]	8.5959e-264	sp|Q9FMF5|RPT3_ARATH	6e-102	Root phototropism protein 3
CL3165Contig1	133.553	253.964	13.142	0.0517475	-4.27237	0.00131242	0.338396	Down	4.4641	5.71625	1.13461	0.19214	0.199753	0.341452	3955	gi|659083935|ref|XP_008442618.1|PREDICTED: ecotropic viral integration site 5 protein homolog isoform X3 [Cucumis melo]	0	sp|A3KGB4|TBC8B_MOUSE	2e-14	TBC1 domain family member 8B	KOG2058	2e-171	Ypt/Rab GTPase activating protein							GO:0012505;GO:0005622;GO:0005509;GO:0005096;GO:0017137;GO:0090630;GO:0006886;GO:0031338	endomembrane system|intracellular|calcium ion binding|GTPase activator activity|Rab GTPase binding|activation of GTPase activity|intracellular protein transport|regulation of vesicle fusion
CL4453Contig1	32.8153	62.3568	3.27373	0.0525	-4.25154	0.0163174	1	Down	2.11477	2.91771	1.86687	0.189841	0.0343564	0.215114	1649	gi|659132923|ref|XP_008466458.1|PREDICTED: probable nucleoredoxin 2 [Cucumis melo]	4.98307e-217	sp|Q0JIL1|NRX2_ORYSJ	4e-121	Probable nucleoredoxin 2	KOG2501	3e-92	Thioredoxin, nucleoredoxin and related proteins							GO:0005737;GO:0047134;GO:0004791;GO:0045454	cytoplasm|protein-disulfide reductase activity|thioredoxin-disulfide reductase activity|cell redox homeostasis
CL28077Contig1	772.808	1468	77.6118	0.052869	-4.24143	1.0501e-05	0.00925688	Down	58.7125	44.0959	51.9568	0.689456	1.32392	7.74783	1762	gi|778703698|ref|XP_004142852.2|PREDICTED: phosphoenolpyruvate/phosphate translocator 2, chloroplastic-like [Cucumis sativus]	1.00441e-162	sp|Q8H0T6|PPT2_ARATH	2e-126	Phosphoenolpyruvate/phosphate translocator 2, chloroplastic	KOG1441	5e-124	Glucose-6-phosphate/phosphate and phosphoenolpyruvate/phosphate antiporter							GO:0031969;GO:0016021;GO:0015121;GO:0015120;GO:0015714;GO:0015713	chloroplast membrane|integral component of membrane|phosphoenolpyruvate:phosphate antiporter activity|phosphoglycerate transmembrane transporter activity|phosphoenolpyruvate transport|phosphoglycerate transport
CL16099Contig1	120.107	228.11	12.1042	0.0530631	-4.23615	0.000357255	0.131057	Down	30.4499	59.2273	25.4888	1.22127	5.88065	0	355	gi|1035413270|ref|XP_016901790.1|PREDICTED: protein LNK1 isoform X1 [Cucumis melo]	3.92115e-55
CL39834Contig1	31.8661	60.4424	3.28968	0.0544267	-4.19954	0.0185013	1	Down	3.97143	4.47696	3.05943	0	0.357648	0.401923	963
comp74452_c0_seq1_2	155.794	295.467	16.1215	0.0545629	-4.19594	0.000510409	0.168379	Down	16.1127	10.5839	3.79799	0.48301	1.03602	0.485922	1734	gi|1035398974|ref|XP_016899693.1|PREDICTED: heme-binding-like protein At3g10130, chloroplastic [Cucumis melo]	2.23267e-98	sp|Q9SR77|HBPL1_ARATH	5e-14	Heme-binding-like protein At3g10130, chloroplastic										GO:0009507;GO:0009535;GO:0010287	chloroplast|chloroplast thylakoid membrane|plastoglobule
CL42860Contig1	50.0417	94.819	5.26439	0.0555204	-4.17084	0.00641806	1	Down	7.99579	6.98075	2.12912	0	0.164203	0.974706	987	gi|659097603|ref|XP_008449714.1|PREDICTED: uncharacterized protein LOC103491510 [Cucumis melo]	4.05537e-68	sp|Q8L9X2|RBCX2_ARATH	3e-57	Chaperonin-like RbcX protein 2, chloroplastic {ECO:0000303|PubMed:21922322}										GO:0009570;GO:0044183;GO:0061077	chloroplast stroma|protein binding involved in protein folding|chaperone-mediated protein folding
CL5502Contig1	42.1999	79.933	4.46678	0.0558815	-4.16148	0.010093	1	Down	5.82118	9.48015	2.51945	0.299642	0.301314	0.63627	794
CL8079Contig1	87.9315	166.07	9.79276	0.0589676	-4.08393	0.0121346	1	Down	35.3664	32.8461	0.697354	1.82437	2.50932	0.671158	420
CL780Contig2	344.795	650.842	38.7482	0.0595355	-4.07011	5.04997e-05	0.0293993	Down	18.4419	13.281	15.0389	1.40897	0.762409	1.13006	2580	gi|659066338|ref|XP_008439595.1|PREDICTED: protein REVEILLE 2-like [Cucumis melo]	1.30406e-217	sp|B3H5A8|RVE7_ARATH	1e-23	Protein REVEILLE 7	KOG0724	6e-24	Zuotin and related molecular chaperones (DnaJ superfamily), contains DNA-binding domains							GO:0005634;GO:0003677;GO:0003700;GO:0007623;GO:0006355;GO:0046686;GO:0009723;GO:0009651;GO:0006351	nucleus|DNA binding|transcription factor activity, sequence-specific DNA binding|circadian rhythm|regulation of transcription, DNA-templated|response to cadmium ion|response to ethylene|response to salt stress|transcription, DNA-templated
CL11022Contig1	367.783	694.151	41.4139	0.0596612	-4.06706	4.49019e-05	0.0273402	Down	44.7886	64.1516	82.8281	3.61909	1.82615	8.08065	680	gi|659125116|ref|XP_008462516.1|PREDICTED: threonine dehydratase biosynthetic, chloroplastic [Cucumis melo]	1.54795e-65	sp|Q9ZSS6|THD1_ARATH	1e-48	Threonine dehydratase biosynthetic, chloroplastic	KOG1250	3e-49	Threonine/serine dehydratases	ko00260;ko00290	Glycine, serine and threonine metabolism|Valine, leucine and isoleucine biosynthesis	2	K01754	E4.3.1.19, ilvA, tdcB	threonine dehydratase	GO:0009507;GO:0005737;GO:0004794;GO:0030170;GO:0009097	chloroplast|cytoplasm|L-threonine ammonia-lyase activity|pyridoxal phosphate binding|isoleucine biosynthetic process
CL283Contig1	672.642	1268.58	76.7032	0.0604638	-4.04778	2.55819e-05	0.0179871	Down	16.5912	21.5238	15.0848	0.832515	1.08857	1.9322	4351	gi|449437152|ref|XP_004136356.1|PREDICTED: putative leucine-rich repeat-containing protein DDB_G0290503 [Cucumis sativus]	0
CL26791Contig1	212.372	400.344	24.3996	0.0609466	-4.03631	0.000195783	0.0808624	Down	15.436	17.1769	5.71905	0.278357	0.475668	2.11722	1859	gi|449446101|ref|XP_004140810.1|PREDICTED: uncharacterized protein LOC101204288 [Cucumis sativus]	5.16452e-262
CL49101Contig1	29.4268	55.4264	3.42716	0.0618326	-4.01549	0.0247085	1	Down	6.25462	10.3819	10.84	0	1.90053	0	376
CL41799Contig1	26.433	49.6908	3.17512	0.0638976	-3.9681	0.0377144	1	Down	9.60934	6.95435	8.14829	0	0	1.97248	372
CL52821Contig1	526.434	989.19	63.6781	0.064374	-3.95738	4.8627e-05	0.0287797	Down	58.1924	53.1068	22.7399	3.0951	4.50602	2.76515	1324	gi|700198864|gb|KGN54022.1|hypothetical protein Csa_4G268060 [Cucumis sativus]	5.44822e-27
CL5233Contig1	164.596	309.031	20.162	0.0652427	-3.93804	0.00072629	0.217747	Down	12.2852	11.5913	2.94421	0.933771	0.921724	0.259822	2043
CL29791Contig1	58.556	109.919	7.19309	0.06544	-3.93368	0.00593051	0.954491	Down	13.025	9.39692	2.47012	1.09381	0.218396	0.66157	785
CL18631Contig1	47.3675	88.8474	5.88751	0.0662654	-3.9156	0.00933458	1	Down	11.9216	12.301	16.0568	0	0.785149	2.36642	412	gi|659105754|ref|XP_008453166.1|PREDICTED: protein NUCLEAR FUSION DEFECTIVE 4 [Cucumis melo]	1.12099e-33
CL5498Contig1	216.505	405.982	27.028	0.0665742	-3.90889	0.0167441	1	Down	3.57622	4.05129	19.7674	0.458745	0.432575	1.12371	2966	gi|659073550|ref|XP_008437121.1|PREDICTED: uncharacterized protein LOC103482637 isoform X1 [Cucumis melo]	2.18058e-116
CL17022Contig1	87.1965	163.317	11.076	0.0678191	-3.88216	0.00233837	0.500395	Down	11.171	10.7583	2.87111	0.449516	0.655933	0.952407	1168
CL51103Contig1	1670.56	3125.01	216.111	0.0691553	-3.85402	0.000108935	0.0523083	Down	146.689	144.056	50.1058	6.76824	13.8344	7.76601	1636	gi|700193526|gb|KGN48730.1|hypothetical protein Csa_6G499740 [Cucumis sativus]	4.90351e-190	sp|Q75LR7|SAPK1_ORYSJ	4e-151	Serine/threonine-protein kinase SAPK1	KOG0583	2e-138	Serine/threonine protein kinase	ko04016;ko04075	MAPK signaling pathway - plant|Plant hormone signal transduction	2	K14498	SNRK2	serine/threonine-protein kinase SRK2	GO:0005524;GO:0004674;GO:0009738	ATP binding|protein serine/threonine kinase activity|abscisic acid-activated signaling pathway
CL9347Contig1	41.4675	77.4963	5.4387	0.07018	-3.8328	0.0147713	1	Down	3.0384	7.60451	5.55272	0.820774	0.25925	0.293965	877
CL29695Contig1	67.7781	126.593	8.96321	0.0708033	-3.82004	0.00436009	0.757399	Down	1.08224	1.99368	2.80378	0.0163852	2.08835e-05	0.474759	4071	gi|778716564|ref|XP_011657559.1|PREDICTED: uncharacterized protein LOC105435872 [Cucumis sativus]	5.06533e-149
CL40686Contig1	28.324	52.8047	3.84325	0.0727823	-3.78027	0.0407198	1	Down	14.2171	5.24251	3.0693	1.04298	0	1.02756	422
CL39234Contig1	85.105	158.564	11.6464	0.0734491	-3.76711	0.00216558	0.46851	Down	1.53395	3.08266	7.62052	0.073768	0.384447	0.54774	2533	gi|659115901|ref|XP_008457797.1|PREDICTED: uncharacterized protein LOC103497400 isoform X1 [Cucumis melo]	5.10947e-255
CL7663Contig1	318.331	592.868	43.7951	0.07387	-3.75887	0.000170271	0.0734055	Down	81.0944	55.1124	57.2527	4.21662	5.50338	7.10222	566	gi|700194857|gb|KGN50034.1|hypothetical protein Csa_5G151500 [Cucumis sativus]	9.41902e-29
CL5645Contig1	81.2025	151.185	11.2198	0.0742125	-3.75219	0.00316029	0.608063	Down	6.85197	7.67182	8.7686	0.367531	0.358527	1.32142	1209
CL30487Contig1	80.1647	149.207	11.1223	0.0745424	-3.7458	0.0327043	1	Down	4.43646	5.1956	28.6714	0.451549	1.26969	1.31018	783	gi|1102786255|ref|XP_010279260.2|PREDICTED: early light-induced protein 1, chloroplastic-like [Nelumbo nucifera]	1.16224e-55	sp|P93735|ELIP1_ARATH	8e-59	Early light-induced protein 1, chloroplastic {ECO:0000305}										GO:0009535;GO:0016021;GO:0009522;GO:0009523;GO:0022891;GO:0071483;GO:0071490;GO:0034605;GO:0071486;GO:0071491;GO:0071492;GO:0010117;GO:0015979;GO:0010030;GO:0010380;GO:0009409;GO:0080167;GO:0055085	chloroplast thylakoid membrane|integral component of membrane|photosystem I|photosystem II|substrate-specific transmembrane transporter activity|cellular response to blue light|cellular response to far red light|cellular response to heat|cellular response to high light intensity|cellular response to red light|cellular response to UV-A|photoprotection|photosynthesis|positive regulation of seed ger…
CL3126Contig1	438.875	816.568	61.1814	0.0749251	-3.73841	0.00012974	0.0598649	Down	80.1941	99.1465	86.2048	2.58863	4.07073	17.3348	566	gi|700206450|gb|KGN61569.1|Proton gradient regulation 5 [Cucumis sativus]	2.74052e-28	sp|Q9SL05|PGR5_ARATH	5e-24	Protein PROTON GRADIENT REGULATION 5, chloroplastic										GO:0009507;GO:0009534;GO:0009535;GO:0009055;GO:0071484;GO:0010117;GO:0009773;GO:0009644;GO:0009414	chloroplast|chloroplast thylakoid|chloroplast thylakoid membrane|electron carrier activity|cellular response to light intensity|photoprotection|photosynthetic electron transport in photosystem I|response to high light intensity|response to water deprivation
CL10490Contig1	244.419	454.235	34.6036	0.07618	-3.71444	0.000354062	0.130698	Down	45.6657	63.2582	25.302	3.21862	4.52829	4.7328	605	gi|659093789|ref|XP_008447718.1|PREDICTED: GDP-L-galactose phosphorylase 1 [Cucumis melo]	2.94423e-60	sp|Q8RWE8|GGAP1_ARATH	4e-59	GDP-L-galactose phosphorylase 1	KOG2720	7e-58	Predicted hydrolase (HIT family)	ko00053	Ascorbate and aldarate metabolism	1	K14190	VTC2_5	GDP-L-galactose phosphorylase	GO:0005737;GO:0005634;GO:0010475;GO:0080048;GO:0010472;GO:0010471;GO:0010473;GO:0080047;GO:0010474;GO:0005085;GO:0016787;GO:0008928;GO:0000166;GO:0080046;GO:0052544;GO:0042742;GO:0006006;GO:0019853;GO:0009408;GO:0009753	cytoplasm|nucleus|galactose-1-phosphate guanylyltransferase (GDP) activity|GDP-D-glucose phosphorylase activity|GDP-galactose:glucose-1-phosphate guanylyltransferase activity|GDP-galactose:mannose-1-phosphate guanylyltransferase activity|GDP-galactose:myoinositol-1-phosphate guanylyltransferase activity|GDP-L-galactose phosphorylase activity|glucose-1-phosphate guanylyltransferase (GDP) activity|…
comp32015_c0_seq1_2	300.86	559.087	42.6334	0.0762554	-3.71302	0.011064	1	Down	26.1997	22.7838	1.83885	1.51788	1.84875	1.40442	1927	gi|659082364|ref|XP_008441800.1|PREDICTED: ammonium transporter 1 member 2-like [Cucumis melo]	3.73986e-275	sp|Q9ZPJ8|AMT12_ARATH	0	Ammonium transporter 1 member 2	KOG0682	0	Ammonia permease							GO:0005887;GO:0005886;GO:0008519;GO:0072488;GO:0015696;GO:0015843;GO:0019740;GO:0009624	integral component of plasma membrane|plasma membrane|ammonium transmembrane transporter activity|ammonium transmembrane transport|ammonium transport|methylammonium transport|nitrogen utilization|response to nematode
comp31633_c0_seq1_2	4948.82	9195.71	701.938	0.0763332	-3.71155	4.04564e-05	0.0259721	Down	337.974	271.771	175.14	14.7035	24.0158	33.0955	2128	gi|910751976|gb|AKU47747.1|inositol-3-phosphate synthase-like protein [Cucurbita moschata]	5.86917e-293	sp|Q9FYV1|INO1_SESIN	0	Inositol-3-phosphate synthase	KOG0693	0	Myo-inositol-1-phosphate synthase	ko00521;ko00562	Streptomycin biosynthesis|Inositol phosphate metabolism	2	K01858	INO1, ISYNA1	myo-inositol-1-phosphate synthase	GO:0005737;GO:0004512;GO:0006021;GO:0008654	cytoplasm|inositol-3-phosphate synthase activity|inositol biosynthetic process|phospholipid biosynthetic process
CL38679Contig1	1322.79	2457.82	187.762	0.0763937	-3.7104	6.14308e-05	0.0332865	Down	65.6567	64.9228	36.8665	4.22493	3.89144	7.41567	2656	gi|700196087|gb|KGN51264.1|hypothetical protein Csa_5G505740 [Cucumis sativus]	0	sp|Q9FY46|SUT41_ARATH	0	Sulfate transporter 4.1, chloroplastic	KOG0236	0	Sulfate/bicarbonate/oxalate exchanger SAT-1 and related transporters (SLC26 family)							GO:0031969;GO:0005887;GO:0008271;GO:0015116;GO:0015293	chloroplast membrane|integral component of plasma membrane|secondary active sulfate transmembrane transporter activity|sulfate transmembrane transporter activity|symporter activity
comp47915_c0_seq1_3	41.9678	77.9642	5.97139	0.0765914	-3.70667	0.0193737	1	Down	12.2488	8.28579	2.02698	0.141996	0.821623	1.12711	614	gi|449451016|ref|XP_004143258.1|PREDICTED: phenylalanine ammonia-lyase-like [Cucumis sativus]	2.18533e-83	sp|O23924|PALY_DIGLA	1e-95	Phenylalanine ammonia-lyase	KOG0222	3e-85	Phenylalanine and histidine ammonia-lyase	ko00360;ko00940	Phenylalanine metabolism|Phenylpropanoid biosynthesis	2	K10775	PAL	phenylalanine ammonia-lyase	GO:0005737;GO:0045548;GO:0009800;GO:0006559	cytoplasm|phenylalanine ammonia-lyase activity|cinnamic acid biosynthetic process|L-phenylalanine catabolic process
CL25077Contig1	178.73	331.9	25.5602	0.0770118	-3.69878	0.000510938	0.168379	Down	12.7637	21.5058	32.647	2.31421	0.744523	2.96937	941	gi|659125116|ref|XP_008462516.1|PREDICTED: threonine dehydratase biosynthetic, chloroplastic [Cucumis melo]	7.4166e-93	sp|Q9ZSS6|THD1_ARATH	8e-51	Threonine dehydratase biosynthetic, chloroplastic	KOG1250	2e-51	Threonine/serine dehydratases	ko00260;ko00290	Glycine, serine and threonine metabolism|Valine, leucine and isoleucine biosynthesis	2	K01754	E4.3.1.19, ilvA, tdcB	threonine dehydratase	GO:0009507;GO:0005737;GO:0004794;GO:0030170;GO:0009097	chloroplast|cytoplasm|L-threonine ammonia-lyase activity|pyridoxal phosphate binding|isoleucine biosynthetic process
CL8413Contig1	37.5333	69.6647	5.40187	0.0775409	-3.6889	0.022788	1	Down	10.8635	8.91325	8.8732	0	1.29861	1.25362	450
CL28644Contig1	11028.4	20458.5	1598.17	0.0781176	-3.67821	4.27512e-05	0.0265786	Down	1346.17	1161.25	547.455	97.2368	115.651	74.0293	1205	gi|778685235|ref|XP_011652195.1|PREDICTED: haloacid dehalogenase-like hydrolase domain-containing protein 3 [Cucumis sativus]	9.84354e-158	sp|Q5HZL9|HDHD3_XENLA	1e-16	Haloacid dehalogenase-like hydrolase domain-containing protein 3	KOG3085	2e-126	Predicted hydrolase (HAD superfamily)							GO:0016787;GO:0008152	hydrolase activity|metabolic process
CL7540Contig1	48.577	90.0661	7.08793	0.078697	-3.66755	0.0113567	1	Down	6.78627	14.5356	33.8513	0	1.39641	3.46932	318	gi|409245730|gb|AFV33358.1|phytoene synthase [Cucurbita pepo subsp. ovifera]	2.46165e-49	sp|P49293|PSY_CUCME	5e-51	Phytoene synthase, chloroplastic	KOG1459	8e-17	Squalene synthetase	ko00906	Carotenoid biosynthesis	1	K02291	crtB	15-cis-phytoene/all-trans-phytoene synthase	GO:0009507;GO:0004310;GO:0016767;GO:0051996;GO:0016117;GO:0006696	chloroplast|farnesyl-diphosphate farnesyltransferase activity|geranylgeranyl-diphosphate geranylgeranyltransferase activity|squalene synthase activity|carotenoid biosynthetic process|ergosterol biosynthetic process
CL27811Contig1	44.3135	82.1245	6.50245	0.079178	-3.65876	0.015872	1	Down	7.78687	4.62904	8.16003	0.404648	0.366112	1.18505	752
CL13287Contig1	31.882	59.0769	4.6871	0.0793389	-3.65583	0.0372965	1	Down	9.45186	5.90298	3.00717	0	0.361887	1.47995	582
CL51565Contig1	962.59	1782.58	142.596	0.0799941	-3.64396	0.000263309	0.101644	Down	71.7985	98.2339	34.52	3.87906	7.92704	8.05239	1553	gi|700190421|gb|KGN45625.1|hypothetical protein Csa_6G001220 [Cucumis sativus]	2.96362e-196	sp|Q8RWC9|CIPK1_ARATH	0	CBL-interacting serine/threonine-protein kinase 1	KOG0583	0	Serine/threonine protein kinase	ko04530;ko04140;ko04068;ko04150;ko04151;ko04152;ko04371	Tight junction|Autophagy - animal|FoxO signaling pathway|mTOR signaling pathway|PI3K-Akt signaling pathway|AMPK signaling pathway|Apelin signaling pathway	7	K07198	PRKAA, AMPK	5'-AMP-activated protein kinase, catalytic alpha subunit	GO:0005737;GO:0005634;GO:0005886;GO:0005524;GO:0004674;GO:0035556;GO:0006468;GO:0009737;GO:0006970;GO:0009651	cytoplasm|nucleus|plasma membrane|ATP binding|protein serine/threonine kinase activity|intracellular signal transduction|protein phosphorylation|response to abscisic acid|response to osmotic stress|response to salt stress
CL50172Contig1	239.978	443.669	36.2874	0.0817893	-3.61194	0.000534706	0.17448	Down	14.571	14.3667	5.26849	0.989279	0.696097	1.78974	2318	gi|700202457|gb|KGN57590.1|hypothetical protein Csa_3G221730 [Cucumis sativus]	0	sp|Q38898|AKT2_ARATH	0	Potassium channel AKT2/3	KOG0498	0	K+-channel ERG and related proteins, contain PAS/PAC sensor domain							GO:0005789;GO:0005887;GO:0009506;GO:0042802;GO:0005249;GO:0042391;GO:0009737	endoplasmic reticulum membrane|integral component of plasma membrane|plasmodesma|identical protein binding|voltage-gated potassium channel activity|regulation of membrane potential|response to abscisic acid
CL1309Contig1	1992.33	3678.72	305.937	0.083164	-3.5879	7.42061e-05	0.0374595	Down	101.691	89.9482	57.2716	10.0189	9.94674	4.70412	2684	gi|659099703|ref|XP_008450735.1|PREDICTED: LOW QUALITY PROTEIN: sodium/hydrogen exchanger 2 [Cucumis melo]	5.18459e-284	sp|Q56XP4|NHX2_ARATH	0	Sodium/hydrogen exchanger 2	KOG1965	0	Sodium/hydrogen exchanger protein							GO:0016021;GO:0005886;GO:0005774;GO:0015386;GO:0015385;GO:0055075;GO:0010107;GO:0006885;GO:0090333;GO:0009651	integral component of membrane|plasma membrane|vacuolar membrane|potassium:proton antiporter activity|sodium:proton antiporter activity|potassium ion homeostasis|potassium ion import|regulation of pH|regulation of stomatal closure|response to salt stress
CL55107Contig1	27.3559	50.5103	4.20145	0.0831801	-3.58762	0.049473	1	Down	3.29122	7.38843	6.42407	0	0.768077	0.794826	542
CL841Contig1	45.5599	84.1147	7.00508	0.0832802	-3.58588	0.0179281	1	Down	2.88343	3.04172	1.22446	0.111982	0.432898	0.172101	2109	gi|223524742|gb|EEF27683.1|conserved hypothetical protein [Ricinus communis]	2.20926e-09
CL12434Contig1	44.2515	81.6813	6.82178	0.0835171	-3.58178	0.0169026	1	Down	5.35253	6.47748	12.1591	0.350215	0.545003	1.44236	654	gi|659126005|ref|XP_008462963.1|PREDICTED: serine acetyltransferase 1, chloroplastic [Cucumis melo]	2.66101e-56	sp|Q42588|SAT1_ARATH	7e-23	Serine acetyltransferase 1, chloroplastic	KOG4750	2e-23	Serine O-acetyltransferase	ko05111;ko00270;ko00920	Biofilm formation - Vibrio cholerae|Cysteine and methionine metabolism|Sulfur metabolism	3	K00640	cysE	serine O-acetyltransferase	GO:0009507;GO:0005829;GO:0005634;GO:0009001;GO:0009970;GO:0019344;GO:0006535;GO:0009409	chloroplast|cytosol|nucleus|serine O-acetyltransferase activity|cellular response to sulfate starvation|cysteine biosynthetic process|cysteine biosynthetic process from serine|response to cold
CL387Contig1	3238.87	5976.69	501.051	0.0838342	-3.57632	6.94971e-05	0.036053	Down	57.8239	91.5362	86.4515	4.6472	3.95584	15.0582	4691	gi|1021045532|gb|KZN03313.1|hypothetical protein DCAR_012069 [Daucus carota subsp. sativus]	1.17827e-262	sp|Q8H0W1|PLSP1_ARATH	2e-106	Chloroplast processing peptidase	KOG4197	4e-96	FOG: PPR repeat							GO:0009507;GO:0009941;GO:0009535;GO:0016021;GO:0009526;GO:0055035;GO:0008233;GO:0004252;GO:0051604;GO:0006465;GO:0010027	chloroplast|chloroplast envelope|chloroplast thylakoid membrane|integral component of membrane|plastid envelope|plastid thylakoid membrane|peptidase activity|serine-type endopeptidase activity|protein maturation|signal peptide processing|thylakoid membrane organization
comp69483_c1_seq15_1	231.504	427.144	35.8643	0.0839631	-3.5741	0.000439125	0.152562	Down	10.3503	10.7398	19.0236	0.760929	1.22244	1.8855	2023	gi|659066338|ref|XP_008439595.1|PREDICTED: protein REVEILLE 2-like [Cucumis melo]	6.73499e-225	sp|B3H5A8|RVE7_ARATH	1e-48	Protein REVEILLE 7	KOG0724	4e-49	Zuotin and related molecular chaperones (DnaJ superfamily), contains DNA-binding domains							GO:0005634;GO:0003677;GO:0003700;GO:0007623;GO:0006355;GO:0046686;GO:0009723;GO:0009651;GO:0006351	nucleus|DNA binding|transcription factor activity, sequence-specific DNA binding|circadian rhythm|regulation of transcription, DNA-templated|response to cadmium ion|response to ethylene|response to salt stress|transcription, DNA-templated
comp44468_c0_seq2_3	27.5628	50.8411	4.28451	0.0842727	-3.56879	0.0429893	1	Down	1.65191	0.545151	3.02898	0.249898	0.197209	0.0265823	1904
CL30193Contig1	1350.22	2489.33	211.106	0.0848041	-3.55972	0.000104936	0.0508115	Down	97.7661	115.324	63.1048	5.46376	11.0769	11.5047	1629	gi|659118889|ref|XP_008459362.1|PREDICTED: uncharacterized protein LOC103498519 [Cucumis melo]	3.88024e-222
CL2327Contig1	29.2158	53.7752	4.65641	0.0865903	-3.52965	0.04871	1	Down	0.952352	1.6565	1.4716	0.0278059	0.0365469	0.370261	2445	gi|659090064|ref|XP_008445818.1|PREDICTED: rho-associated protein kinase 1 [Cucumis melo]	0
CL33452Contig1	65.0233	119.676	10.3701	0.0866508	-3.52864	0.00803774	1	Down	25.9323	18.3071	17.8061	2.11833	3.07973	1.08834	355
CL24740Contig1	568.861	1046.67	91.0521	0.0869922	-3.52297	0.000167758	0.0728538	Down	62.2183	50.0719	82.1403	1.04884	7.56676	10.7891	1016	gi|700195083|gb|KGN50260.1|hypothetical protein Csa_5G162580 [Cucumis sativus]	1.5859e-131	sp|Q41975|TIP22_ARATH	2e-112	Probable aquaporin TIP2-2, N-terminally processed	KOG0223	5e-113	Aquaporin (major intrinsic protein family)							GO:0042807;GO:0009507;GO:0005887;GO:0009705;GO:0005774;GO:0005773;GO:0015254;GO:0015250;GO:0009992;GO:0034220	central vacuole|chloroplast|integral component of plasma membrane|plant-type vacuole membrane|vacuolar membrane|vacuole|glycerol channel activity|water channel activity|cellular water homeostasis|ion transmembrane transport
CL15953Contig1	193.986	356.72	31.2525	0.0876107	-3.51275	0.000908761	0.255587	Down	8.6132	10.4027	6.2612	0.813147	0.850978	1.00697	2562	gi|659117731|ref|XP_008458759.1|PREDICTED: L-aspartate oxidase, chloroplastic [Cucumis melo]	0	sp|Q94AY1|NADB_ARATH	0	L-aspartate oxidase, chloroplastic	KOG2403	0	Succinate dehydrogenase, flavoprotein subunit	ko00250;ko00760	Alanine, aspartate and glutamate metabolism|Nicotinate and nicotinamide metabolism	2	K00278	nadB	L-aspartate oxidase	GO:0009507;GO:0009055;GO:0008734;GO:0044318;GO:0016491;GO:0009061;GO:0009435	chloroplast|electron carrier activity|L-aspartate oxidase activity|L-aspartate:fumarate oxidoreductase activity|oxidoreductase activity|anaerobic respiration|NAD biosynthetic process
CL41272Contig1	44.3655	81.5764	7.15463	0.0877046	-3.5112	0.0217069	1	Down	5.11221	2.81048	1.64682	0.664101	0.000392145	0.377297	1539	gi|659132142|ref|XP_008466041.1|PREDICTED: D-amino-acid transaminase, chloroplastic [Cucumis melo]	9.28873e-162	sp|Q8L493|DAAA_ARATH	3e-153	D-amino-acid transaminase, chloroplastic {ECO:0000303|PubMed:18318836}	KOG0975	3e-145	Branched chain aminotransferase BCAT1, pyridoxal phosphate enzymes type IV superfamily	ko00790	Folate biosynthesis	1	K18482	ADCL	4-amino-4-deoxychorismate lyase	GO:0009507;GO:0009570;GO:0008696;GO:0004084;GO:0047810;GO:0030170;GO:0006532;GO:0009098;GO:0008153;GO:0046654;GO:0009099	chloroplast|chloroplast stroma|4-amino-4-deoxychorismate lyase activity|branched-chain-amino-acid transaminase activity|D-alanine:2-oxoglutarate aminotransferase activity|pyridoxal phosphate binding|aspartate biosynthetic process|leucine biosynthetic process|para-aminobenzoic acid biosynthetic process|tetrahydrofolate biosynthetic process|valine biosynthetic process
CL17057Contig1	382.841	703.85	61.8324	0.0878488	-3.50883	0.000315292	0.120141	Down	110.051	120.204	113.296	11.6171	5.99276	18.6054	378
CL52434Contig1	48.3578	88.8533	7.86222	0.0884854	-3.49842	0.0173799	1	Down	5.31325	14.9945	15.8913	0	0.432446	3.34184	459
CL15362Contig1	43.8791	80.5868	7.1714	0.0889897	-3.49022	0.0213805	1	Down	6.23151	14.7355	12.1237	0.592975	1.16289	1.68323	448
CL2591Contig1	64.8291	119.023	10.6356	0.0893575	-3.48427	0.0105101	1	Down	4.8323	3.25517	1.24947	0.0369938	0.280456	0.703535	2278	gi|659093317|ref|XP_008447479.1|PREDICTED: boron transporter 4-like [Cucumis melo]	0	sp|Q9SSG5|BOR5_ARATH	0	Putative boron transporter 5	KOG1172	0	Na+-independent Cl/HCO3 exchanger AE1 and related transporters (SLC4 family)							GO:0005887;GO:0008509;GO:0015301;GO:0005452;GO:0098656;GO:0051453	integral component of plasma membrane|anion transmembrane transporter activity|anion:anion antiporter activity|inorganic anion exchanger activity|anion transmembrane transport|regulation of intracellular pH
CL30255Contig1	280.883	515.4	46.3668	0.0899627	-3.47453	0.000624506	0.193231	Down	11.8494	14.8747	5.61307	1.41135	0.722882	1.47255	2848	gi|700201165|gb|KGN56298.1|hypothetical protein Csa_3G113400 [Cucumis sativus]	0	sp|Q3KTM0|FRO7_ARATH	0	Ferric reduction oxidase 7, chloroplastic	KOG0039	0	Ferric reductase, NADH/NADPH oxidase and related proteins							GO:0009507;GO:0031969;GO:0016021;GO:0000293;GO:0046872;GO:0006811;GO:0009767	chloroplast|chloroplast membrane|integral component of membrane|ferric-chelate reductase activity|metal ion binding|ion transport|photosynthetic electron transport chain
CL24817Contig1	350.94	643.814	58.066	0.0901907	-3.47088	0.015322	1	Down	2.34335	42.5731	50.8786	0.439873	1.12425	8.68027	1270	gi|659068392|ref|XP_008444181.1|PREDICTED: uncharacterized protein LOC103487596 [Cucumis melo]	1.22455e-88
CL13144Contig1	44.3215	81.2893	7.35366	0.0904628	-3.46653	0.0223732	1	Down	10.5004	6.46384	7.32862	0	0.612683	1.98	617	gi|659089597|ref|XP_008445596.1|PREDICTED: uncharacterized protein LOC103488576 [Cucumis melo]	1.67142e-22				KOG0504	2e-07	FOG: Ankyrin repeat
CL42872Contig1	485.968	890.322	81.6147	0.0916688	-3.44743	0.000334502	0.12504	Down	34.4028	67.4625	41.7844	3.20762	2.83695	9.96736	1126	gi|659096725|ref|XP_008449253.1|PREDICTED: aquaporin PIP2-2-like [Cucumis melo]	7.32682e-80	sp|Q9ATM6|PIP24_MAIZE	7e-68	Aquaporin PIP2-4	KOG0223	2e-66	Aquaporin (major intrinsic protein family)							GO:0016021;GO:0005886;GO:0015250	integral component of membrane|plasma membrane|water channel activity
CL30094Contig1	1794.59	3286.08	303.099	0.0922374	-3.43851	0.0247017	1	Down	154.62	137.086	3.0292	10.4267	17.1287	5.82234	1943	gi|1098828479|ref|XP_018820671.1|PREDICTED: monofunctional riboflavin biosynthesis protein RIBA 3, chloroplastic [Juglans regia]	9.54524e-182	sp|Q9FN89|RIBA3_ARATH	0	GTP cyclohydrolase-2	KOG1284	0	Bifunctional GTP cyclohydrolase II/3,4-dihydroxy-2butanone-4-phosphate synthase	ko00740;ko00790	Riboflavin metabolism|Folate biosynthesis	2	K14652	ribBA	3,4-dihydroxy 2-butanone 4-phosphate synthase / GTP cyclohydrolase II	GO:0009507;GO:0008686;GO:0005525;GO:0003935;GO:0046872;GO:0009231	chloroplast|3,4-dihydroxy-2-butanone-4-phosphate synthase activity|GTP binding|GTP cyclohydrolase II activity|metal ion binding|riboflavin biosynthetic process
CL12750Contig1	156.843	287.174	26.5127	0.0923226	-3.43717	0.00145433	0.357094	Down	5.24645	7.66657	7.83525	0.668047	0.780769	0.781476	2573	gi|659066920|ref|XP_008467110.1|PREDICTED: monoglyceride lipase [Cucumis melo]	3.07457e-198	sp|Q99685|MGLL_HUMAN	1e-23	Monoglyceride lipase {ECO:0000312|HGNC:HGNC:17038}	KOG1455	4e-95	Lysophospholipase	ko00561	Glycerolipid metabolism	1	K01054	MGLL	acylglycerol lipase	GO:0005829;GO:0005789;GO:0019898;GO:0016020;GO:0005654;GO:0005886;GO:0047372;GO:0004622;GO:0042803;GO:0036155;GO:0046464;GO:0019369;GO:0006633;GO:0006954;GO:0006629;GO:2000124;GO:0050727;GO:0051930;GO:0009966;GO:0019433	cytosol|endoplasmic reticulum membrane|extrinsic component of membrane|membrane|nucleoplasm|plasma membrane|acylglycerol lipase activity|lysophospholipase activity|protein homodimerization activity|acylglycerol acyl-chain remodeling|acylglycerol catabolic process|arachidonic acid metabolic process|fatty acid biosynthetic process|inflammatory response|lipid metabolic process|regulation of endocann…
CL18729Contig1	156	285.215	26.7849	0.0939113	-3.41256	0.001851	0.425384	Down	48.5536	49.2149	23.415	5.31379	3.96174	4.65519	423									ko00053	Ascorbate and aldarate metabolism	1	K14190	VTC2_5	GDP-L-galactose phosphorylase
CL26755Contig1	1215.17	2221.07	209.264	0.0942178	-3.40786	0.000190784	0.0799155	Down	67.8422	94.0698	72.5352	6.1943	5.42749	14.9742	1736	gi|659102316|ref|XP_008452064.1|PREDICTED: pheophytinase, chloroplastic isoform X1 [Cucumis melo]	3.726e-197	sp|Q9FFZ1|PPH_ARATH	8e-27	Pheophytinase, chloroplastic	KOG1454	5e-165	Predicted hydrolase/acyltransferase (alpha/beta hydrolase superfamily)							GO:0009507;GO:0009570;GO:0009535;GO:0080124;GO:0015996	chloroplast|chloroplast stroma|chloroplast thylakoid membrane|pheophytinase activity|chlorophyll catabolic process
CL25935Contig1	1039.96	1900.05	179.873	0.0946676	-3.40099	0.00501006	0.840637	Down	87.0142	78.6493	15.3466	4.59735	10.1925	6.0143	1854	gi|449469787|ref|XP_004152600.1|PREDICTED: uncharacterized protein LOC101213956 [Cucumis sativus]	8.67065e-80
CL17446Contig1	42.1923	77.0447	7.33996	0.0952689	-3.39185	0.0238683	1	Down	6.12019	10.6058	14.9032	0	2.45128	0.864483	461
CL24419Contig1	415.294	757.825	72.7626	0.0960151	-3.38059	0.000479341	0.161776	Down	41.9577	42.6366	22.8918	3.01335	4.51134	4.93004	1273	gi|700190896|gb|KGN46100.1|hypothetical protein Csa_6G052750 [Cucumis sativus]	2.09417e-12
CL26974Contig1	374.577	683.324	65.8312	0.0963397	-3.37573	0.000543912	0.175544	Down	45.689	40.9124	22.9913	4.41898	3.7172	4.63242	1128	gi|1035390611|ref|XP_016901258.1|PREDICTED: heat stress transcription factor C-1-like [Cucumis melo]	1.27861e-102	sp|Q9LV52|HSFC1_ARATH	4e-74	Heat stress transcription factor C-1	KOG0627	1e-74	Heat shock transcription factor							GO:0005634;GO:0043565;GO:0003700;GO:0006351	nucleus|sequence-specific DNA binding|transcription factor activity, sequence-specific DNA binding|transcription, DNA-templated
CL3832Contig2	116.883	212.96	20.8055	0.0976967	-3.35555	0.00389889	0.699928	Down	11.2418	10.4835	8.90042	0	0.0702897	3.61122	1276	gi|659100139|ref|XP_008450946.1|PREDICTED: ubiquinone biosynthesis protein COQ9-B, mitochondrial [Cucumis melo]	1.85726e-128	sp|Q5RJV0|COQ9_XENTR	3e-46	Ubiquinone biosynthesis protein COQ9, mitochondrial	KOG2969	2e-87	Uncharacterized conserved protein							GO:0005743;GO:0008289;GO:0042803;GO:0006744	mitochondrial inner membrane|lipid binding|protein homodimerization activity|ubiquinone biosynthetic process
CL27747Contig1	122.211	222.598	21.8247	0.0980455	-3.35041	0.0072728	1	Down	33.0427	17.7565	6.78326	3.1031	2.32529	1.52388	693	gi|659086207|ref|XP_008443812.1|PREDICTED: putative glycine-rich cell wall structural protein 1 [Cucumis melo]	6.92774e-44
CL31476Contig1	612.978	1114.33	111.63	0.100177	-3.31938	0.000886249	0.250448	Down	9.20852	32.4499	46.3817	1.78788	2.1339	6.30545	2407	gi|778730885|ref|XP_011659875.1|PREDICTED: palmitoyl-monogalactosyldiacylglycerol delta-7 desaturase, chloroplastic-like, partial [Cucumis sativus]	9.72541e-157	sp|Q949X0|ADS3_ARATH	6e-67	Palmitoyl-monogalactosyldiacylglycerol delta-7 desaturase, chloroplastic {ECO:0000303|PubMed:15579662}	KOG1600	5e-65	Fatty acid desaturase							GO:0031969;GO:0005789;GO:0016021;GO:0009579;GO:0016717;GO:0042759;GO:0031408;GO:0010205;GO:0006636	chloroplast membrane|endoplasmic reticulum membrane|integral component of membrane|thylakoid|oxidoreductase activity, acting on paired donors, with oxidation of a pair of donors resulting in the reduction of molecular oxygen to two molecules of water|long-chain fatty acid biosynthetic process|oxylipin biosynthetic process|photoinhibition|unsaturated fatty acid biosynthetic process
CL53597Contig1	42.5937	77.4157	7.7716	0.100388	-3.31634	0.0301949	1	Down	9.22645	12.1147	8.21756	0.617434	1.14693	1.82285	477	gi|449468572|ref|XP_004151995.1|PREDICTED: tetratricopeptide repeat protein 7A isoform X1 [Cucumis sativus]	7.48331e-22
comp64370_c0_seq4_1	592.242	1075.82	108.66	0.101002	-3.30755	0.000482961	0.162072	Down	39.7621	54.7595	22.2434	3.81331	3.69234	6.94421	1649	gi|700209162|gb|KGN64258.1|hypothetical protein Csa_1G045560 [Cucumis sativus]	2.95303e-106
CL13781Contig1	51.7305	93.9171	9.5438	0.101619	-3.29875	0.0463588	1	Down	25.0677	13.7477	0.720569	0.0191178	4.00049	0.70086	418	gi|1012328412|gb|KYP40056.1|hypothetical protein KK1_038614 [Cajanus cajan]	1.7824e-23
CL17536Contig1	42.4714	77.1032	7.83953	0.101676	-3.29795	0.0321073	1	Down	14.6827	9.5429	3.98056	1.37914	0.980751	1.08279	493	gi|700209052|gb|KGN64148.1|hypothetical protein Csa_1G042580 [Cucumis sativus]	1.9522e-22
CL46525Contig1	68.2625	123.891	12.6338	0.101975	-3.29371	0.0121004	1	Down	12.2833	8.11871	5.6609	0.602221	1.21107	1.27321	866
CL43976Contig1	305.386	554.144	56.6286	0.102191	-3.29066	0.000800793	0.234613	Down	35.5253	41.3304	54.5734	3.94105	1.82196	10.1943	791	gi|659094613|ref|XP_008448153.1|PREDICTED: phototropin-2 [Cucumis melo]	5.07188e-23
CL2609Contig1	66.069	119.869	12.2687	0.10235	-3.28841	0.0122825	1	Down	3.06223	5.92909	5.58768	0.384846	0.554897	0.790483	1523
CL47840Contig1	114.108	206.961	21.2552	0.102702	-3.28347	0.0455662	1	Down	22.1712	10.3885	1.31272	1.92192	1.50863	0.851459	1082	gi|12597207|dbj|BAB21509.1|putative MADS-box protein [Cucumis sativus]	1.52947e-71	sp|Q6EU39|MADS6_ORYSJ	1e-36	MADS-box transcription factor 6	KOG0014	9e-33	MADS box transcription factor							GO:0005634;GO:0003677;GO:0046983;GO:0000977;GO:0003700;GO:0030154;GO:0009553;GO:0010582;GO:0048437;GO:0048449;GO:0048457;GO:0048459;GO:0080060;GO:0000165;GO:0010022;GO:0045944;GO:0045893;GO:0048509;GO:0048316;GO:0080112;GO:0010094;GO:0010093;GO:0048833;GO:0048455;GO:0006351	nucleus|DNA binding|protein dimerization activity|RNA polymerase II regulatory region sequence-specific DNA binding|transcription factor activity, sequence-specific DNA binding|cell differentiation|embryo sac development|floral meristem determinacy|floral organ development|floral organ formation|floral whorl morphogenesis|floral whorl structural organization|integument development|MAPK cascade|me…
CL41280Contig1	1975.4	3582.34	368.447	0.102851	-3.28137	0.000224851	0.0903412	Down	52.8947	65.1231	87.0119	2.73162	5.26142	16.7504	3282	gi|307136449|gb|ADN34254.1|glutathione-regulated potassium-efflux system protein kefb [Cucumis melo subsp. melo]	0	sp|Q9M0Z3|KEA3_ARATH	4e-116	K(+) efflux antiporter 3, chloroplastic {ECO:0000303|PubMed:11500563}	KOG1650	7e-117	Predicted K+/H+-antiporter							GO:0031969;GO:0009535;GO:0000139;GO:0016021;GO:0022890;GO:0015299;GO:0006813	chloroplast membrane|chloroplast thylakoid membrane|Golgi membrane|integral component of membrane|inorganic cation transmembrane transporter activity|solute:proton antiporter activity|potassium ion transport
CL15609Contig1	49.2661	89.2954	9.23672	0.10344	-3.27313	0.0257908	1	Down	13.2038	19.019	13.9092	0	0	5.8514	353
CL31927Contig1	60.2584	108.926	11.5913	0.106415	-3.23223	0.0191519	1	Down	11.7155	22.29	12.2359	0.472039	0	5.59531	427	gi|659091348|ref|XP_008446501.1|PREDICTED: uridine-cytidine kinase C isoform X1 [Cucumis melo]	4.98044e-13
CL49699Contig1	2439.9	4402.92	476.879	0.10831	-3.20677	0.000297227	0.113993	Down	157.492	187.188	188.491	15.5944	17.1978	35.6892	1530	gi|659095645|ref|XP_008448691.1|PREDICTED: mitochondrial carnitine/acylcarnitine carrier-like protein [Cucumis melo]	1.16537e-156	sp|Q93XM7|MCAT_ARATH	1e-158	Mitochondrial carnitine/acylcarnitine carrier-like protein	KOG0758	9e-160	Mitochondrial carnitine-acylcarnitine carrier protein							GO:0009507;GO:0016021;GO:0005743;GO:0005739;GO:0009536;GO:0006839	chloroplast|integral component of membrane|mitochondrial inner membrane|mitochondrion|plastid|mitochondrial transport
CL48572Contig1	85.8935	154.952	16.8347	0.108644	-3.20232	0.0313631	1	Down	5.95439	3.55259	0.392968	0.592893	0.586482	0.127634	2764	gi|659107120|ref|XP_008453532.1|PREDICTED: sodium transporter HKT1-like [Cucumis melo]	2.23516e-176	sp|Q84TI7|HKT1_ARATH	4e-105	Sodium transporter HKT1	KOG1341	3e-100	Na+/K+ transporter							GO:0016021;GO:0005886;GO:0015079;GO:0006813;GO:0006970;GO:0009651;GO:0006814	integral component of membrane|plasma membrane|potassium ion transmembrane transporter activity|potassium ion transport|response to osmotic stress|response to salt stress|sodium ion transport
CL20939Contig1	51.7037	93.2491	10.1583	0.108938	-3.19843	0.0248981	1	Down	4.055	4.3255	1.37504	0.298459	0.870869	0.103547	1700
CL22359Contig1	527.103	950.522	103.683	0.10908	-3.19654	0.000685357	0.208652	Down	43.0798	64.1312	51.8958	4.08413	4.24019	12.5847	1097	gi|449468442|ref|XP_004151930.1|PREDICTED: cyclin-U1-1 [Cucumis sativus]	1.53113e-91	sp|Q9LJ45|CCU11_ARATH	2e-46	Cyclin-U1-1	KOG1674	6e-47	Cyclin							GO:0007049;GO:0051301;GO:0000079	cell cycle|cell division|regulation of cyclin-dependent protein serine/threonine kinase activity
CL28892Contig1	251.324	452.967	49.6804	0.109678	-3.18866	0.00125928	0.331743	Down	44.1669	21.5913	44.4965	0.60367	6.96528	6.13509	777
CL27016Contig1	42.9726	77.4296	8.51562	0.109979	-3.1847	0.0358344	1	Down	3.94603	4.20678	3.94168	0.108025	0.249462	1.19913	1180	gi|700200052|gb|KGN55210.1|hypothetical protein Csa_4G640960 [Cucumis sativus]	1.56818e-168	sp|Q9SND9|Y3028_ARATH	6e-59	Uncharacterized acetyltransferase At3g50280										GO:0016747	transferase activity, transferring acyl groups other than amino-acyl groups
CL31316Contig1	1036.34	1867.13	205.555	0.110092	-3.18322	0.000539002	0.174915	Down	51.0048	63.2329	32.069	3.9491	3.19659	12.6604	2301	gi|449456273|ref|XP_004145874.1|PREDICTED: granule-bound starch synthase 1, chloroplastic/amyloplastic [Cucumis sativus]	0	sp|O82627|SSG1_ANTMA	0	Granule-bound starch synthase 1, chloroplastic/amyloplastic				ko00500	Starch and sucrose metabolism	1	K13679	WAXY	granule-bound starch synthase	GO:0009501;GO:0009507;GO:0033201;GO:0004373;GO:0009011;GO:0019252	amyloplast|chloroplast|alpha-1,4-glucan synthase activity|glycogen (starch) synthase activity|starch synthase activity|starch biosynthetic process
CL38333Contig1	319.901	575.461	64.3407	0.111807	-3.16092	0.00118217	0.315934	Down	133.782	112.962	75.4163	13.1015	21.3101	7.93384	325	gi|659111228|ref|XP_008455643.1|PREDICTED: protein LNK1 isoform X1 [Cucumis melo]	1.18735e-11
comp70029_c0_seq2_1	160.87	289.272	32.4677	0.112239	-3.15535	0.00348071	0.64851	Down	6.69997	10.5762	4.87441	0.995817	0.921873	1.11635	2347	gi|659117731|ref|XP_008458759.1|PREDICTED: L-aspartate oxidase, chloroplastic [Cucumis melo]	0	sp|Q94AY1|NADB_ARATH	0	L-aspartate oxidase, chloroplastic	KOG2403	0	Succinate dehydrogenase, flavoprotein subunit	ko00250;ko00760	Alanine, aspartate and glutamate metabolism|Nicotinate and nicotinamide metabolism	2	K00278	nadB	L-aspartate oxidase	GO:0009507;GO:0009055;GO:0008734;GO:0044318;GO:0016491;GO:0009061;GO:0009435	chloroplast|electron carrier activity|L-aspartate oxidase activity|L-aspartate:fumarate oxidoreductase activity|oxidoreductase activity|anaerobic respiration|NAD biosynthetic process
CL3067Contig1	66.4833	119.537	13.43	0.112351	-3.15392	0.0187944	1	Down	4.74673	5.29699	1.91942	0.155587	0.139815	1.40238	1782	gi|659130868|ref|XP_008465393.1|PREDICTED: phenolic glucoside malonyltransferase 1-like isoform X1 [Cucumis melo]	1.69795e-148	sp|Q9LRQ8|PMAT2_ARATH	4e-86	Phenolic glucoside malonyltransferase 2										GO:0050736;GO:0009636	O-malonyltransferase activity|response to toxic substance
CL13682Contig1	39.4737	70.9479	7.99951	0.112752	-3.14878	0.041036	1	Down	9.74208	12.4248	9.30003	2.10844	2.04117	0	413
CL11778Contig1	55.4066	99.4559	11.3573	0.114194	-3.13044	0.0242291	1	Down	11.2253	11.012	7.89973	0.713001	1.36811	2.05774	603
CL621Contig2	340.567	610.646	70.4887	0.115433	-3.11487	0.00961056	1	Down	5.76128	1.50107	12.1426	1.11787	0.881522	0.462082	6233	gi|449438026|ref|XP_004136791.1|PREDICTED: cytokinin dehydrogenase 9-like [Cucumis sativus]	1.83571e-278	sp|O22213|CKX1_ARATH	4e-92	Cytokinin dehydrogenase 1	KOG1231	9e-93	Proteins containing the FAD binding domain	ko00908	Zeatin biosynthesis	1	K00279	CKX	cytokinin dehydrogenase	GO:0005773;GO:0019139;GO:0050660;GO:0016614;GO:0009823;GO:0048507	vacuole|cytokinin dehydrogenase activity|flavin adenine dinucleotide binding|oxidoreductase activity, acting on CH-OH group of donors|cytokinin catabolic process|meristem development
CL54784Contig1	171.221	305.962	36.4799	0.11923	-3.06818	0.00378192	0.687285	Down	11.0764	19.9509	11.3207	1.72595	2.21935	2.07507	1309
CL10423Contig1	622.785	1112.3	133.274	0.119819	-3.06107	0.000840634	0.242193	Down	74.518	102.92	138.135	5.12998	9.72239	29.2995	663	gi|700206450|gb|KGN61569.1|Proton gradient regulation 5 [Cucumis sativus]	1.61797e-56	sp|Q9SL05|PGR5_ARATH	1e-57	Protein PROTON GRADIENT REGULATION 5, chloroplastic										GO:0009507;GO:0009534;GO:0009535;GO:0009055;GO:0071484;GO:0010117;GO:0009773;GO:0009644;GO:0009414	chloroplast|chloroplast thylakoid|chloroplast thylakoid membrane|electron carrier activity|cellular response to light intensity|photoprotection|photosynthetic electron transport in photosystem I|response to high light intensity|response to water deprivation
comp52006_c0_seq7_3	115.626	206.486	24.7658	0.11994	-3.05962	0.00643956	1	Down	4.97205	4.54936	6.78246	0.311966	0.735596	1.21349	2383	gi|778691784|ref|XP_011653350.1|PREDICTED: LOW QUALITY PROTEIN: BTB/POZ domain-containing protein DOT3 [Cucumis sativus]	1.06446e-254	sp|Q9LFU0|DOT3_ARATH	2e-152	BTB/POZ domain-containing protein DOT3
comp62918_c1_seq22_1	74.571	133.119	16.0229	0.120365	-3.05451	0.039029	1	Down	4.16162	4.72364	0.174436	0.182337	0.670445	0.485009	2546	gi|659075806|ref|XP_008438340.1|PREDICTED: uncharacterized protein LOC103483470 [Cucumis melo]	1.2948e-108				KOG0320	3e-07	Predicted E3 ubiquitin ligase
CL17908Contig1	67.2404	120.008	14.4723	0.120594	-3.05177	0.0183224	1	Down	19.0163	12.635	8.47017	2.83773	2.89099	0	543
CL25308Contig1	240.416	428.611	52.2209	0.121838	-3.03697	0.00265821	0.532588	Down	36.9588	31.9705	18.6872	2.70676	4.58608	5.52508	886
CL16230Contig1	49.4584	88.1131	10.8037	0.122612	-3.02783	0.0383805	1	Down	18.7556	20.9258	3.36643	0	3.19155	3.31849	360
CL21270Contig1	17259.5	30732.8	3786.17	0.123196	-3.02097	0.00657707	1	Down	1482.51	719.277	408.354	102.566	142.063	141.404	2129	gi|659101976|ref|XP_008451888.1|PREDICTED: root phototropism protein 2 [Cucumis melo]	1.67884e-265	sp|Q682S0|RPT2_ARATH	0	Root phototropism protein 2
comp59691_c0_seq1_2	297.798	529.148	66.4486	0.125576	-2.99336	0.00609918	0.971542	Down	14.802	24.06	7.01495	1.98476	2.40003	2.71443	2044	gi|659114148|ref|XP_008456928.1|PREDICTED: protein NRT1/ PTR FAMILY 5.1 [Cucumis melo]	0	sp|Q8VZR7|PTR30_ARATH	0	Protein NRT1/ PTR FAMILY 5.1	KOG1237	0	H+/oligopeptide symporter							GO:0016021;GO:0005215;GO:0009624	integral component of membrane|transporter activity|response to nematode
CL17986Contig1	1996.74	3547.7	445.772	0.125651	-2.9925	0.000825831	0.239094	Down	215.443	306.471	146.357	21.6442	29.7666	50.6708	955	gi|562745004|gb|AHB33475.1|plasma intrinsic protein 1-2 [Cucumis sativus]	1.02385e-132	sp|Q39196|PIP14_ARATH	2e-126	Probable aquaporin PIP1-4	KOG0223	3e-127	Aquaporin (major intrinsic protein family)							GO:0005887;GO:0016020;GO:0005886;GO:0009506;GO:0005773;GO:0015254;GO:0015250;GO:0009992;GO:0034220;GO:0009414;GO:0006833	integral component of plasma membrane|membrane|plasma membrane|plasmodesma|vacuole|glycerol channel activity|water channel activity|cellular water homeostasis|ion transmembrane transport|response to water deprivation|water transport
CL55135Contig1	292.726	519.859	65.5929	0.126174	-2.98651	0.0268546	1	Down	30.0049	30.9198	2.58905	4.12714	4.86144	0.800361	1431	gi|307136139|gb|ADN33984.1|remorin [Cucumis melo subsp. melo]	1.26911e-95	sp|Q7XII4|REM41_ORYSJ	3e-37	Remorin 4.1 {ECO:0000305}
CL17678Contig1	44.0373	78.1467	9.92798	0.127043	-2.97661	0.046343	1	Down	7.21148	9.76193	5.20408	1.69537	0.745141	0.992388	635
comp50723_c0_seq2_3	593.047	1051.11	134.981	0.128418	-2.96109	0.0102941	1	Down	37.2965	34.5562	6.79593	4.17556	3.40365	4.92419	2360	gi|70608410|gb|AAZ04477.1|phenylalanine ammonia-lyase [Coffea canephora]	0	sp|P45734|PALY_TRISU	0	Phenylalanine ammonia-lyase	KOG0222	0	Phenylalanine and histidine ammonia-lyase	ko00360;ko00940	Phenylalanine metabolism|Phenylpropanoid biosynthesis	2	K10775	PAL	phenylalanine ammonia-lyase	GO:0005737;GO:0045548;GO:0009800;GO:0006559	cytoplasm|phenylalanine ammonia-lyase activity|cinnamic acid biosynthetic process|L-phenylalanine catabolic process
CL27905Contig1	721.483	1276.3	166.666	0.130585	-2.93694	0.00125669	0.331743	Down	33.396	33.8687	24.6383	5.07779	5.52675	3.62833	2535	gi|659126394|ref|XP_008463161.1|PREDICTED: protein REVEILLE 1-like isoform X1 [Cucumis melo]	3.83956e-200	sp|F4KGY6|RVE1_ARATH	1e-36	Protein REVEILLE 1	KOG0724	6e-37	Zuotin and related molecular chaperones (DnaJ superfamily), contains DNA-binding domains							GO:0005634;GO:0003677;GO:0003700;GO:0009851;GO:0009734;GO:0007623;GO:0010600;GO:0006355;GO:0006351	nucleus|DNA binding|transcription factor activity, sequence-specific DNA binding|auxin biosynthetic process|auxin-activated signaling pathway|circadian rhythm|regulation of auxin biosynthetic process|regulation of transcription, DNA-templated|transcription, DNA-templated
CL44376Contig1	94.4888	166.964	22.0135	0.131846	-2.92307	0.0119586	1	Down	8.83583	5.98831	15.3372	0.759492	0.471971	3.36105	1064	gi|778676786|ref|XP_011650662.1|PREDICTED: uncharacterized protein LOC105434808 [Cucumis sativus]	2.17134e-19
CL42389Contig1	65.8947	116.407	15.3822	0.132141	-2.91984	0.0278011	1	Down	10.4187	15.0927	3.15344	2.30193	1.16894	1.26798	714	gi|700201878|gb|KGN57011.1|hypothetical protein Csa_3G149910 [Cucumis sativus]	4.50551e-20
CL47940Contig1	208.973	368.7	49.2461	0.133567	-2.90437	0.00476939	0.809454	Down	51.7128	27.3696	18.9971	4.3974	2.68945	8.83664	683	gi|1137209687|gb|OMO78413.1|hypothetical protein COLO4_24771 [Corchorus olitorius]	2.29764e-08
CL21678Contig1	199.424	351.729	47.1194	0.133965	-2.90007	0.00512896	0.85815	Down	43.9635	31.5426	11.8061	1.59768	7.08455	5.32062	721	gi|659127624|ref|XP_008463800.1|PREDICTED: ethylene-responsive transcription factor 4 [Cucumis melo]	3.97221e-63	sp|O80340|ERF78_ARATH	5e-21	Ethylene-responsive transcription factor 4										GO:0016604;GO:0005634;GO:0043565;GO:0003700;GO:0009873;GO:0009864;GO:0010105;GO:0045892;GO:0009737;GO:0010200;GO:0009723;GO:0006351	nuclear body|nucleus|sequence-specific DNA binding|transcription factor activity, sequence-specific DNA binding|ethylene-activated signaling pathway|induced systemic resistance, jasmonic acid mediated signaling pathway|negative regulation of ethylene-activated signaling pathway|negative regulation of transcription, DNA-templated|response to abscisic acid|response to chitin|response to ethylene|tr…
CL19327Contig1	115.083	202.82	27.3463	0.13483	-2.89078	0.0116429	1	Down	27.2541	37.9723	22.5536	2.45232	1.8133	10.2413	419
CL3872Contig1	616.241	1085.44	147.045	0.135471	-2.88395	0.00424969	0.740399	Down	66.7768	60.7591	17.4842	5.73984	8.7966	9.50284	1331	gi|778684191|ref|XP_004150470.2|PREDICTED: serine acetyltransferase 1, chloroplastic [Cucumis sativus]	2.63528e-138	sp|Q42588|SAT1_ARATH	2e-126	Serine acetyltransferase 1, chloroplastic	KOG4750	6e-127	Serine O-acetyltransferase	ko05111;ko00270;ko00920	Biofilm formation - Vibrio cholerae|Cysteine and methionine metabolism|Sulfur metabolism	3	K00640	cysE	serine O-acetyltransferase	GO:0009507;GO:0005829;GO:0005634;GO:0009001;GO:0009970;GO:0019344;GO:0006535;GO:0009409	chloroplast|cytosol|nucleus|serine O-acetyltransferase activity|cellular response to sulfate starvation|cysteine biosynthetic process|cysteine biosynthetic process from serine|response to cold
CL25630Contig1	1541.53	2712.43	370.63	0.136641	-2.87153	0.00126699	0.331743	Down	206.575	207.315	100.035	27.0856	34.7912	22.3912	950	gi|659108857|ref|XP_008454423.1|PREDICTED: uncharacterized protein LOC103494832 [Cucumis melo]	3.49819e-85
CL50148Contig1	999.263	1756.24	242.282	0.137955	-2.85773	0.00281725	0.557007	Down	80.5633	111.52	36.7966	10.0913	12.8002	15.7942	1365	gi|659122503|ref|XP_008461178.1|PREDICTED: cinnamoyl-CoA reductase 1-like [Cucumis melo]	7.08271e-179	sp|Q9S9N9|CCR1_ARATH	4e-177	Cinnamoyl-CoA reductase 1	KOG1502	1e-177	Flavonol reductase/cinnamoyl-CoA reductase	ko00940	Phenylpropanoid biosynthesis	1	K09753	CCR	cinnamoyl-CoA reductase	GO:0005829;GO:0016621;GO:0050662;GO:0007623;GO:0009809;GO:0009409	cytosol|cinnamoyl-CoA reductase activity|coenzyme binding|circadian rhythm|lignin biosynthetic process|response to cold
CL3656Contig1	268.906	472.493	65.3197	0.138245	-2.8547	0.00317171	0.608063	Down	17.005	23.2351	35.8857	4.1391	2.42626	5.68644	1176	gi|700194775|gb|KGN49952.1|hypothetical protein Csa_5G146260 [Cucumis sativus]	9.85541e-56	sp|Q9FGJ6|ATL79_ARATH	1e-36	RING-H2 finger protein ATL79	KOG0800	3e-37	FOG: Predicted E3 ubiquitin ligase
CL10382Contig1	292.888	514.598	71.178	0.138318	-2.85394	0.0257691	1	Down	68.8783	64.5164	7.17955	6.68625	11.5596	5.48269	642	gi|700206832|gb|KGN61951.1|hypothetical protein Csa_2G271440 [Cucumis sativus]	8.20627e-31
CL18437Contig1	2133.84	3748.27	519.416	0.138575	-2.85126	0.00102737	0.282226	Down	287.995	488.454	703.94	27.3782	54.1847	157.144	479	gi|778719338|ref|XP_011657999.1|PREDICTED: uncharacterized aarF domain-containing protein kinase At1g79600, chloroplastic isoform X2 [Cucumis sativus]	5.70325e-38
CL27120Contig1	696.515	1223.36	169.671	0.138693	-2.85003	0.00526232	0.875501	Down	35.8432	46.2047	12.7497	4.65507	6.88257	4.46934	2287	gi|778711077|ref|XP_011656681.1|PREDICTED: SPX domain-containing membrane protein At4g22990-like isoform X1 [Cucumis sativus]	0	sp|Q93ZQ5|SPXM3_ARATH	0	SPX domain-containing membrane protein At4g22990	KOG2325	0	Predicted transporter/transmembrane protein							GO:0016021;GO:0055085	integral component of membrane|transmembrane transport
comp55830_c0_seq2_2	147.244	258.334	36.1538	0.13995	-2.83702	0.00715297	1	Down	8.16294	7.58376	10.2945	1.4236	1.818	0.951181	1859	gi|659117729|ref|XP_008458758.1|PREDICTED: GDSL esterase/lipase At3g27950-like [Cucumis melo]	5.8728e-182	sp|Q9LY84|GDL76_ARATH	4e-121	GDSL esterase/lipase At5g14450										GO:0005576;GO:0009505;GO:0009506;GO:0016788;GO:0016042	extracellular region|plant-type cell wall|plasmodesma|hydrolase activity, acting on ester bonds|lipid catabolic process
CL1139Contig2	64.2215	112.611	15.8314	0.140585	-2.83049	0.031189	1	Down	4.14399	4.62402	3.13109	0.450969	0.596374	0.979436	1729	gi|1035398974|ref|XP_016899693.1|PREDICTED: heme-binding-like protein At3g10130, chloroplastic [Cucumis melo]	2.22226e-98	sp|Q9SR77|HBPL1_ARATH	5e-14	Heme-binding-like protein At3g10130, chloroplastic										GO:0009507;GO:0009535;GO:0010287	chloroplast|chloroplast thylakoid membrane|plastoglobule
CL51351Contig1	212.437	372.459	52.4155	0.140728	-2.82902	0.00564053	0.917744	Down	15.0023	19.9904	10.4428	2.47365	2.07847	3.23692	1480
CL31206Contig1	62.9884	110.29	15.6866	0.14223	-2.8137	0.0299313	1	Down	26.0033	9.45682	24.6876	1.84464	1.93688	6.14275	348
CL1997Contig1	120.114	210.243	29.9846	0.142619	-2.80976	0.0126819	1	Down	8.84416	10.3528	5.18727	0.926466	1.4143	1.84825	1552
CL8906Contig1	252.378	441.683	63.0736	0.142803	-2.8079	0.0172966	1	Down	124.791	78.357	21.7049	9.21497	20.699	8.54427	350
CL33823Contig1	3315.81	5800.44	831.172	0.143295	-2.80294	0.00153561	0.370188	Down	202.188	198.108	77.1856	18.2768	27.6707	37.3513	2174	gi|449445870|ref|XP_004140695.1|PREDICTED: ferredoxin--nitrite reductase, chloroplastic [Cucumis sativus]	0	sp|P38500|NIR_BETPN	0	Ferredoxin--nitrite reductase, chloroplastic	KOG0560	0	Sulfite reductase (ferredoxin)	ko00910	Nitrogen metabolism	1	K00366	nirA	ferredoxin-nitrite reductase	GO:0009507;GO:0051539;GO:0048307;GO:0020037;GO:0046872;GO:0042128	chloroplast|4 iron, 4 sulfur cluster binding|ferredoxin-nitrite reductase activity|heme binding|metal ion binding|nitrate assimilation
CL40003Contig1	1951.32	3411.93	490.701	0.143819	-2.79767	0.00157668	0.377012	Down	108.692	93.1721	37.4025	12.0348	19.8721	9.28207	2555	gi|700207757|gb|KGN62876.1|hypothetical protein Csa_2G378580 [Cucumis sativus]	0	sp|Q8RWG1|Y4139_ARATH	0	Uncharacterized aarF domain-containing protein kinase At4g31390, chloroplastic	KOG1235	0	Predicted unusual protein kinase							GO:0009507;GO:0010287;GO:0005524;GO:0004672;GO:0015996;GO:0080183	chloroplast|plastoglobule|ATP binding|protein kinase activity|chlorophyll catabolic process|response to photooxidative stress
CL24778Contig1	14421.6	25201.3	3641.96	0.144515	-2.79071	0.00111931	0.301866	Down	425.082	541.062	635.584	46.3522	82.2951	142.145	2938	gi|356512736|ref|XP_003525072.1|PREDICTED: uncharacterized protein sll1770-like [Glycine max]	0	sp|P73627|Y1770_SYNY3	5e-162	Uncharacterized protein sll1770	KOG1235	0	Predicted unusual protein kinase							GO:0005524;GO:0004672	ATP binding|protein kinase activity
CL32355Contig1	5118.29	8940.65	1295.92	0.144947	-2.7864	0.00145711	0.357094	Down	272.147	333.85	181.806	28.8034	45.8082	62.9868	2051	gi|508774207|gb|EOY21463.1|Uncharacterized protein TCM_013026 isoform 2 [Theobroma cacao]	8.90092e-129	sp|Q9LVJ0|UVB31_ARATH	2e-115	UV-B-induced protein At3g17800, chloroplastic {ECO:0000305}										GO:0009507;GO:0010193;GO:0010224;GO:0009611	chloroplast|response to ozone|response to UV-B|response to wounding
CL8140Contig1	133.425	232.839	34.0108	0.14607	-2.77527	0.0485035	1	Down	25.5506	42.157	4.75473	6.50586	5.84555	0.859352	559	gi|659075158|ref|XP_008437996.1|PREDICTED: protein REVEILLE 6 isoform X1 [Cucumis melo]	1.00282e-27	sp|Q8RWU3|RVE8_ARATH	8e-15	Protein REVEILLE 8	KOG0724	9e-16	Zuotin and related molecular chaperones (DnaJ superfamily), contains DNA-binding domains							GO:0005634;GO:0043565;GO:0003700;GO:0001190;GO:0032922;GO:0043966;GO:0048573;GO:0042753;GO:0010628;GO:0042752;GO:0006355;GO:0009737;GO:0009733;GO:0046686;GO:0009723;GO:0009739;GO:0009753;GO:0009751;GO:0009651	nucleus|sequence-specific DNA binding|transcription factor activity, sequence-specific DNA binding|transcriptional activator activity, RNA polymerase II transcription factor binding|circadian regulation of gene expression|histone H3 acetylation|photoperiodism, flowering|positive regulation of circadian rhythm|positive regulation of gene expression|regulation of circadian rhythm|regulation of tran…
CL28684Contig1	3005.17	5244.23	766.114	0.146087	-2.7751	0.00166342	0.39298	Down	174.977	203.386	74.9378	21.6867	32.4759	26.0052	2066	gi|659130842|ref|XP_008465379.1|PREDICTED: RNA polymerase sigma factor sigE, chloroplastic/mitochondrial [Cucumis melo]	2.38842e-250	sp|Q9ZNX9|SIGE_ARATH	0	RNA polymerase sigma factor sigE, chloroplastic/mitochondrial										GO:0009507;GO:0005739;GO:0003677;GO:0001053;GO:0016987;GO:0003700;GO:0071483;GO:0009658;GO:0006352;GO:0010207;GO:0045893;GO:2001141;GO:0010218;GO:0010114	chloroplast|mitochondrion|DNA binding|plastid sigma factor activity|sigma factor activity|transcription factor activity, sequence-specific DNA binding|cellular response to blue light|chloroplast organization|DNA-templated transcription, initiation|photosystem II assembly|positive regulation of transcription, DNA-templated|regulation of RNA biosynthetic process|response to far red light|response t…
CL27832Contig1	73.1708	127.647	18.6948	0.146458	-2.77145	0.0301687	1	Down	14.9614	14.5253	3.71628	2.38928	1.79792	1.848	682
CL5872Contig1	16026.2	27955.4	4096.96	0.146553	-2.7705	0.00138809	0.347387	Down	847.954	1403.17	1164.4	77.2718	119.921	403.483	1506	gi|449465453|ref|XP_004150442.1|PREDICTED: photosystem II 22 kDa protein, chloroplastic [Cucumis sativus]	1.88243e-118	sp|Q02060|PSBS_SPIOL	8e-95	Photosystem II 22 kDa protein, chloroplastic				ko00195	Photosynthesis	1	K03542	psbS	photosystem II 22kDa protein	GO:0009535;GO:0016021;GO:0009523;GO:0015979	chloroplast thylakoid membrane|integral component of membrane|photosystem II|photosynthesis
CL25459Contig1	319.167	555.384	82.9494	0.149355	-2.74318	0.00402208	0.713087	Down	38.35	36.9187	40.5333	5.20249	7.09478	8.04533	890	gi|778695924|ref|XP_011654072.1|PREDICTED: protein SPA1-RELATED 3 [Cucumis sativus]	1.8707e-26	sp|Q9LJR3|SPA3_ARATH	1e-13	Protein SPA1-RELATED 3	KOG1033	4e-09	eIF-2alpha kinase PEK/EIF2AK3							GO:0005634;GO:0005524;GO:0042802;GO:0004672;GO:0009585	nucleus|ATP binding|identical protein binding|protein kinase activity|red, far-red light phototransduction
CL24286Contig1	263.493	458.231	68.7559	0.150046	-2.73652	0.00649619	1	Down	39.2408	34.4378	9.85183	3.557	7.80462	3.67258	976	gi|449432116|ref|XP_004133846.1|PREDICTED: uncharacterized protein LOC101218112 [Cucumis sativus]	3.27668e-59	sp|O03982|HIP39_ARATH	8e-17	Heavy metal-associated isoprenylated plant protein 39 {ECO:0000303|PubMed:21072340, ECO:0000303|PubMed:23368984}	KOG1603	2e-17	Copper chaperone							GO:0005737;GO:0046914;GO:0046916;GO:0030001	cytoplasm|transition metal ion binding|cellular transition metal ion homeostasis|metal ion transport
CL24096Contig1	444.408	772.543	116.273	0.150507	-2.7321	0.00344042	0.647128	Down	51.4724	41.7268	30.304	8.41454	7.3182	6.41815	1141	gi|659109244|ref|XP_008454616.1|PREDICTED: zinc finger protein CONSTANS-LIKE 4 [Cucumis melo]	1.34951e-114	sp|O23379|COL11_ARATH	3e-09	Putative zinc finger protein CONSTANS-LIKE 11										GO:0005634;GO:0003700;GO:0008270	nucleus|transcription factor activity, sequence-specific DNA binding|zinc ion binding
CL24755Contig1	71.2177	123.755	18.6809	0.150951	-2.72785	0.0299953	1	Down	4.72945	9.70941	7.72879	0.930004	1.56924	1.45179	1028
CL22912Contig1	277.962	482.899	73.0247	0.151222	-2.72526	0.0111946	1	Down	28.7979	22.0108	5.86948	4.79923	3.39252	2.31362	1514	gi|700192211|gb|KGN47415.1|hypothetical protein Csa_6G315640 [Cucumis sativus]	2.7467e-164	sp|Q0WRB2|P2C73_ARATH	8e-134	Probable protein phosphatase 2C 73	KOG0698	6e-134	Serine/threonine protein phosphatase							GO:0046872;GO:0004722	metal ion binding|protein serine/threonine phosphatase activity
CL7297Contig1	218.938	380.133	57.7424	0.151901	-2.7188	0.00814304	1	Down	7.42738	9.77786	3.44961	0.405193	0.990022	2.47297	3279	gi|659124379|ref|XP_008462128.1|PREDICTED: calcium-transporting ATPase 12, plasma membrane-type-like [Cucumis melo]	2.54953e-249	sp|Q9LY77|ACA12_ARATH	5e-91	Calcium-transporting ATPase 12, plasma membrane-type	KOG0204	1e-91	Calcium transporting ATPase							GO:0005887;GO:0043231;GO:0005524;GO:0005388;GO:0046872	integral component of plasma membrane|intracellular membrane-bounded organelle|ATP binding|calcium-transporting ATPase activity|metal ion binding
CL22369Contig1	210.852	365.907	55.796	0.152487	-2.71324	0.00628006	0.991746	Down	12.2767	27.8353	40.1413	2.84539	3.13914	8.19703	865
CL51358Contig1	123.84	214.718	32.9621	0.153513	-2.70357	0.016054	1	Down	9.4205	10.7959	5.11546	0.640324	1.28071	2.83393	1524	gi|449443257|ref|XP_004139396.1|PREDICTED: transcription factor bHLH66-like [Cucumis sativus]	1.68373e-148	sp|Q9ZUG9|BH066_ARATH	3e-61	Transcription factor bHLH66										GO:0005634;GO:0001046;GO:0003700;GO:0001228;GO:0006355;GO:0080147;GO:0048765;GO:0048767;GO:0006366	nucleus|core promoter sequence-specific DNA binding|transcription factor activity, sequence-specific DNA binding|transcriptional activator activity, RNA polymerase II transcription regulatory region sequence-specific binding|regulation of transcription, DNA-templated|root hair cell development|root hair cell differentiation|root hair elongation|transcription from RNA polymerase II promoter
CL13221Contig1	953.149	1651.73	254.573	0.154125	-2.69782	0.00266014	0.532588	Down	91.2599	226.09	177.017	5.01931	21.6489	64.5405	614
CL28124Contig1	151.134	261.756	40.5113	0.154768	-2.69182	0.0136691	1	Down	3.54392	6.49474	17.2837	0.46831	0.704072	3.61408	1873	gi|700193924|gb|KGN49128.1|Pectinesterase [Cucumis sativus]	1.95437e-238	sp|P83947|PME1_FICPW	0	Pectinesterase				ko00040	Pentose and glucuronate interconversions	1	K01051	E3.1.1.11	pectinesterase	GO:0005618;GO:0005576;GO:0045330;GO:0004857;GO:0030599;GO:0042545;GO:0045490	cell wall|extracellular region|aspartyl esterase activity|enzyme inhibitor activity|pectinesterase activity|cell wall modification|pectin catabolic process
comp72189_c1_seq8_2	57.1546	98.9105	15.3988	0.155684	-2.68331	0.0394581	1	Down	1.32978	1.61393	4.55084	0.0707826	0.362752	0.848322	2578	gi|659077156|ref|XP_008439062.1|PREDICTED: kinesin-like protein KIN12B [Cucumis melo]	0	sp|Q8L7Y8|KN12B_ARATH	3e-122	Kinesin-like protein KIN-12B {ECO:0000305}										GO:0005871;GO:0005874;GO:0009524;GO:0005524;GO:0003777;GO:0055046;GO:0007018;GO:0080175	kinesin complex|microtubule|phragmoplast|ATP binding|microtubule motor activity|microgametogenesis|microtubule-based movement|phragmoplast microtubule organization
CL3311Contig1	262.409	453.898	70.9206	0.156248	-2.67809	0.00599406	0.959407	Down	9.13595	12.1181	12.872	1.54406	1.52917	3.20453	2472	gi|659129016|ref|XP_008464486.1|PREDICTED: protein ABHD17B [Cucumis melo]	5.16484e-211	sp|Q5VST6|AB17B_HUMAN	2e-70	Protein ABHD17B {ECO:0000305}	KOG1552	0	Predicted alpha/beta hydrolase							GO:0005576;GO:0016020;GO:0016787	extracellular region|membrane|hydrolase activity
CL40018Contig1	1430.56	2474.04	387.072	0.156453	-2.6762	0.00262118	0.528369	Down	66.9105	66.738	32.4665	7.43727	12.1432	11.6683	2682	gi|659088648|ref|XP_008445092.1|PREDICTED: uncharacterized protein LOC103488235 [Cucumis melo]	3.42186e-159
CL28962Contig1	1178.39	2035.71	321.074	0.157721	-2.66455	0.00229814	0.493574	Down	61.1738	71.5578	125.622	5.77497	7.30318	34.3891	1500	gi|659126721|ref|XP_008463332.1|PREDICTED: uncharacterized protein LOC103501513 isoform X1 [Cucumis melo]	5.39689e-183	sp|Q9SR77|HBPL1_ARATH	2e-16	Heme-binding-like protein At3g10130, chloroplastic										GO:0009507;GO:0009535;GO:0010287	chloroplast|chloroplast thylakoid membrane|plastoglobule
CL26914Contig1	178.807	308.742	48.8717	0.158293	-2.65933	0.0102819	1	Down	26.5018	25.4063	15.8991	2.86757	5.30931	4.56784	827
comp50395_c0_seq3_3	7215.09	12457.9	1972.31	0.158318	-2.6591	0.0144362	1	Down	176.639	206.721	44.1123	32.0742	41.6807	8.36827	5142	gi|449438785|ref|XP_004137168.1|PREDICTED: uncharacterized protein LOC101215423 isoform X1 [Cucumis sativus]	2.59842e-253	sp|A8MQN2|LNK1_ARATH	6e-39	Protein LNK1 {ECO:0000303|PubMed:23818596}										GO:0005634;GO:0006355;GO:0048511;GO:0006351	nucleus|regulation of transcription, DNA-templated|rhythmic process|transcription, DNA-templated
CL3770Contig1	1039.79	1794.3	285.277	0.158991	-2.65298	0.0199289	1	Down	54.5466	58.6291	10.2561	11.5487	8.05162	4.70024	2559	gi|14326459|gb|AAK60275.1|AF383152_1phenylalanine ammonia-lyase 2 [Manihot esculenta]	0	sp|P45726|PALY_CAMSI	0	Phenylalanine ammonia-lyase	KOG0222	0	Phenylalanine and histidine ammonia-lyase	ko00360;ko00940	Phenylalanine metabolism|Phenylpropanoid biosynthesis	2	K10775	PAL	phenylalanine ammonia-lyase	GO:0005737;GO:0045548;GO:0009800;GO:0006559	cytoplasm|phenylalanine ammonia-lyase activity|cinnamic acid biosynthetic process|L-phenylalanine catabolic process
CL24021Contig1	74.2957	128.186	20.4058	0.15919	-2.65118	0.0338975	1	Down	5.30793	7.48731	4.83829	0.451807	1.34754	1.54601	1323
CL17646Contig1	71.222	122.876	19.5683	0.159253	-2.65061	0.0351008	1	Down	37.01	13.1171	20.8002	2.72739	2.69359	7.79245	323
comp11092_c0_seq1_2	440.28	759.099	121.462	0.160008	-2.64378	0.00439244	0.76078	Down	93.4784	174.701	149.607	20.2136	22.8724	36.1546	335	gi|700196588|gb|KGN51765.1|hypothetical protein Csa_5G598730 [Cucumis sativus]	4.73004e-56	sp|Q9S7E9|GGT2_ARATH	4e-64	Glutamate--glyoxylate aminotransferase 2	KOG0258	9e-65	Alanine aminotransferase	ko00220;ko00250;ko00260;ko00630;ko00710	Arginine biosynthesis|Alanine, aspartate and glutamate metabolism|Glycine, serine and threonine metabolism|Glyoxylate and dicarboxylate metabolism|Carbon fixation in photosynthetic organisms	5	K14272	GGAT	glutamate--glyoxylate aminotransferase	GO:0009507;GO:0009570;GO:0005777;GO:0008453;GO:0047958;GO:0004021;GO:0030170;GO:0009058;GO:0042853	chloroplast|chloroplast stroma|peroxisome|alanine-glyoxylate transaminase activity|glycine:2-oxoglutarate aminotransferase activity|L-alanine:2-oxoglutarate aminotransferase activity|pyridoxal phosphate binding|biosynthetic process|L-alanine catabolic process
CL18045Contig1	62.1619	107.018	17.3056	0.161707	-2.62855	0.0475315	1	Down	22.7503	27.0594	8.5495	4.23585	4.61588	2.664	327	gi|700203508|gb|KGN58641.1|hypothetical protein Csa_3G710200 [Cucumis sativus]	1.58762e-43	sp|O24145|4CL1_TOBAC	1e-39	4-coumarate--CoA ligase 1	KOG1176	1e-34	Acyl-CoA synthetase	ko00360;ko00940;ko00130	Phenylalanine metabolism|Phenylpropanoid biosynthesis|Ubiquinone and other terpenoid-quinone biosynthesis	3	K01904	4CL	4-coumarate--CoA ligase	GO:0016207;GO:0005524;GO:0009698	4-coumarate-CoA ligase activity|ATP binding|phenylpropanoid metabolic process
comp53257_c3_seq1_3	223.953	385.488	62.4186	0.161921	-2.62664	0.00902386	1	Down	11.6018	12.0389	4.74514	3.18483	1.76388	0.675938	2429	gi|700191409|gb|KGN46613.1|hypothetical protein Csa_6G113500 [Cucumis sativus]	0	sp|P73627|Y1770_SYNY3	0	Uncharacterized protein sll1770	KOG1235	0	Predicted unusual protein kinase							GO:0005524;GO:0004672	ATP binding|protein kinase activity
CL18143Contig1	347.17	597.458	96.8824	0.162158	-2.62453	0.00619049	0.980223	Down	16.0477	23.6404	9.07361	1.79728	4.99673	2.68583	2189	gi|659073064|ref|XP_008467235.1|PREDICTED: putative glycerol-3-phosphate transporter 1 [Cucumis melo]	4.78639e-274	sp|Q9C5L3|GLPT1_ARATH	0	Putative glycerol-3-phosphate transporter 1	KOG2533	0	Permease of the major facilitator superfamily							GO:0016021;GO:0022857;GO:0006820;GO:0008643;GO:0055062;GO:0055085	integral component of membrane|transmembrane transporter activity|anion transport|carbohydrate transport|phosphate ion homeostasis|transmembrane transport
CL330Contig1	138.557	238.226	38.8883	0.163241	-2.61492	0.0158643	1	Down	2.14964	3.23124	2.01403	0.255111	0.491926	0.705329	5855	gi|38344819|emb|CAE02881.2|OSJNBb0022F23.18 [Oryza sativa Japonica Group]	0	sp|B2HIM0|FAA28_MYCMM	5e-68	Long-chain-fatty-acid--AMP ligase FadD28	KOG3628	1e-25	Predicted AMP-binding protein							GO:0005524;GO:0016874;GO:0006633	ATP binding|ligase activity|fatty acid biosynthetic process
CL42773Contig1	102.309	175.599	29.0178	0.16525	-2.59728	0.022131	1	Down	24.181	10.6701	14.8565	4.56913	2.74691	2.36644	656
comp51953_c1_seq7_3	75.3322	129.251	21.4137	0.165676	-2.59356	0.0359632	1	Down	2.62157	3.54734	4.0713	0.273332	0.24419	1.53109	2353	gi|449448908|ref|XP_004142207.1|PREDICTED: uncharacterized protein LOC101207339 [Cucumis sativus]	0
CL4550Contig1	620.434	1064.34	176.526	0.165854	-2.59201	0.0428631	1	Down	68.3644	37.5529	9.1953	3.27665	13.8181	5.62392	1646	gi|778722450|ref|XP_011658488.1|PREDICTED: cytochrome P450 CYP736A12-like [Cucumis sativus]	1.17848e-180	sp|H2DH18|C7A12_PANGI	1e-168	Cytochrome P450 CYP736A12	KOG0156	3e-121	Cytochrome P450 CYP2 subfamily							GO:0016021;GO:0020037;GO:0005506;GO:0004497;GO:0016705	integral component of membrane|heme binding|iron ion binding|monooxygenase activity|oxidoreductase activity, acting on paired donors, with incorporation or reduction of molecular oxygen
CL43495Contig1	101.031	173.209	28.8529	0.166578	-2.58573	0.0375864	1	Down	25.7782	27.4425	3.08602	2.69813	4.27902	4.66009	539
CL50813Contig1	168.024	287.757	48.2911	0.167819	-2.57502	0.0118291	1	Down	7.30718	6.75339	11.0306	1.12584	1.26752	2.49016	2170	gi|659073610|ref|XP_008437155.1|PREDICTED: deoxyribodipyrimidine photo-lyase [Cucumis melo]	2.51132e-260	sp|Q9SB00|PHR_ARATH	0	Deoxyribodipyrimidine photo-lyase	KOG0133	0	Deoxyribodipyrimidine photolyase/cryptochrome							GO:0005634;GO:0003904;GO:0003677;GO:0003913;GO:0000166;GO:0000719;GO:0009650	nucleus|deoxyribodipyrimidine photo-lyase activity|DNA binding|DNA photolyase activity|nucleotide binding|photoreactive repair|UV protection
CL22839Contig1	2169.68	3714.1	625.27	0.168351	-2.57046	0.0167959	1	Down	50.6932	62.2521	207.878	12.0597	11.3058	37.2975	2279	gi|659070763|ref|XP_008456541.1|PREDICTED: NADP-dependent glyceraldehyde-3-phosphate dehydrogenase [Cucumis melo]	8.66328e-282	sp|P93338|GAPN_NICPL	0	NADP-dependent glyceraldehyde-3-phosphate dehydrogenase	KOG2450	0	Aldehyde dehydrogenase	ko00010;ko00030	Glycolysis / Gluconeogenesis|Pentose phosphate pathway	2	K00131	gapN	glyceraldehyde-3-phosphate dehydrogenase (NADP+)	GO:0005737;GO:0008886	cytoplasm|glyceraldehyde-3-phosphate dehydrogenase (NADP+) (non-phosphorylating) activity
CL52066Contig1	209.054	357.791	60.3176	0.168583	-2.56847	0.00979457	1	Down	9.73002	13.8734	17.8612	1.24246	2.19441	4.73178	1621	gi|449446732|ref|XP_004141125.1|PREDICTED: F-box protein At2g26850-like [Cucumis sativus]	9.43111e-164	sp|Q6NLB1|FB118_ARATH	1e-107	F-box protein At2g26850
CL27989Contig1	16606	28401.4	4810.49	0.169375	-2.56171	0.00317448	0.608063	Down	1198.91	1234.89	465.978	138.849	242.978	212.012	1751	gi|659123753|ref|XP_008461822.1|PREDICTED: 50S ribosomal protein L1, chloroplastic [Cucumis melo]	3.16984e-145	sp|Q9LY66|RK1_ARATH	2e-144	50S ribosomal protein L1, chloroplastic	KOG1569	5e-145	50S ribosomal protein L1	ko03010	Ribosome	1	K02863	RP-L1, MRPL1, rplA	large subunit ribosomal protein L1	GO:0009507;GO:0009941;GO:0009570;GO:0009535;GO:0015934;GO:0016020;GO:0005739;GO:0005634;GO:0003723;GO:0019843;GO:0003735;GO:0000470;GO:0006412	chloroplast|chloroplast envelope|chloroplast stroma|chloroplast thylakoid membrane|large ribosomal subunit|membrane|mitochondrion|nucleus|RNA binding|rRNA binding|structural constituent of ribosome|maturation of LSU-rRNA|translation
CL29687Contig1	1910.45	3263.3	557.596	0.170869	-2.54904	0.00383436	0.692553	Down	79.2782	50.1663	26.5068	8.72611	10.2941	13.1891	3777	gi|659097015|ref|XP_008449398.1|PREDICTED: uncharacterized protein LOC103491296 [Cucumis melo]	0	sp|Q9NUJ3|T11L1_HUMAN	7e-10	T-complex protein 11-like protein 1	KOG1981	0	SOK1 kinase belonging to the STE20/SPS1/GC kinase family							GO:0005874	microtubule
CL32435Contig1	1171.91	1998.46	345.353	0.17281	-2.53274	0.00347532	0.64851	Down	55.2675	49.6887	90.5101	5.37622	10.4863	23.087	1943	gi|659129825|ref|XP_008464865.1|PREDICTED: uncharacterized protein LOC103502631 isoform X1 [Cucumis melo]	1.08169e-254
CL41864Contig1	1586.59	2702.43	470.737	0.17419	-2.52127	0.00413605	0.729205	Down	36.0784	62.9952	41.457	6.02271	8.84888	14.4977	3503	gi|1002297013|ref|XP_015611942.1|PREDICTED: DNA-binding protein SMUBP-2 isoform X1 [Oryza sativa Japonica Group]	0	sp|P38935|SMBP2_HUMAN	3e-99	DNA-binding protein SMUBP-2	KOG1803	0	DNA helicase							GO:0030424;GO:0005737;GO:0030426;GO:0030529;GO:0016020;GO:0005634;GO:0005524;GO:0043141;GO:0032575;GO:0003677;GO:0003678;GO:0008094;GO:0043022;GO:0003723;GO:0008186;GO:0003697;GO:0008134;GO:0000049;GO:0008270;GO:0006310;GO:0006281;GO:0006260;GO:0051260;GO:0006357;GO:0006351;GO:0006412	axon|cytoplasm|growth cone|intracellular ribonucleoprotein complex|membrane|nucleus|ATP binding|ATP-dependent 5'-3' DNA helicase activity|ATP-dependent 5'-3' RNA helicase activity|DNA binding|DNA helicase activity|DNA-dependent ATPase activity|ribosome binding|RNA binding|RNA-dependent ATPase activity|single-stranded DNA binding|transcription factor binding|tRNA binding|zinc ion binding|DNA recom…
CL21285Contig1	2047.18	3486.24	608.123	0.174435	-2.51924	0.00391106	0.699984	Down	127.95	104.903	72.3105	13.1008	24.6201	25.6007	2080	gi|778669900|ref|XP_011649320.1|PREDICTED: BTB/POZ domain-containing protein At5g67385 isoform X2 [Cucumis sativus]	4.05849e-243	sp|Q66GP0|Y5738_ARATH	0	BTB/POZ domain-containing protein At5g67385
CL20832Contig1	69.9118	118.981	20.843	0.17518	-2.51309	0.0438819	1	Down	5.84824	21.1334	26.7353	2.85499	0.536176	7.87442	417
CL17603Contig1	1140.96	1940.75	341.17	0.175793	-2.50805	0.00441869	0.76309	Down	149.132	312.801	314.317	20.0879	28.9397	113.39	465
CL21041Contig1	298.617	507.687	89.5459	0.17638	-2.50324	0.00988107	1	Down	69.9888	81.0587	34.2139	10.582	16.6573	12.0938	491	gi|659079095|ref|XP_008440071.1|PREDICTED: fibrous sheath CABYR-binding protein-like [Cucumis melo]	2.29917e-10
CL22667Contig1	145.584	247.502	43.6668	0.17643	-2.50283	0.0178321	1	Down	17.4232	17.6657	21.4696	0.970359	3.5934	7.0918	816
CL11145Contig1	1240.91	2107.53	374.293	0.177598	-2.49331	0.0314544	1	Down	178.624	305.149	68.2836	34.723	54.6606	30.5128	672	gi|449466869|ref|XP_004151148.1|PREDICTED: protein YLS3 [Cucumis sativus]	1.16638e-41
comp22036_c0_seq1_3	327.47	555.649	99.2915	0.178694	-2.48443	0.0306191	1	Down	22.1583	27.7757	4.69949	5.44848	3.36036	3.33676	1786	gi|700189979|gb|KGN45212.1|hypothetical protein Csa_7G431440 [Cucumis sativus]	4.35486e-230	sp|Q9FI78|HST_ARATH	0	Shikimate O-hydroxycinnamoyltransferase				ko00940;ko00941;ko00945	Phenylpropanoid biosynthesis|Flavonoid biosynthesis|Stilbenoid, diarylheptanoid and gingerol biosynthesis	3	K13065	E2.3.1.133, HCT	shikimate O-hydroxycinnamoyltransferase	GO:0005737;GO:0005829;GO:0016020;GO:0047205;GO:0047172;GO:0010252;GO:0009809;GO:0009963	cytoplasm|cytosol|membrane|quinate O-hydroxycinnamoyltransferase activity|shikimate O-hydroxycinnamoyltransferase activity|auxin homeostasis|lignin biosynthetic process|positive regulation of flavonoid biosynthetic process
CL51066Contig1	226.802	384.683	68.9205	0.179162	-2.48067	0.00995242	1	Down	6.58473	9.22927	24.9133	1.03721	1.01085	6.28031	1843	gi|700188417|gb|KGN43650.1|hypothetical protein Csa_7G051300 [Cucumis sativus]	1.19878e-175	sp|Q93ZR6|WSD1_ARATH	3e-38	O-acyltransferase WSD1										GO:0005783;GO:0005789;GO:0016021;GO:0005886;GO:0004144;GO:0047196;GO:0103095;GO:0019432;GO:0010025	endoplasmic reticulum|endoplasmic reticulum membrane|integral component of membrane|plasma membrane|diacylglycerol O-acyltransferase activity|long-chain-alcohol O-fatty-acyltransferase activity|wax ester synthase activity|triglyceride biosynthetic process|wax biosynthetic process
CL12209Contig1	209.657	355.5	63.8131	0.179502	-2.47793	0.01228	1	Down	34.4778	36.5998	49.685	3.94343	7.82198	13.4027	553	gi|700192343|gb|KGN47547.1|hypothetical protein Csa_6G358110 [Cucumis sativus]	3.42161e-33
CL9588Contig1	73.2904	124.247	22.3339	0.179754	-2.4759	0.0450052	1	Down	21.566	6.18582	11.8683	1.80992	2.15565	4.48144	584
CL18943Contig1	189.429	320.551	58.3081	0.1819	-2.45878	0.0150795	1	Down	30.5937	32.0635	41.7634	4.42969	2.87392	15.2577	575	gi|659083625|ref|XP_008442452.1|PREDICTED: glycerol-3-phosphate 2-O-acyltransferase 6 [Cucumis melo]	1.6983e-65	sp|O80437|GPAT6_ARATH	5e-60	Glycerol-3-phosphate 2-O-acyltransferase 6				ko00561;ko00564	Glycerolipid metabolism|Glycerophospholipid metabolism	2	K13508	GPAT	glycerol-3-phosphate acyltransferase	GO:0016021;GO:0016020;GO:0090447;GO:0016791;GO:0010143;GO:0009908;GO:0008654	integral component of membrane|membrane|glycerol-3-phosphate 2-O-acyltransferase activity|phosphatase activity|cutin biosynthetic process|flower development|phospholipid biosynthetic process
CL25354Contig1	260.505	440.543	80.4669	0.182654	-2.45282	0.0130804	1	Down	31.5226	39.2052	14.5908	4.52167	7.46879	6.94239	922	gi|659117090|ref|XP_008458417.1|PREDICTED: dynein light chain 1, cytoplasmic [Cucumis melo]	4.90258e-49	sp|Q22799|DYL1_CAEEL	3e-38	Dynein light chain 1, cytoplasmic	KOG3430	2e-49	Dynein light chain type 1							GO:0005737;GO:0030286;GO:0005874;GO:0003774;GO:0007017	cytoplasm|dynein complex|microtubule|motor activity|microtubule-based process
CL16757Contig1	185.396	313.483	57.3088	0.182813	-2.45156	0.0169315	1	Down	51.2889	39.8124	32.8158	4.44938	6.8625	15.8425	463	gi|659117289|ref|XP_008458521.1|PREDICTED: uncharacterized protein At4g15545-like [Cucumis melo]	7.85773e-27	sp|Q93W28|Y4554_ARATH	3e-29	Uncharacterized protein At4g15545										GO:0016021;GO:0022857	integral component of membrane|transmembrane transporter activity
CL8937Contig1	223.329	377.486	69.1722	0.183244	-2.44816	0.0156385	1	Down	55.4322	56.7326	19.3384	10.3242	7.14416	12.1531	512	gi|778682904|ref|XP_004137646.2|PREDICTED: 4-coumarate--CoA ligase 1 [Cucumis sativus]	1.48015e-44	sp|P14912|4CL1_PETCR	4e-44	4-coumarate--CoA ligase 1	KOG1176	8e-37	Acyl-CoA synthetase	ko00360;ko00940;ko00130	Phenylalanine metabolism|Phenylpropanoid biosynthesis|Ubiquinone and other terpenoid-quinone biosynthesis	3	K01904	4CL	4-coumarate--CoA ligase	GO:0016207;GO:0005524;GO:0009698	4-coumarate-CoA ligase activity|ATP binding|phenylpropanoid metabolic process
CL10605Contig1	71.0878	120.114	22.062	0.183676	-2.44476	0.0443774	1	Down	7.82168	4.7276	12.8052	0.295112	1.97539	3.03371	911	gi|659097611|ref|XP_008449718.1|PREDICTED: dicarboxylate transporter 1, chloroplastic [Cucumis melo]	1.8094e-64	sp|Q41364|DIT1_SPIOL	1e-53	Dicarboxylate transporter 1, chloroplastic										GO:0009706;GO:0016021;GO:0015139;GO:0015140;GO:0015742;GO:0015743;GO:0006814	chloroplast inner membrane|integral component of membrane|alpha-ketoglutarate transmembrane transporter activity|malate transmembrane transporter activity|alpha-ketoglutarate transport|malate transport|sodium ion transport
CL24986Contig1	328.033	554.201	101.865	0.183805	-2.44376	0.0108349	1	Down	14.6972	22.0255	10.2058	3.18365	3.69007	3.57264	2122	gi|307135955|gb|ADN33815.1|sterol regulatory element-binding protein site 2 protease [Cucumis melo subsp. melo]	0	sp|Q9LMU1|EGY3_ARATH	0	Probable zinc metallopeptidase EGY3, chloroplastic										GO:0031969;GO:0016021;GO:0008237;GO:0009408;GO:0009644;GO:0042542	chloroplast membrane|integral component of membrane|metallopeptidase activity|response to heat|response to high light intensity|response to hydrogen peroxide
CL28494Contig1	134.65	227.208	42.0928	0.185261	-2.43237	0.0216064	1	Down	3.49986	7.35668	11.4435	0.254491	1.02756	3.53044	1938	gi|659066369|ref|XP_008441389.1|PREDICTED: protein PHYTOCHROME KINASE SUBSTRATE 1-like [Cucumis melo]	2.99815e-171	sp|Q9SWI1|PKS1_ARATH	2e-29	Protein PHYTOCHROME KINASE SUBSTRATE 1										GO:0005737;GO:0005886;GO:0009638;GO:0009958;GO:0010017;GO:0009585;GO:0010218;GO:0010114	cytoplasm|plasma membrane|phototropism|positive gravitropism|red or far-red light signaling pathway|red, far-red light phototransduction|response to far red light|response to red light
CL4610Contig1	12612.7	21265.6	3959.83	0.186208	-2.42501	0.00403256	0.713087	Down	236.11	467.32	650.113	34.4432	51.5359	209.053	2971	gi|659088411|ref|XP_008444967.1|PREDICTED: glutamyl-tRNA reductase 1, chloroplastic [Cucumis melo]	4.56931e-272	sp|P93111|HEM11_CUCSA	0	Glutamyl-tRNA reductase 1, chloroplastic				ko00860	Porphyrin and chlorophyll metabolism	1	K02492	hemA	glutamyl-tRNA reductase	GO:0009507;GO:0008883;GO:0050661;GO:0015995;GO:0006782	chloroplast|glutamyl-tRNA reductase activity|NADP binding|chlorophyll biosynthetic process|protoporphyrinogen IX biosynthetic process
CL54Contig3	1333.05	2247.5	418.597	0.18625	-2.42469	0.0055384	0.906741	Down	53.0661	66.8011	79.4239	6.56532	5.55654	32.0947	2107	gi|659083625|ref|XP_008442452.1|PREDICTED: glycerol-3-phosphate 2-O-acyltransferase 6 [Cucumis melo]	1.48146e-163	sp|O80437|GPAT6_ARATH	4e-160	Glycerol-3-phosphate 2-O-acyltransferase 6				ko00561;ko00564	Glycerolipid metabolism|Glycerophospholipid metabolism	2	K13508	GPAT	glycerol-3-phosphate acyltransferase	GO:0016021;GO:0016020;GO:0090447;GO:0016791;GO:0010143;GO:0009908;GO:0008654	integral component of membrane|membrane|glycerol-3-phosphate 2-O-acyltransferase activity|phosphatase activity|cutin biosynthetic process|flower development|phospholipid biosynthetic process
CL15762Contig1	171.499	289.025	53.9726	0.18674	-2.4209	0.017297	1	Down	27.5576	45.1553	77.8336	0	4.32547	28.4367	367
CL23360Contig1	1394.38	2349.6	439.166	0.186911	-2.41958	0.00582106	0.944515	Down	110.213	219.375	186.755	12.0417	25.5204	77.7779	839	gi|307135903|gb|ADN33767.1|gag protease polyprotein, partial [Cucumis melo subsp. melo]	5.56919e-19
CL19223Contig1	237.313	399.81	74.8155	0.187128	-2.41791	0.0133914	1	Down	77.4417	82.0136	68.4794	13.9885	21.6782	14.3858	322	gi|659111876|ref|XP_008455954.1|PREDICTED: transcription activator GLK1-like [Cucumis melo]	4.68454e-33	sp|Q9SIV3|GLK1_ARATH	2e-15	Transcription activator GLK1										GO:0005634;GO:0003677;GO:1900056;GO:0006355;GO:0006351	nucleus|DNA binding|negative regulation of leaf senescence|regulation of transcription, DNA-templated|transcription, DNA-templated
CL17357Contig1	413.182	696.103	130.26	0.187128	-2.4179	0.00976217	1	Down	144.418	116.399	62.4538	15.8408	31.9854	24.2403	389	gi|703063427|ref|XP_010086959.1|BTB/POZ domain-containing protein [Morus notabilis]	8.00113e-16	sp|Q66GP0|Y5738_ARATH	2e-10	BTB/POZ domain-containing protein At5g67385
CL4862Contig1	7458.63	12556.4	2360.88	0.188022	-2.41103	0.00423261	0.740212	Down	196.772	303.281	412.56	38.3969	48.1539	113.678	2593	gi|700199019|gb|KGN54177.1|2-oxoglutarate/malate translocator [Cucumis sativus]	3.14917e-275	sp|Q9LXV3|DIT1_ARATH	0	Dicarboxylate transporter 1, chloroplastic										GO:0009507;GO:0009941;GO:0009706;GO:0009534;GO:0016021;GO:0016020;GO:0005739;GO:0009536;GO:0015139;GO:0015140;GO:0015131;GO:0015742;GO:0019676;GO:0071423;GO:0015729;GO:0009624;GO:0006814	chloroplast|chloroplast envelope|chloroplast inner membrane|chloroplast thylakoid|integral component of membrane|membrane|mitochondrion|plastid|alpha-ketoglutarate transmembrane transporter activity|malate transmembrane transporter activity|oxaloacetate transmembrane transporter activity|alpha-ketoglutarate transport|ammonia assimilation cycle|malate transmembrane transport|oxaloacetate transport…
CL809Contig1	15174.8	25541.7	4808	0.188241	-2.40934	0.0200156	1	Down	553.388	451.505	112.107	89.3282	125.186	39.4956	4058	gi|778699313|ref|XP_011654688.1|PREDICTED: uncharacterized protein slp1 isoform X1 [Cucumis sativus]	6.70196e-252	sp|Q12232|SLP1_YEAST	4e-31	Uncharacterized protein SLP1 {ECO:0000305}	KOG1396	4e-91	Uncharacterized conserved protein							GO:0030176;GO:0034975	integral component of endoplasmic reticulum membrane|protein folding in endoplasmic reticulum
CL16103Contig1	168.264	283.128	53.4003	0.188608	-2.40654	0.0216119	1	Down	32.6605	67.7751	34.4825	11.947	5.36409	13.982	378
CL9398Contig1	1409.88	2367.74	452.02	0.190908	-2.38905	0.0134678	1	Down	149.667	211.212	570.653	20.2609	21.5461	161.498	496	gi|700189109|gb|KGN44342.1|Photosystem II protein [Cucumis sativus]	3.96351e-22							ko00195	Photosynthesis	1	K03542	psbS	photosystem II 22kDa protein
CL621Contig1	1547.57	2598.49	496.645	0.191129	-2.38738	0.00641818	1	Down	38.0864	33.6545	21.5204	7.62346	6.49397	7.3217	5061	gi|449438026|ref|XP_004136791.1|PREDICTED: cytokinin dehydrogenase 9-like [Cucumis sativus]	1.08516e-219	sp|O22213|CKX1_ARATH	1e-92	Cytokinin dehydrogenase 1	KOG1231	3e-93	Proteins containing the FAD binding domain	ko00908	Zeatin biosynthesis	1	K00279	CKX	cytokinin dehydrogenase	GO:0005773;GO:0019139;GO:0050660;GO:0016614;GO:0009823;GO:0048507	vacuole|cytokinin dehydrogenase activity|flavin adenine dinucleotide binding|oxidoreductase activity, acting on CH-OH group of donors|cytokinin catabolic process|meristem development
CL55513Contig1	201.815	338.728	64.9018	0.191605	-2.3838	0.0171585	1	Down	22.3734	12.0933	16.2045	3.7203	2.16503	5.69591	1244	gi|700204321|gb|KGN59454.1|hypothetical protein Csa_3G821570 [Cucumis sativus]	1.60619e-110	sp|Q5RFQ0|FCF1_PONAB	3e-89	rRNA-processing protein FCF1 homolog	KOG3165	4e-115	Predicted nucleic-acid-binding protein, contains PIN domain	ko03008	Ribosome biogenesis in eukaryotes	1	K14566	UTP24, FCF1	U3 small nucleolar RNA-associated protein 24	GO:0005730;GO:0032040;GO:0006364	nucleolus|small-subunit processome|rRNA processing
CL9221Contig1	184.388	308.732	60.0452	0.19449	-2.36223	0.0204554	1	Down	39.6793	40.1576	21.914	9.98811	9.9257	3.62944	548	gi|449432098|ref|XP_004133837.1|PREDICTED: mitochondrial adenine nucleotide transporter ADNT1 [Cucumis sativus]	1.48131e-17	sp|O04619|ADNT1_ARATH	2e-20	Mitochondrial adenine nucleotide transporter ADNT1	KOG0752	5e-21	Mitochondrial solute carrier protein							GO:0016021;GO:0005743;GO:0055085	integral component of membrane|mitochondrial inner membrane|transmembrane transport
CL433Contig1	1501.75	2514.35	489.15	0.194543	-2.36184	0.00563954	0.917744	Down	46.2051	66.2338	95.9242	13.6632	13.6243	19.6604	2280	gi|659086315|ref|XP_008443868.1|PREDICTED: CBL-interacting serine/threonine-protein kinase 6-like [Cucumis melo]	7.19814e-236	sp|O65554|CIPK6_ARATH	0	CBL-interacting serine/threonine-protein kinase 6	KOG0583	0	Serine/threonine protein kinase							GO:0005783;GO:0005622;GO:0005524;GO:0004674;GO:0010540;GO:0042538;GO:0035556;GO:0007275;GO:0018105;GO:0018107;GO:0009651;GO:0009414	endoplasmic reticulum|intracellular|ATP binding|protein serine/threonine kinase activity|basipetal auxin transport|hyperosmotic salinity response|intracellular signal transduction|multicellular organism development|peptidyl-serine phosphorylation|peptidyl-threonine phosphorylation|response to salt stress|response to water deprivation
CL8366Contig1	261.68	438.052	85.3074	0.194743	-2.36036	0.0167195	1	Down	50.4915	65.6815	28.3148	11.1931	8.60266	14.5572	544
CL54Contig2	121.329	202.854	39.8033	0.196216	-2.34948	0.0312821	1	Down	27.825	45.9261	52.132	7.1556	3.41762	18.9649	301	gi|700203649|gb|KGN58782.1|hypothetical protein Csa_3G732400 [Cucumis sativus]	1.12441e-49	sp|O80437|GPAT6_ARATH	1e-47	Glycerol-3-phosphate 2-O-acyltransferase 6				ko00561;ko00564	Glycerolipid metabolism|Glycerophospholipid metabolism	2	K13508	GPAT	glycerol-3-phosphate acyltransferase	GO:0016021;GO:0016020;GO:0090447;GO:0016791;GO:0010143;GO:0009908;GO:0008654	integral component of membrane|membrane|glycerol-3-phosphate 2-O-acyltransferase activity|phosphatase activity|cutin biosynthetic process|flower development|phospholipid biosynthetic process
CL23249Contig1	577.833	966.009	189.657	0.196331	-2.34864	0.0107075	1	Down	86.5416	80.6603	27.2734	12.7647	18.3949	15.1043	886	gi|700209963|gb|KGN65059.1|hypothetical protein Csa_1G186640 [Cucumis sativus]	5.93729e-49	sp|O82081|UCC1_ARATH	3e-17	Uclacyanin 1 {ECO:0000303|PubMed:9761472}										GO:0031225;GO:0046658;GO:0009055;GO:0046872	anchored component of membrane|anchored component of plasma membrane|electron carrier activity|metal ion binding
CL31355Contig1	2359.17	3941.05	777.282	0.197227	-2.34207	0.00670376	1	Down	116.312	115.561	79.2976	20.9486	28.4095	23.6314	2307	gi|700188951|gb|KGN44184.1|hypothetical protein Csa_7G219200 [Cucumis sativus]	2.28191e-218	sp|Q8RWE8|GGAP1_ARATH	0	GDP-L-galactose phosphorylase 1	KOG2720	0	Predicted hydrolase (HIT family)	ko00053	Ascorbate and aldarate metabolism	1	K14190	VTC2_5	GDP-L-galactose phosphorylase	GO:0005737;GO:0005634;GO:0010475;GO:0080048;GO:0010472;GO:0010471;GO:0010473;GO:0080047;GO:0010474;GO:0005085;GO:0016787;GO:0008928;GO:0000166;GO:0080046;GO:0052544;GO:0042742;GO:0006006;GO:0019853;GO:0009408;GO:0009753	cytoplasm|nucleus|galactose-1-phosphate guanylyltransferase (GDP) activity|GDP-D-glucose phosphorylase activity|GDP-galactose:glucose-1-phosphate guanylyltransferase activity|GDP-galactose:mannose-1-phosphate guanylyltransferase activity|GDP-galactose:myoinositol-1-phosphate guanylyltransferase activity|GDP-L-galactose phosphorylase activity|glucose-1-phosphate guanylyltransferase (GDP) activity|…
CL2906Contig2	1508.88	2518.24	499.524	0.198362	-2.33379	0.00757912	1	Down	132.389	140.186	100.46	20.7306	28.6065	39.098	1232	gi|449454446|ref|XP_004144966.1|PREDICTED: uncharacterized protein At4g15545-like [Cucumis sativus]	3.74473e-152	sp|Q93W28|Y4554_ARATH	4e-122	Uncharacterized protein At4g15545										GO:0016021;GO:0022857	integral component of membrane|transmembrane transporter activity
CL55495Contig1	822.659	1372.01	273.304	0.199199	-2.32772	0.0125486	1	Down	64.7112	91.5979	28.6014	12.4558	22.6442	9.28315	1318	gi|920693595|gb|KOM36820.1|hypothetical protein LR48_Vigan03g020100 [Vigna angularis]	1.46394e-105	sp|Q3B561|Y637_CHLL7	2e-13	UPF0301 protein Plut_0637 {ECO:0000255|HAMAP-Rule:MF_00758}
CL19881Contig1	86.6857	144.491	28.8803	0.199876	-2.32282	0.0470548	1	Down	16.8275	19.8562	29.1453	3.53995	1.81813	10.2916	414	gi|659090203|ref|XP_008445889.1|PREDICTED: myosin-1-like [Cucumis melo]	9.37211e-65	sp|Q9LHE9|MYO1_ARATH	2e-49	Myosin-1	KOG0160	5e-50	Myosin class V heavy chain							GO:0005783;GO:0005768;GO:0016459;GO:0009524;GO:0009506;GO:0005524;GO:0003774;GO:0006897	endoplasmic reticulum|endosome|myosin complex|phragmoplast|plasmodesma|ATP binding|motor activity|endocytosis
CL748Contig1	136.424	227.318	45.5313	0.200298	-2.31978	0.0329886	1	Down	4.5054	4.74096	1.04684	0.67558	1.37947	0.441559	3901	gi|449447486|ref|XP_004141499.1|PREDICTED: uncharacterized protein LOC101213588 [Cucumis sativus]	3.71712e-108
CL5657Contig2	819.925	1365.73	274.12	0.200713	-2.31679	0.0087756	1	Down	39.6062	27.732	21.9404	6.3472	10.0343	4.64732	2796	gi|659099703|ref|XP_008450735.1|PREDICTED: LOW QUALITY PROTEIN: sodium/hydrogen exchanger 2 [Cucumis melo]	6.61492e-282	sp|Q56XP4|NHX2_ARATH	0	Sodium/hydrogen exchanger 2	KOG1965	0	Sodium/hydrogen exchanger protein							GO:0016021;GO:0005886;GO:0005774;GO:0015386;GO:0015385;GO:0055075;GO:0010107;GO:0006885;GO:0090333;GO:0009651	integral component of membrane|plasma membrane|vacuolar membrane|potassium:proton antiporter activity|sodium:proton antiporter activity|potassium ion homeostasis|potassium ion import|regulation of pH|regulation of stomatal closure|response to salt stress
comp70491_c0_seq2_1	7257.71	12085.5	2429.93	0.201062	-2.31429	0.00648648	1	Down	196.175	322.656	321.987	27.8419	48.7452	123.606	2668	gi|1035426228|ref|XP_008466715.2|PREDICTED: chlorophyllide a oxygenase, chloroplastic [Cucumis melo]	0	sp|Q9MBA1|CAO_ARATH	0	Chlorophyllide a oxygenase, chloroplastic				ko00860	Porphyrin and chlorophyll metabolism	1	K13600	CAO	chlorophyllide a oxygenase	GO:0009507;GO:0009706;GO:0009535;GO:0042651;GO:0051537;GO:0010277;GO:0005506;GO:0016705;GO:0015995	chloroplast|chloroplast inner membrane|chloroplast thylakoid membrane|thylakoid membrane|2 iron, 2 sulfur cluster binding|chlorophyllide a oxygenase [overall] activity|iron ion binding|oxidoreductase activity, acting on paired donors, with incorporation or reduction of molecular oxygen|chlorophyll biosynthetic process
CL26494Contig1	819.277	1363.41	275.144	0.201805	-2.30896	0.00955157	1	Down	102.52	141.141	92.585	13.8731	32.9386	33.8053	738	gi|659083949|ref|XP_008442626.1|PREDICTED: uncharacterized protein LOC103486442 [Cucumis melo]	9.63194e-62
CL19287Contig1	239.859	399.143	80.5749	0.20187	-2.3085	0.020975	1	Down	69.1928	76.7402	20.615	8.57873	17.5601	14.7311	425
CL28998Contig1	1304.97	2169.07	440.874	0.203255	-2.29864	0.00936927	1	Down	104.615	133.881	108.027	12.9172	6.32054	66.66	1149	gi|1035401860|ref|XP_008445638.2|PREDICTED: uncharacterized protein LOC103488596 [Cucumis melo]	4.84389e-50
CL7001Contig1	159.462	264.999	53.9252	0.203492	-2.29696	0.0308083	1	Down	8.48409	10.3247	2.74128	2.54743	1.29951	1.58719	2177	gi|659073064|ref|XP_008467235.1|PREDICTED: putative glycerol-3-phosphate transporter 1 [Cucumis melo]	3.22369e-270	sp|Q9C5L3|GLPT1_ARATH	0	Putative glycerol-3-phosphate transporter 1	KOG2533	0	Permease of the major facilitator superfamily							GO:0016021;GO:0022857;GO:0006820;GO:0008643;GO:0055062;GO:0055085	integral component of membrane|transmembrane transporter activity|anion transport|carbohydrate transport|phosphate ion homeostasis|transmembrane transport
comp71598_c1_seq4_2	289.623	481.062	98.1833	0.204097	-2.29267	0.0170245	1	Down	8.51956	8.41283	4.832	1.58961	2.24699	1.44753	3999	gi|22090605|dbj|BAC06825.1|respiratory burst oxydase, partial [Solanum tuberosum]	0	sp|Q948U0|RBOHA_SOLTU	0	Respiratory burst oxidase homolog protein A	KOG0039	0	Ferric reductase, NADH/NADPH oxidase and related proteins	ko04016	MAPK signaling pathway - plant	1	K13447	RBOH	respiratory burst oxidase	GO:0016021;GO:0005886;GO:0005509;GO:0050664;GO:0004601	integral component of membrane|plasma membrane|calcium ion binding|oxidoreductase activity, acting on NAD(P)H, oxygen as acceptor|peroxidase activity
CL8698Contig1	1200.06	1991.82	408.303	0.20499	-2.28637	0.010537	1	Down	109.609	167.372	409.324	23.1609	19.199	118.76	564	gi|449465453|ref|XP_004150442.1|PREDICTED: photosystem II 22 kDa protein, chloroplastic [Cucumis sativus]	1.83398e-32	sp|Q02060|PSBS_SPIOL	2e-38	Photosystem II 22 kDa protein, chloroplastic				ko00195	Photosynthesis	1	K03542	psbS	photosystem II 22kDa protein	GO:0009535;GO:0016021;GO:0009523;GO:0015979	chloroplast thylakoid membrane|integral component of membrane|photosystem II|photosynthesis
CL24546Contig1	979.083	1624.98	333.182	0.205037	-2.28604	0.0110887	1	Down	121.529	118.391	52.9094	6.96615	21.6663	44.4336	997	gi|659109821|ref|XP_008454899.1|PREDICTED: methylesterase 2-like [Cucumis melo]	4.53015e-106	sp|O80475|MES8_ARATH	2e-58	Methylesterase 8										GO:0016788	hydrolase activity, acting on ester bonds
CL15859Contig1	103.944	172.503	35.3848	0.205126	-2.28542	0.0416502	1	Down	21.663	33.6964	32.4657	6.20628	6.22731	8.81837	364
CL52952Contig1	352.175	584.451	119.899	0.205149	-2.28526	0.0454547	1	Down	47.8714	36.3854	6.40117	10.2844	9.4138	3.02442	1140	gi|327187680|dbj|BAK09175.1|silicon transporter 1 [Cucurbita moschata]	1.4733e-102	sp|Q67WJ8|NIP22_ORYSJ	2e-55	Aquaporin NIP2-2	KOG0223	7e-35	Aquaporin (major intrinsic protein family)							GO:0005887;GO:0015254;GO:0015250;GO:0009992;GO:0034220	integral component of plasma membrane|glycerol channel activity|water channel activity|cellular water homeostasis|ion transmembrane transport
CL6276Contig1	776.652	1288.48	264.826	0.205534	-2.28255	0.0128544	1	Down	30.9361	21.4982	8.36779	6.74537	5.6635	2.71676	3798	gi|659077061|ref|XP_008439012.1|PREDICTED: CBL-interacting serine/threonine-protein kinase 1 isoform X1 [Cucumis melo]	2.42784e-234	sp|Q8RWC9|CIPK1_ARATH	0	CBL-interacting serine/threonine-protein kinase 1	KOG0583	0	Serine/threonine protein kinase	ko04530;ko04140;ko04068;ko04150;ko04151;ko04152;ko04371	Tight junction|Autophagy - animal|FoxO signaling pathway|mTOR signaling pathway|PI3K-Akt signaling pathway|AMPK signaling pathway|Apelin signaling pathway	7	K07198	PRKAA, AMPK	5'-AMP-activated protein kinase, catalytic alpha subunit	GO:0005737;GO:0005634;GO:0005886;GO:0005524;GO:0004674;GO:0035556;GO:0006468;GO:0009737;GO:0006970;GO:0009651	cytoplasm|nucleus|plasma membrane|ATP binding|protein serine/threonine kinase activity|intracellular signal transduction|protein phosphorylation|response to abscisic acid|response to osmotic stress|response to salt stress
CL22008Contig1	13599.7	22535	4664.49	0.206989	-2.27237	0.00847771	1	Down	620.72	642.686	212.328	104.796	156.674	108.569	2721	gi|449456522|ref|XP_004145998.1|PREDICTED: choline-phosphate cytidylyltransferase 2 [Cucumis sativus]	7.64574e-163	sp|Q9ATM4|PIP27_MAIZE	2e-157	Aquaporin PIP2-7	KOG2804	9e-153	Phosphorylcholine transferase/cholinephosphate cytidylyltransferase	ko00564;ko00440	Glycerophospholipid metabolism|Phosphonate and phosphinate metabolism	2	K00968	PCYT1	choline-phosphate cytidylyltransferase	GO:0016021;GO:0005886;GO:0015250	integral component of membrane|plasma membrane|water channel activity
CL19227Contig1	251.96	417.487	86.4336	0.207033	-2.27207	0.0202884	1	Down	39.4008	79.3721	39.8239	7.51701	18.0953	13.6102	474
CL6972Contig1	879.35	1456.87	301.83	0.207177	-2.27106	0.00884036	1	Down	65.5359	71.1579	132.267	8.30695	12.4796	43.7377	1033	gi|659101839|ref|XP_008451819.1|PREDICTED: CASP-like protein F16 [Cucumis melo]	4.94799e-80	sp|B9I0G0|CSPLA_POPTR	3e-76	CASP-like protein 2A1										GO:0016021;GO:0005886	integral component of membrane|plasma membrane
CL26222Contig1	88.5122	146.625	30.399	0.207324	-2.27004	0.0492519	1	Down	1.81887	5.59816	8.87024	0.627451	0.239979	3.12047	1717	gi|659083917|ref|XP_008442609.1|PREDICTED: protein MODIFIER OF SNC1 11-like isoform X1 [Cucumis melo]	3.94036e-47	sp|Q9LZ08|MOS11_ARATH	2e-19	Protein MODIFIER OF SNC1 11										GO:0005654;GO:0005634;GO:0003723;GO:0016973	nucleoplasm|nucleus|RNA binding|poly(A)+ mRNA export from nucleus
CL27763Contig1	852.759	1412.28	293.238	0.207634	-2.26788	0.0104786	1	Down	41.3155	38.2492	28.302	7.3272	9.88254	9.40769	2391	gi|449443273|ref|XP_004139404.1|PREDICTED: probable anion transporter 6, chloroplastic [Cucumis sativus]	6.33648e-260	sp|Q3E9A0|ANTR6_ARATH	8e-113	Probable anion transporter 6, chloroplastic	KOG2532	1e-71	Permease of the major facilitator superfamily							GO:0031969;GO:0016021;GO:0009536;GO:0005315;GO:0098656	chloroplast membrane|integral component of membrane|plastid|inorganic phosphate transmembrane transporter activity|anion transmembrane transport
CL45594Contig1	269.577	446.181	92.9729	0.208375	-2.26275	0.0221252	1	Down	53.9163	56.0369	14.8217	10.7606	8.67696	12.7505	634	gi|700195402|gb|KGN50579.1|hypothetical protein Csa_5G184300 [Cucumis sativus]	8.25869e-36	sp|O22285|PMTB_ARATH	3e-15	Probable methyltransferase PMT11										GO:0005768;GO:0005794;GO:0000139;GO:0016021;GO:0005802;GO:0005774;GO:0008757;GO:0032259	endosome|Golgi apparatus|Golgi membrane|integral component of membrane|trans-Golgi network|vacuolar membrane|S-adenosylmethionine-dependent methyltransferase activity|methylation
CL22144Contig1	111.031	183.702	38.3607	0.208821	-2.25966	0.0388722	1	Down	10.4719	11.1903	17.7411	2.93545	1.72652	4.95508	882
CL39867Contig1	591.258	978.107	204.408	0.208983	-2.25854	0.0125571	1	Down	20.0654	23.6432	14.5768	3.15183	6.24869	5.05476	3046	gi|659118185|ref|XP_008458987.1|PREDICTED: E3 ubiquitin-protein ligase COP1-like [Cucumis melo]	0	sp|P43254|COP1_ARATH	2e-158	E3 ubiquitin-protein ligase COP1				ko04115;ko04120	p53 signaling pathway|Ubiquitin mediated proteolysis	2	K10143	RFWD2, COP1	E3 ubiquitin-protein ligase RFWD2
CL42249Contig1	967.697	1600.71	334.682	0.209083	-2.25785	0.0107071	1	Down	185.616	161.141	92.8408	34.6361	44.9758	30.2555	659	gi|778671326|ref|XP_011649619.1|PREDICTED: uncharacterized protein At1g01500-like [Cucumis sativus]	1.20071e-52	sp|Q8GUH2|Y1015_ARATH	7e-08	Uncharacterized protein At1g01500										GO:0005829;GO:0016021	cytosol|integral component of membrane
CL623Contig2	1440.86	2383.16	498.555	0.209199	-2.25705	0.00956504	1	Down	33.388	76.4731	70.3867	6.44148	7.2334	31.4389	2449	gi|659132121|ref|XP_008466029.1|PREDICTED: pentatricopeptide repeat-containing protein At1g31920 [Cucumis melo]	0	sp|Q9C6T2|PPR68_ARATH	0	Pentatricopeptide repeat-containing protein At1g31920	KOG4197	0	FOG: PPR repeat
CL24093Contig1	132.22	218.594	45.8466	0.209734	-2.25337	0.03688	1	Down	12.1494	9.51585	6.13856	2.11273	2.54808	2.33737	1428	gi|449434861|ref|XP_004135214.1|PREDICTED: transcription factor MYB1R1 [Cucumis sativus]	5.49581e-113	sp|Q2V9B0|MY1R1_SOLTU	9e-39	Transcription factor MYB1R1										GO:0005829;GO:0005634;GO:0003677;GO:0006355;GO:0006351	cytosol|nucleus|DNA binding|regulation of transcription, DNA-templated|transcription, DNA-templated
CL27516Contig1	283.918	469.021	98.816	0.210686	-2.24684	0.0484892	1	Down	30.8918	57.4892	14.4224	2.92788	15.483	7.71097	805
comp64180_c0_seq3_2	9288.79	15331.9	3245.63	0.21169	-2.23997	0.00815175	1	Down	595.231	440.916	399.961	109.434	129.321	120.652	1962	gi|543862374|gb|AGV68760.1|S-adenosylmethionine decarboxylase [Cucumis melo]	2.23708e-187	sp|Q96555|DCAM_DATST	4e-166	S-adenosylmethionine decarboxylase beta chain	KOG0788	3e-158	S-adenosylmethionine decarboxylase	ko00270;ko00330	Cysteine and methionine metabolism|Arginine and proline metabolism	2	K01611	speD, AMD1	S-adenosylmethionine decarboxylase	GO:0004014;GO:0006557;GO:0008295;GO:0006597	adenosylmethionine decarboxylase activity|S-adenosylmethioninamine biosynthetic process|spermidine biosynthetic process|spermine biosynthetic process
CL29517Contig1	16497.8	27229.3	5766.31	0.211769	-2.23944	0.00921414	1	Down	787.005	792.966	335.802	126.589	191.597	171.735	2549	gi|449448414|ref|XP_004141961.1|PREDICTED: ABC transporter F family member 5 isoform X1 [Cucumis sativus]	0	sp|Q9LV93|AB5F_ARATH	0	ABC transporter F family member 5	KOG0927	0	Predicted transporter (ABC superfamily)							GO:0005524;GO:0016887;GO:0005215;GO:0009624	ATP binding|ATPase activity|transporter activity|response to nematode
CL23647Contig1	139.965	230.971	48.9578	0.211965	-2.2381	0.0318241	1	Down	29.3837	28.0287	48.5369	6.79544	4.69362	14.7207	413
CL27383Contig1	129.623	213.862	45.3842	0.212212	-2.23642	0.0383503	1	Down	14.7039	8.96862	8.78373	1.04293	2.84678	4.30811	1212	gi|659095747|ref|XP_008448747.1|PREDICTED: haloacid dehalogenase-like hydrolase domain-containing protein Sgpp [Cucumis melo]	5.89287e-126	sp|Q9ZVJ5|SGGP_ARATH	7e-122	Haloacid dehalogenase-like hydrolase domain-containing protein Sgpp	KOG2914	1e-100	Predicted haloacid-halidohydrolase and related hydrolases							GO:0005737;GO:0005829;GO:0005886;GO:0000287;GO:0016791;GO:0050308	cytoplasm|cytosol|plasma membrane|magnesium ion binding|phosphatase activity|sugar-phosphatase activity
CL8611Contig1	235.344	388.178	82.5087	0.212554	-2.2341	0.0255597	1	Down	36.3977	71.594	27.003	6.62734	11.2216	17.1758	513
comp60935_c0_seq2_2	204.626	337.273	71.9791	0.213415	-2.22826	0.0241685	1	Down	8.52813	7.75263	7.59624	2.0875	2.22268	1.70912	2607	gi|449434354|ref|XP_004134961.1|PREDICTED: protein AUXIN SIGNALING F-BOX 2 [Cucumis sativus]	0	sp|Q7XVM8|TIR1B_ORYSJ	0	Transport inhibitor response 1-like protein Os04g0395600	KOG1947	0	Leucine rich repeat proteins, some proteins contain F-box	ko04075	Plant hormone signal transduction	1	K14485	TIR1	transport inhibitor response 1	GO:0005634;GO:0019005;GO:0010011;GO:0000822;GO:0009734;GO:0016567	nucleus|SCF ubiquitin ligase complex|auxin binding|inositol hexakisphosphate binding|auxin-activated signaling pathway|protein ubiquitination
CL51231Contig1	118.282	194.549	42.0143	0.215958	-2.21118	0.0452876	1	Down	6.7344	6.24903	6.29465	0.835445	0.569527	3.60929	1865	gi|700207574|gb|KGN62693.1|hypothetical protein Csa_2G368940 [Cucumis sativus]	7.60316e-148	sp|P91143|CGI58_CAEEL	4e-09	Abhydrolase domain-containing protein cgi-58 {ECO:0000305}	KOG1454	1e-101	Predicted hydrolase/acyltransferase (alpha/beta hydrolase superfamily)							GO:0005811;GO:0052689;GO:0016042;GO:0006629;GO:0019915	lipid particle|carboxylic ester hydrolase activity|lipid catabolic process|lipid metabolic process|lipid storage
CL30348Contig1	615.773	1012.79	218.761	0.215999	-2.2109	0.0111734	1	Down	44.6971	84.258	127.465	22.0848	21.5899	19.8491	750	gi|449454169|ref|XP_004144828.1|PREDICTED: auxin-induced protein 15A-like [Cucumis sativus]	2.44148e-44	sp|O65695|SAU50_ARATH	5e-35	Auxin-responsive protein SAUR50 {ECO:0000303|PubMed:12036261}				ko04075	Plant hormone signal transduction	1	K14488	SAUR	SAUR family protein	GO:0009734;GO:0040008	auxin-activated signaling pathway|regulation of growth
CL1942Contig2	1019.54	1676.45	362.636	0.216312	-2.20881	0.0118492	1	Down	117.947	130.795	92.2362	29.9945	31.0263	26.8832	897	gi|659111876|ref|XP_008455954.1|PREDICTED: transcription activator GLK1-like [Cucumis melo]	4.12417e-37	sp|Q9SIV3|GLK1_ARATH	7e-08	Transcription activator GLK1										GO:0005634;GO:0003677;GO:1900056;GO:0006355;GO:0006351	nucleus|DNA binding|negative regulation of leaf senescence|regulation of transcription, DNA-templated|transcription, DNA-templated
CL3080Contig1	24790.7	40759.4	8822.13	0.216444	-2.20793	0.0143548	1	Down	2157.36	1980.48	611.502	331.877	627.828	275.985	1528	gi|562745004|gb|AHB33475.1|plasma intrinsic protein 1-2 [Cucumis sativus]	3.15751e-162	sp|Q39196|PIP14_ARATH	7e-167	Probable aquaporin PIP1-4	KOG0223	1e-165	Aquaporin (major intrinsic protein family)							GO:0005887;GO:0016020;GO:0005886;GO:0009506;GO:0005773;GO:0015254;GO:0015250;GO:0009992;GO:0034220;GO:0009414;GO:0006833	integral component of plasma membrane|membrane|plasma membrane|plasmodesma|vacuole|glycerol channel activity|water channel activity|cellular water homeostasis|ion transmembrane transport|response to water deprivation|water transport
CL29885Contig1	1913.79	3143.72	683.86	0.217532	-2.2007	0.0113206	1	Down	263.533	293.214	163.835	52.6311	70.4573	64.9543	789
comp53404_c1_seq1_1	112.479	184.702	40.2551	0.217946	-2.19796	0.0434127	1	Down	22.8064	29.5414	33.6983	7.81672	8.09365	5.86599	400
CL24711Contig1	108.945	178.899	38.991	0.21795	-2.19793	0.0499046	1	Down	12.9903	9.40501	7.31897	3.29498	1.65371	2.86339	1101
CL3666Contig1	9725.09	15963.3	3486.89	0.218432	-2.19474	0.0106785	1	Down	730.459	1151.19	564.29	109.122	245.184	288.829	1175	gi|727515022|ref|XP_010433849.1|PREDICTED: NAD(P)H-quinone oxidoreductase subunit S, chloroplastic-like [Camelina sativa]	3.88035e-69	sp|Q9T0A4|NDHS_ARATH	2e-67	NAD(P)H-quinone oxidoreductase subunit S, chloroplastic {ECO:0000305}										GO:0009507;GO:0009534;GO:0009535;GO:0010598;GO:0016491;GO:0048038;GO:0009767;GO:0006810	chloroplast|chloroplast thylakoid|chloroplast thylakoid membrane|NAD(P)H dehydrogenase complex (plastoquinone)|oxidoreductase activity|quinone binding|photosynthetic electron transport chain|transport
CL3926Contig1	224.777	368.093	81.4612	0.221306	-2.17589	0.0261673	1	Down	14.1542	13.0608	12.389	4.67217	2.36371	3.42499	1713	gi|700203979|gb|KGN59112.1|hypothetical protein Csa_3G775250 [Cucumis sativus]	8.78096e-209	sp|Q9LFA4|IQM3_ARATH	0	IQ domain-containing protein IQM3 {ECO:0000305}										GO:0005737;GO:0005634	cytoplasm|nucleus
CL38420Contig1	2479.45	4054.93	903.973	0.222932	-2.16533	0.0353155	1	Down	114.815	96.6182	21.5047	27.5352	26.6867	9.09883	3083	gi|269969644|sp|Q94A08.2|RFS2_ARATHRecName: Full=Probable galactinol--sucrose galactosyltransferase 2; AltName: Full=Protein SEED IMBIBITION 2; AltName: Full=Raffinose synthase 2	0	sp|Q94A08|RFS2_ARATH	0	Probable galactinol--sucrose galactosyltransferase 2				ko00052	Galactose metabolism	1	K06617	E2.4.1.82	raffinose synthase	GO:0009506;GO:0052692;GO:0016757;GO:0034484;GO:0080167;GO:0006979	plasmodesma|raffinose alpha-galactosidase activity|transferase activity, transferring glycosyl groups|raffinose catabolic process|response to karrikin|response to oxidative stress
comp64358_c0_seq92_1	671.149	1097.11	245.185	0.223482	-2.16177	0.0172418	1	Down	27.8357	22.8461	7.40285	4.71858	6.70844	4.27742	3368	gi|659115917|ref|XP_008457805.1|PREDICTED: protein DA1-related 1-like isoform X1 [Cucumis melo]	1.20267e-257	sp|Q8W4F0|DAR1_ARATH	0	Protein DA1-related 1	KOG1703	2e-144	Adaptor protein Enigma and related PDZ-LIM proteins							GO:0005886;GO:0043130;GO:0008270	plasma membrane|ubiquitin binding|zinc ion binding
CL28216Contig1	930.149	1520.2	340.102	0.223722	-2.16022	0.0281473	1	Down	49.1352	52.6304	12.0726	10.9038	9.01927	11.6355	2361	gi|449465844|ref|XP_004150637.1|PREDICTED: probable methyltransferase PMT11 [Cucumis sativus]	0	sp|O22285|PMTB_ARATH	0	Probable methyltransferase PMT11										GO:0005768;GO:0005794;GO:0000139;GO:0016021;GO:0005802;GO:0005774;GO:0008757;GO:0032259	endosome|Golgi apparatus|Golgi membrane|integral component of membrane|trans-Golgi network|vacuolar membrane|S-adenosylmethionine-dependent methyltransferase activity|methylation
CL21414Contig1	858.432	1402.18	314.681	0.224422	-2.15571	0.0146773	1	Down	29.6484	40.8398	35.3786	6.84045	6.39029	15.1924	2439	gi|659072421|ref|XP_008465546.1|PREDICTED: aspartokinase 2, chloroplastic-like isoform X2 [Cucumis melo]	4.00745e-283	sp|Q9S702|AK3_ARATH	0	Aspartokinase 3, chloroplastic	KOG0456	0	Aspartate kinase	ko00260;ko00270;ko00300;ko00261	Glycine, serine and threonine metabolism|Cysteine and methionine metabolism|Lysine biosynthesis|Monobactam biosynthesis	4	K00928	lysC	aspartate kinase	GO:0009570;GO:0016597;GO:0004072;GO:0005524;GO:0009089;GO:0009088	chloroplast stroma|amino acid binding|aspartate kinase activity|ATP binding|lysine biosynthetic process via diaminopimelate|threonine biosynthetic process
CL4989Contig1	44416.1	72532.9	16299.2	0.224715	-2.15383	0.0102441	1	Down	499.309	1089.39	1294.32	77.6443	130.385	556.49	4721	gi|14861035|gb|AAK72401.1|Mg-chelatase subunit XANTHA-F [Hordeum vulgare subsp. vulgare]	0	sp|Q9FNB0|CHLH_ARATH	0	Magnesium-chelatase subunit ChlH, chloroplastic				ko00860	Porphyrin and chlorophyll metabolism	1	K03403	chlH, bchH	magnesium chelatase subunit H	GO:0009507;GO:0009706;GO:0009570;GO:0010007;GO:0005739;GO:0005524;GO:0016851;GO:0015995;GO:0015979	chloroplast|chloroplast inner membrane|chloroplast stroma|magnesium chelatase complex|mitochondrion|ATP binding|magnesium chelatase activity|chlorophyll biosynthetic process|photosynthesis
CL9067Contig1	603.679	985.145	222.213	0.225564	-2.14839	0.0178859	1	Down	167.391	254.534	139.606	35.424	50.9978	66.099	317	gi|449439367|ref|XP_004137457.1|PREDICTED: calcium sensing receptor, chloroplastic [Cucumis sativus]	4.1074e-20
CL7365Contig1	262.207	427.391	97.0238	0.227014	-2.13915	0.0300535	1	Down	21.3476	25.9348	9.2659	7.05739	2.86448	5.96179	1349	gi|659100978|ref|XP_008451366.1|PREDICTED: protein FANTASTIC FOUR 3-like [Cucumis melo]	6.64371e-65	sp|Q6NMR8|FAF3_ARATH	4e-17	Protein FANTASTIC FOUR 3
CL27888Contig1	138.003	224.706	51.3004	0.2283	-2.131	0.046129	1	Down	6.69039	9.5713	6.77788	1.24782	1.81032	3.2647	1780	gi|225428253|ref|XP_002279474.1|PREDICTED: serine/threonine-protein kinase CDL1 [Vitis vinifera]	2.12865e-135	sp|Q5XF57|Y5576_ARATH	3e-62	Probable receptor-like serine/threonine-protein kinase At5g57670	KOG1187	3e-73	Serine/threonine protein kinase
CL24231Contig1	1553.21	2527.41	579.014	0.229094	-2.12599	0.037181	1	Down	25.2089	39.3458	115.218	7.92657	6.43482	32.2636	2759	gi|449437220|ref|XP_004136390.1|PREDICTED: ATP sulfurylase 2 [Cucumis sativus]	1.43129e-241	sp|Q43870|APS2_ARATH	0	ATP sulfurylase 2	KOG0636	0	ATP sulfurylase (sulfate adenylyltransferase)	ko00261;ko00920;ko00450;ko00230	Monobactam biosynthesis|Sulfur metabolism|Selenocompound metabolism|Purine metabolism	4	K13811	PAPSS	3'-phosphoadenosine 5'-phosphosulfate synthase	GO:0009507;GO:0009570;GO:0005829;GO:0004020;GO:0005524;GO:0004781;GO:0009970;GO:0070814;GO:0000103	chloroplast|chloroplast stroma|cytosol|adenylylsulfate kinase activity|ATP binding|sulfate adenylyltransferase (ATP) activity|cellular response to sulfate starvation|hydrogen sulfide biosynthetic process|sulfate assimilation
CL26490Contig1	209.605	341.003	78.207	0.229344	-2.12441	0.0344007	1	Down	32.387	36.0419	14.4734	4.41429	11.35	7.01503	737	gi|1035399706|ref|XP_016899784.1|PREDICTED: glycine-rich cell wall structural protein 2-like [Cucumis melo]	4.41873e-39
CL21972Contig1	954.955	1553.01	356.9	0.229812	-2.12148	0.0136	1	Down	38.4214	59.9237	111.687	3.94346	8.0162	43.9853	1417	gi|659078512|ref|XP_008439761.1|PREDICTED: GDSL esterase/lipase At1g28570-like [Cucumis melo]	1.77768e-135	sp|Q9FXJ1|GDL6_ARATH	7e-115	GDSL esterase/lipase At1g28570				ko00901	Indole alkaloid biosynthesis	1	K21026	AAE	acetylajmaline esterase	GO:0005576;GO:0016788;GO:0016042	extracellular region|hydrolase activity, acting on ester bonds|lipid catabolic process
CL2646Contig1	4422.26	7188.77	1655.75	0.230324	-2.11826	0.0121694	1	Down	222.496	244.351	279.397	36.5581	54.0106	111.817	1794	gi|700206919|gb|KGN62038.1|hypothetical protein Csa_2G292190 [Cucumis sativus]	1.57835e-70
CL36106Contig1	455.95	741.096	170.805	0.230476	-2.11731	0.0204427	1	Down	18.523	9.7865	8.29951	0.335026	5.57111	3.90349	3702	gi|659086474|ref|XP_008443953.1|PREDICTED: uncharacterized protein LOC103487420 isoform X2 [Cucumis melo]	0	sp|Q6PR54|RIF1_MOUSE	3e-11	Telomere-associated protein RIF1				ko04550	Signaling pathways regulating pluripotency of stem cells	1	K11138	RIF1	telomere-associated protein RIF1	GO:0000781;GO:0000793;GO:0005737;GO:0001939;GO:0001940;GO:0005634;GO:0005886;GO:0051233;GO:0007049;GO:0000122;GO:2001034;GO:0019827;GO:0043247	chromosome, telomeric region|condensed chromosome|cytoplasm|female pronucleus|male pronucleus|nucleus|plasma membrane|spindle midzone|cell cycle|negative regulation of transcription from RNA polymerase II promoter|positive regulation of double-strand break repair via nonhomologous end joining|stem cell population maintenance|telomere maintenance in response to DNA damage
CL21656Contig1	498.919	810.896	186.942	0.230538	-2.11693	0.0188381	1	Down	33.977	35.6474	34.8247	7.18192	9.89273	11.2505	1435	gi|659080786|ref|XP_008440980.1|PREDICTED: nudix hydrolase 2-like [Cucumis melo]	3.82166e-138	sp|Q94B74|NUDT2_ARATH	3e-107	Nudix hydrolase 2	KOG0648	1e-107	Predicted NUDIX hydrolase FGF-2 and related proteins							GO:0047631;GO:0046872;GO:0051287;GO:0000210;GO:0006979	ADP-ribose diphosphatase activity|metal ion binding|NAD binding|NAD+ diphosphatase activity|response to oxidative stress
CL14912Contig1	196.776	319.778	73.7736	0.230703	-2.11589	0.0405556	1	Down	46.1363	52.1525	14.5619	10.6542	5.54784	16.3334	503	gi|339716254|gb|AEJ88365.1|hydroxycinnamoyltransferase [Cucumis sativus]	1.32626e-18	sp|Q8GSM7|HST_TOBAC	2e-17	Shikimate O-hydroxycinnamoyltransferase				ko00940;ko00941;ko00945	Phenylpropanoid biosynthesis|Flavonoid biosynthesis|Stilbenoid, diarylheptanoid and gingerol biosynthesis	3	K13065	E2.3.1.133, HCT	shikimate O-hydroxycinnamoyltransferase	GO:0047172	shikimate O-hydroxycinnamoyltransferase activity
CL54153Contig1	689.961	1120.93	258.989	0.231048	-2.11373	0.016362	1	Down	48.6753	53.5707	56.8754	14.5876	13.2503	15.406	1307	gi|449438783|ref|XP_004137167.1|PREDICTED: probable ribosomal protein S11, mitochondrial [Cucumis sativus]	1.22393e-81	sp|Q8VZT8|RT11_ARATH	3e-61	Probable ribosomal protein S11, mitochondrial {ECO:0000305}				ko03010	Ribosome	1	K02948	RP-S11, MRPS11, rpsK	small subunit ribosomal protein S11	GO:0005763;GO:0048027;GO:0070181;GO:0003735;GO:0000741;GO:0000462;GO:0010197;GO:0000028;GO:0006412	mitochondrial small ribosomal subunit|mRNA 5'-UTR binding|small ribosomal subunit rRNA binding|structural constituent of ribosome|karyogamy|maturation of SSU-rRNA from tricistronic rRNA transcript (SSU-rRNA, 5.8S rRNA, LSU-rRNA)|polar nucleus fusion|ribosomal small subunit assembly|translation
CL4439Contig1	1022.23	1660.01	384.447	0.231593	-2.11033	0.0172796	1	Down	45.1444	46.255	20.6943	7.69832	13.0197	10.5239	2660	gi|700193620|gb|KGN48824.1|Chitin-inducible gibberellin-responsive protein [Cucumis sativus]	2.00862e-277	sp|Q9FL03|SCL4_ARATH	0	Scarecrow-like protein 4										GO:0005634;GO:0043565;GO:0003700;GO:0006355;GO:0006351	nucleus|sequence-specific DNA binding|transcription factor activity, sequence-specific DNA binding|regulation of transcription, DNA-templated|transcription, DNA-templated
CL32739Contig1	165.768	269.163	62.3733	0.23173	-2.10948	0.0384529	1	Down	8.22651	8.92493	10.7973	1.93841	1.50242	4.19913	1798	gi|659111747|ref|XP_008455888.1|PREDICTED: arogenate dehydratase/prephenate dehydratase 1, chloroplastic-like [Cucumis melo]	1.9863e-182	sp|Q9SA96|AROD1_ARATH	8e-111	Arogenate dehydratase/prephenate dehydratase 1, chloroplastic	KOG2797	2e-111	Prephenate dehydratase	ko00400	Phenylalanine, tyrosine and tryptophan biosynthesis	1	K05359	ADT, PDT	arogenate/prephenate dehydratase	GO:0009507;GO:0009570;GO:0016597;GO:0047769;GO:0004664;GO:0009094	chloroplast|chloroplast stroma|amino acid binding|arogenate dehydratase activity|prephenate dehydratase activity|L-phenylalanine biosynthetic process
CL32248Contig1	651.581	1057.86	245.305	0.231888	-2.1085	0.0179717	1	Down	30.1818	33.6609	38.2206	3.84956	5.44509	18.7658	1930	gi|659097487|ref|XP_008449653.1|PREDICTED: uncharacterized protein LOC103491471 [Cucumis melo]	7.46854e-119
CL460Contig2	2279.16	3694.54	863.788	0.233802	-2.09664	0.0148118	1	Down	58.4043	60.7428	42.8544	10.2562	16.5387	18.3031	4159	gi|449446929|ref|XP_004141223.1|PREDICTED: protein SPA1-RELATED 3 [Cucumis sativus]	0	sp|Q9LJR3|SPA3_ARATH	0	Protein SPA1-RELATED 3										GO:0005634;GO:0005524;GO:0042802;GO:0004672;GO:0009585	nucleus|ATP binding|identical protein binding|protein kinase activity|red, far-red light phototransduction
CL1405Contig2	708.159	1147.37	268.95	0.234406	-2.09292	0.025799	1	Down	18.7106	23.5773	65.6572	2.4894	2.62919	23.8202	2075	gi|802604275|ref|XP_012073538.1|galactan beta-1,4-galactosyltransferase GALS1 [Jatropha curcas]	7.82029e-226	sp|O22807|GALS1_ARATH	0	Galactan beta-1,4-galactosyltransferase GALS1 {ECO:0000305}	KOG4735	3e-141	Extracellular protein with conserved cysteines							GO:0005794;GO:0000139;GO:0016021;GO:0048531;GO:0042546;GO:0071555;GO:0045489	Golgi apparatus|Golgi membrane|integral component of membrane|beta-1,3-galactosyltransferase activity|cell wall biogenesis|cell wall organization|pectin biosynthetic process
CL24761Contig1	2217.87	3592.33	843.406	0.23478	-2.09062	0.016006	1	Down	75.2208	104.658	48.1963	19.4663	24.2502	20.9255	2830	gi|242066980|ref|XP_002454779.1|uncharacterized protein LOC8056443 [Sorghum bicolor]	0	sp|Q55680|Y005_SYNY3	3e-141	Uncharacterized protein sll0005	KOG1235	0	Predicted unusual protein kinase							GO:0005524;GO:0004672	ATP binding|protein kinase activity
CL23687Contig1	17480.4	28256.6	6704.26	0.237263	-2.07544	0.0151381	1	Down	1003.82	1020.57	507.303	199.629	266.798	257.218	2011	gi|700200341|gb|KGN55499.1|hypothetical protein Csa_4G658590 [Cucumis sativus]	0	sp|P48350|CATA1_CUCPE	0	Catalase isozyme 1	KOG0047	0	Catalase	ko04146;ko04011;ko04016;ko04068;ko00380;ko00630	Peroxisome|MAPK signaling pathway - yeast|MAPK signaling pathway - plant|FoxO signaling pathway|Tryptophan metabolism|Glyoxylate and dicarboxylate metabolism	6	K03781	katE, CAT, catB, srpA	catalase	GO:0009514;GO:0004096;GO:0020037;GO:0046872;GO:0042744;GO:0006979	glyoxysome|catalase activity|heme binding|metal ion binding|hydrogen peroxide catabolic process|response to oxidative stress
CL4679Contig1	9845.34	15880.8	3809.87	0.239904	-2.05947	0.0165962	1	Down	443.657	850.543	478.981	81.122	125.608	309.852	1621	gi|778697221|ref|XP_011654282.1|PREDICTED: glyceraldehyde-3-phosphate dehydrogenase GAPB, chloroplastic isoform X1 [Cucumis sativus]	6.66045e-174	sp|P12859|G3PB_PEA	4e-180	Glyceraldehyde-3-phosphate dehydrogenase B, chloroplastic	KOG0657	1e-173	Glyceraldehyde 3-phosphate dehydrogenase	ko00710	Carbon fixation in photosynthetic organisms	1	K05298	GAPA	glyceraldehyde-3-phosphate dehydrogenase (NADP+) (phosphorylating)	GO:0009507;GO:0047100;GO:0051287;GO:0050661;GO:0006006;GO:0019253	chloroplast|glyceraldehyde-3-phosphate dehydrogenase (NADP+) (phosphorylating) activity|NAD binding|NADP binding|glucose metabolic process|reductive pentose-phosphate cycle
CL7094Contig1	296.706	478.423	114.99	0.240351	-2.05678	0.0312742	1	Down	10.9707	10.0588	8.27274	1.45737	2.13275	4.82069	2993	gi|659072310|ref|XP_008465096.1|PREDICTED: transmembrane protein 53 [Cucumis melo]	2.65112e-225	sp|Q6DHN0|TMM53_DANRE	2e-18	Transmembrane protein 53	KOG2521	4e-163	Uncharacterized conserved protein							GO:0016021	integral component of membrane
comp51433_c0_seq136_3	298.107	480.593	115.622	0.240582	-2.0554	0.0297792	1	Down	7.0093	11.2451	9.20037	1.8553	2.48185	3.49297	3217	gi|778678103|ref|XP_004134045.2|PREDICTED: actin-related protein 2/3 complex subunit 2B [Cucumis sativus]	3.26659e-167	sp|Q9SL05|PGR5_ARATH	5e-50	Protein PROTON GRADIENT REGULATION 5, chloroplastic				ko04810;ko04144	Regulation of actin cytoskeleton|Endocytosis	2	K05758	ARPC2	actin related protein 2/3 complex, subunit 2	GO:0009507;GO:0009534;GO:0009535;GO:0009055;GO:0071484;GO:0010117;GO:0009773;GO:0009644;GO:0009414	chloroplast|chloroplast thylakoid|chloroplast thylakoid membrane|electron carrier activity|cellular response to light intensity|photoprotection|photosynthetic electron transport in photosystem I|response to high light intensity|response to water deprivation
CL23649Contig1	2131.01	3435.11	826.918	0.240725	-2.05454	0.0180913	1	Down	103.085	125.747	59.3577	21.4092	30.8565	31.45	2144	gi|700198396|gb|KGN53554.1|hypothetical protein Csa_4G082310 [Cucumis sativus]	8.95945e-208	sp|Q76FS5|SPS2_ARATH	0	Solanesyl diphosphate synthase 2, chloroplastic	KOG0776	0	Geranylgeranyl pyrophosphate synthase/Polyprenyl synthetase	ko00900	Terpenoid backbone biosynthesis	1	K05356	SPS, sds	all-trans-nonaprenyl-diphosphate synthase	GO:0009507;GO:0009570;GO:0009536;GO:0052924;GO:0046872;GO:0050347;GO:0008299;GO:0015979;GO:0010236	chloroplast|chloroplast stroma|plastid|all-trans-nonaprenyl-diphosphate synthase (geranylgeranyl-diphosphate specific) activity|metal ion binding|trans-octaprenyltranstransferase activity|isoprenoid biosynthetic process|photosynthesis|plastoquinone biosynthetic process
CL39397Contig1	711.422	1146.49	276.35	0.241039	-2.05266	0.0217174	1	Down	26.9513	33.1176	24.6361	4.35977	6.50878	13.6062	2475	gi|778690886|ref|XP_011653185.1|PREDICTED: uncharacterized protein LOC101221322 [Cucumis sativus]	2.83729e-48
CL27563Contig1	635.291	1023.26	247.326	0.241704	-2.04868	0.02432	1	Down	37.5947	42.8879	24.226	8.04048	5.44052	17.5203	1768	gi|659112507|ref|XP_008456253.1|PREDICTED: trans-cinnamate 4-monooxygenase [Cucumis melo]	6.52145e-287	sp|Q42797|TCMO_SOYBN	0	Trans-cinnamate 4-monooxygenase	KOG0156	0	Cytochrome P450 CYP2 subfamily	ko00360;ko00940;ko00941;ko00945;ko00130	Phenylalanine metabolism|Phenylpropanoid biosynthesis|Flavonoid biosynthesis|Stilbenoid, diarylheptanoid and gingerol biosynthesis|Ubiquinone and other terpenoid-quinone biosynthesis	5	K00487	CYP73A	trans-cinnamate 4-monooxygenase	GO:0016020;GO:0020037;GO:0005506;GO:0016710;GO:0009808;GO:0044550	membrane|heme binding|iron ion binding|trans-cinnamate 4-monooxygenase activity|lignin metabolic process|secondary metabolite biosynthetic process
CL44984Contig1	236.482	380.857	92.1073	0.241842	-2.04786	0.0347823	1	Down	21.7819	25.0365	27.7507	3.63016	4.58626	13.1654	950	gi|561015515|gb|ESW14376.1|hypothetical protein PHAVU_008G275600g [Phaseolus vulgaris]	8.4813e-36
CL2189Contig1	1365.67	2197.24	534.092	0.243074	-2.04053	0.0190502	1	Down	69.2977	95.0478	82.9491	8.2919	16.0998	47.4605	1637	gi|449453011|ref|XP_004144252.1|PREDICTED: protein STAY-GREEN LIKE, chloroplastic [Cucumis sativus]	7.57999e-117	sp|Q94AQ9|SGRL_ARATH	6e-88	Protein STAY-GREEN LIKE, chloroplastic				ko00860	Porphyrin and chlorophyll metabolism	1	K22013	SGR, SGRL	magnesium dechelatase	GO:0009507;GO:0009658	chloroplast|chloroplast organization
CL619Contig1	270.935	435.562	106.308	0.24407	-2.03463	0.0362434	1	Down	19.1421	19.2195	9.5104	4.03951	4.49062	5.59852	1640	gi|659080355|ref|XP_008440747.1|PREDICTED: lipid phosphate phosphatase epsilon 1, chloroplastic-like [Cucumis melo]	2.40545e-114	sp|Q6NQL6|LPPE2_ARATH	7e-58	Lipid phosphate phosphatase epsilon 2, chloroplastic	KOG3146	2e-59	Dolichyl pyrophosphate phosphatase and related acid phosphatases	ko00510	N-Glycan biosynthesis	1	K07252	E3.6.1.43	dolichyldiphosphatase	GO:0009507;GO:0009706;GO:0016021;GO:0008195;GO:0006651	chloroplast|chloroplast inner membrane|integral component of membrane|phosphatidate phosphatase activity|diacylglycerol biosynthetic process
CL6572Contig1	647.507	1040.85	254.166	0.244192	-2.03391	0.0254282	1	Down	81.004	78.5751	28.8795	10.677	22.2815	22.7363	987	gi|659066817|ref|XP_008462782.1|PREDICTED: NAD(P)H-quinone oxidoreductase subunit T, chloroplastic [Cucumis melo]	7.6127e-83	sp|Q9SMS0|NDHT_ARATH	1e-61	NAD(P)H-quinone oxidoreductase subunit T, chloroplastic {ECO:0000305}	KOG0715	4e-62	Molecular chaperone (DnaJ superfamily)							GO:0009507;GO:0009535;GO:0016021;GO:0010598;GO:0016491;GO:0048038;GO:0006810	chloroplast|chloroplast thylakoid membrane|integral component of membrane|NAD(P)H dehydrogenase complex (plastoquinone)|oxidoreductase activity|quinone binding|transport
CL24469Contig1	254.111	408.186	100.036	0.245076	-2.0287	0.0350244	1	Down	17.1435	20.157	18.5996	5.02135	3.81198	7.55511	1346	gi|700197000|gb|KGN52177.1|hypothetical protein Csa_5G613550 [Cucumis sativus]	8.21888e-47
CL9469Contig1	371.01	594.127	147.893	0.248925	-2.00622	0.0302931	1	Down	61.1565	64.5721	51.6273	14.3461	17.7425	20.3035	614
comp51437_c0_seq3_3	11797.3	18856.1	4738.56	0.251301	-1.99251	0.0197408	1	Down	1301.97	1343.7	586.808	260.397	414.964	301.419	1047	gi|562745014|gb|AHB33480.1|plasma intrinsic protein 2-4 [Cucumis sativus]	5.30729e-127	sp|Q9ATM4|PIP27_MAIZE	6e-139	Aquaporin PIP2-7	KOG0223	2e-137	Aquaporin (major intrinsic protein family)							GO:0016021;GO:0005886;GO:0015250	integral component of membrane|plasma membrane|water channel activity
CL21557Contig1	1517.3	2424.86	609.742	0.251455	-1.99163	0.0210382	1	Down	81.4224	74.363	57.6383	15.009	23.7174	24.949	2078	gi|449465908|ref|XP_004150669.1|PREDICTED: protein NRT1/ PTR FAMILY 3.1 [Cucumis sativus]	0	sp|Q9SX20|PTR18_ARATH	0	Protein NRT1/ PTR FAMILY 3.1	KOG1237	0	H+/oligopeptide symporter							GO:0016021;GO:0097708;GO:0005886;GO:0005215;GO:0010336;GO:0042128	integral component of membrane|intracellular vesicle|plasma membrane|transporter activity|gibberellic acid homeostasis|nitrate assimilation
CL27278Contig1	3081.44	4923	1239.88	0.251854	-1.98934	0.0213936	1	Down	352.689	230.846	178.146	46.6432	40.9581	145.009	1180	gi|700209969|gb|KGN65065.1|Xyloglucan endotransglycosylase/hydrolase [Cucumis sativus]	4.58393e-152	sp|Q8LER3|XTH7_ARATH	5e-160	Probable xyloglucan endotransglucosylase/hydrolase protein 7										GO:0048046;GO:0005618;GO:0004553;GO:0016762;GO:0042546;GO:0071555;GO:0010411	apoplast|cell wall|hydrolase activity, hydrolyzing O-glycosyl compounds|xyloglucan:xyloglucosyl transferase activity|cell wall biogenesis|cell wall organization|xyloglucan metabolic process
CL32Contig2	506.875	809.464	204.287	0.252373	-1.98637	0.0266674	1	Down	20.2875	25.1145	33.175	4.00306	3.6538	15.7607	1934	gi|700208018|gb|KGN63137.1|hypothetical protein Csa_2G404880 [Cucumis sativus]	1.26587e-194	sp|B9I2J6|AXEP_POPTR	4e-115	L-Ala-D/L-amino acid epimerase										GO:0000287;GO:0016854;GO:0006518	magnesium ion binding|racemase and epimerase activity|peptide metabolic process
CL26879Contig1	663.67	1059.63	267.706	0.25264	-1.98485	0.0265608	1	Down	44.2871	35.7247	18.1224	9.38831	13.7612	6.40149	1947	gi|307136206|gb|ADN34044.1|CBL-interacting serine/threonine-protein kinase [Cucumis melo subsp. melo]	1.0468e-196	sp|Q8RWC9|CIPK1_ARATH	0	CBL-interacting serine/threonine-protein kinase 1	KOG0583	0	Serine/threonine protein kinase	ko04530;ko04140;ko04068;ko04150;ko04151;ko04152;ko04371	Tight junction|Autophagy - animal|FoxO signaling pathway|mTOR signaling pathway|PI3K-Akt signaling pathway|AMPK signaling pathway|Apelin signaling pathway	7	K07198	PRKAA, AMPK	5'-AMP-activated protein kinase, catalytic alpha subunit	GO:0005737;GO:0005634;GO:0005886;GO:0005524;GO:0004674;GO:0035556;GO:0006468;GO:0009737;GO:0006970;GO:0009651	cytoplasm|nucleus|plasma membrane|ATP binding|protein serine/threonine kinase activity|intracellular signal transduction|protein phosphorylation|response to abscisic acid|response to osmotic stress|response to salt stress
CL21419Contig1	784.546	1251.9	317.197	0.253373	-1.98066	0.0278922	1	Down	29.8821	32.0672	11.2528	6.26799	8.19514	8.09755	3051	gi|659081223|ref|XP_008441218.1|PREDICTED: uncharacterized protein LOC103485418 [Cucumis melo]	1.67104e-105
CL30480Contig1	1256.04	2002.76	509.333	0.254316	-1.97531	0.0241398	1	Down	119.715	119.146	52.8568	27.615	38.601	22.8391	1233	gi|659113943|ref|XP_008456834.1|PREDICTED: uncharacterized protein LOC103496669 [Cucumis melo]	1.56662e-107
CL27240Contig1	1007.08	1605.66	408.494	0.254409	-1.97478	0.0210561	1	Down	41.1946	33.2875	46.2804	8.34008	13.5923	13.6005	2490	gi|700191235|gb|KGN46439.1|hypothetical protein Csa_6G093100 [Cucumis sativus]	3.94744e-241	sp|Q8LJW3|ACR4_ARATH	1e-162	ACT domain-containing protein ACR4 {ECO:0000305}										GO:0009506;GO:0016597;GO:0008152	plasmodesma|amino acid binding|metabolic process
CL5051Contig1	921.99	1468.68	375.296	0.255532	-1.96842	0.0237214	1	Down	61.2187	50.504	45.8887	10.4358	20.2905	16.4667	1714	gi|449439623|ref|XP_004137585.1|PREDICTED: cyclic dof factor 3-like [Cucumis sativus]	1.87382e-180	sp|Q8LFV3|CDF3_ARATH	1e-90	Cyclic dof factor 3										GO:0005634;GO:0003677;GO:0046872;GO:0003700;GO:0009908;GO:0006355;GO:0006351	nucleus|DNA binding|metal ion binding|transcription factor activity, sequence-specific DNA binding|flower development|regulation of transcription, DNA-templated|transcription, DNA-templated
CL49368Contig1	1481.05	2358.41	603.688	0.255973	-1.96594	0.0233208	1	Down	100.606	128.379	82.7013	27.5603	32.2679	35.7344	1376	gi|700206036|gb|KGN61155.1|hypothetical protein Csa_2G060360 [Cucumis sativus]	5.25915e-61
CL5917Contig1	1302.47	2072.41	532.523	0.256958	-1.9604	0.0231352	1	Down	30.7053	37.4532	31.9079	8.56772	9.23357	12.7536	3809	gi|83320523|gb|ABC02880.1|ACS1, partial [Ricinus communis]	0	sp|Q9T0A0|LACS4_ARATH	0	Long chain acyl-CoA synthetase 4	KOG1256	0	Long-chain acyl-CoA synthetases (AMP-forming)	ko04216;ko02024;ko04146;ko00061;ko00071	Ferroptosis|Quorum sensing|Peroxisome|Fatty acid biosynthesis|Fatty acid degradation	5	K01897	ACSL, fadD	long-chain acyl-CoA synthetase	GO:0005794;GO:0005886;GO:0005524;GO:0102391;GO:0004467;GO:0006631	Golgi apparatus|plasma membrane|ATP binding|decanoate--CoA ligase activity|long-chain fatty acid-CoA ligase activity|fatty acid metabolic process
CL5921Contig1	5596.51	8898.08	2294.94	0.257915	-1.95503	0.0199087	1	Down	159.302	249.83	260.501	39.3575	52.8942	111.564	2471	gi|659130512|ref|XP_008465212.1|PREDICTED: omega-3 fatty acid desaturase, chloroplastic [Cucumis melo]	3.6873e-217	sp|P48619|FAD3C_RICCO	0	Omega-3 fatty acid desaturase, chloroplastic										GO:0031969;GO:0016717;GO:0006636	chloroplast membrane|oxidoreductase activity, acting on paired donors, with oxidation of a pair of donors resulting in the reduction of molecular oxygen to two molecules of water|unsaturated fatty acid biosynthetic process
CL25905Contig1	1999.25	3176.9	821.606	0.258619	-1.9511	0.0232614	1	Down	144.868	172.963	115.06	42.979	43.4573	47.7185	1336	gi|659076093|ref|XP_008438497.1|PREDICTED: probable plastid-lipid-associated protein 6, chloroplastic [Cucumis melo]	3.05665e-110	sp|Q9LW57|PAP6_ARATH	3e-92	Probable plastid-lipid-associated protein 6, chloroplastic										GO:0009507;GO:0009941;GO:0009534;GO:0009535;GO:0016020;GO:0005634;GO:0005886;GO:0010287;GO:0009579;GO:0031977;GO:0009658;GO:0042742;GO:0010193	chloroplast|chloroplast envelope|chloroplast thylakoid|chloroplast thylakoid membrane|membrane|nucleus|plasma membrane|plastoglobule|thylakoid|thylakoid lumen|chloroplast organization|defense response to bacterium|response to ozone
CL34093Contig1	538.713	854.496	222.931	0.260891	-1.93848	0.0311961	1	Down	27.6489	30.4954	20.6914	11.3555	7.3739	5.95606	1974	gi|1035410198|ref|XP_008452818.2|PREDICTED: protein TIC 55, chloroplastic [Cucumis melo]	2.1877e-270	sp|O49931|TIC55_PEA	0	Protein TIC 55, chloroplastic										GO:0009706;GO:0016021;GO:0051537;GO:0010277;GO:0046872;GO:0015031	chloroplast inner membrane|integral component of membrane|2 iron, 2 sulfur cluster binding|chlorophyllide a oxygenase [overall] activity|metal ion binding|protein transport
CL15037Contig1	474.341	752.326	196.356	0.260999	-1.93789	0.0344284	1	Down	115.463	187.133	112.249	24.2316	44.2441	61.5583	329
CL33341Contig1	286.423	454.241	118.605	0.261106	-1.93729	0.0346331	1	Down	21.355	6.71216	17.097	6.83168	5.0401	1.67518	1902	gi|778711314|ref|XP_011656712.1|PREDICTED: ent-kaurenoic acid oxidase 1-like [Cucumis sativus]	1.91137e-211	sp|O23051|KAO1_ARATH	0	Ent-kaurenoic acid oxidase 1	KOG0157	0	Cytochrome P450 CYP4/CYP19/CYP26 subfamilies	ko00904	Diterpenoid biosynthesis	1	K04123	KAO	ent-kaurenoic acid hydroxylase	GO:0005783;GO:0005789;GO:0016021;GO:0051777;GO:0020037;GO:0005506;GO:0016132;GO:0010268;GO:0009686;GO:0007275;GO:0016125	endoplasmic reticulum|endoplasmic reticulum membrane|integral component of membrane|ent-kaurenoate oxidase activity|heme binding|iron ion binding|brassinosteroid biosynthetic process|brassinosteroid homeostasis|gibberellin biosynthetic process|multicellular organism development|sterol metabolic process
CL12384Contig1	1258.59	1995	522.168	0.261738	-1.93381	0.0266143	1	Down	211.148	182.592	85.4809	50.4415	69.5817	29.9199	749	gi|659107376|ref|XP_008453644.1|PREDICTED: zinc finger protein CONSTANS-LIKE 5-like [Cucumis melo]	2.61184e-54	sp|Q940T9|COL4_ARATH	7e-49	Zinc finger protein CONSTANS-LIKE 4	KOG1601	2e-49	GATA-4/5/6 transcription factors							GO:0005634;GO:0008270;GO:0009909;GO:0009416	nucleus|zinc ion binding|regulation of flower development|response to light stimulus
comp53633_c0_seq1_3	444.433	703.435	185.432	0.263609	-1.92353	0.0359484	1	Down	13.0898	23.3957	18.4809	2.6052	4.00776	10.7775	2350	gi|659108421|ref|XP_008454190.1|PREDICTED: uncharacterized GTP-binding protein YjiA [Cucumis melo]	4.90258e-213	sp|Q99MB4|CBWD1_RAT	2e-58	COBW domain-containing protein 1	KOG2743	0	Cobalamin synthesis protein							GO:0005524	ATP binding
CL26834Contig1	2981.59	4717.07	1246.11	0.26417	-1.92046	0.023288	1	Down	57.6708	59.3073	53.9587	13.4023	18.2496	21.6832	5084	gi|449433279|ref|XP_004134425.1|PREDICTED: uncharacterized protein LOC101216376 isoform X2 [Cucumis sativus]	0
CL52897Contig1	482.591	763.42	201.763	0.264289	-1.91981	0.0340638	1	Down	54.6375	39.1309	29.2877	12.8586	14.7658	11.0565	1132	gi|700207475|gb|KGN62594.1|hypothetical protein Csa_2G361590 [Cucumis sativus]	2.34339e-49	sp|Q8GUH2|Y1015_ARATH	3e-09	Uncharacterized protein At1g01500										GO:0005829;GO:0016021	cytosol|integral component of membrane
CL26633Contig1	575.433	909.325	241.541	0.265627	-1.91253	0.0260269	1	Down	17.4643	21.9465	58.7672	6.68853	3.79778	19.2884	1803	gi|659117476|ref|XP_008458620.1|PREDICTED: arogenate dehydratase/prephenate dehydratase 6, chloroplastic-like [Cucumis melo]	4.00106e-223	sp|Q9SGD6|AROD6_ARATH	0	Arogenate dehydratase/prephenate dehydratase 6, chloroplastic	KOG2797	0	Prephenate dehydratase	ko00400	Phenylalanine, tyrosine and tryptophan biosynthesis	1	K05359	ADT, PDT	arogenate/prephenate dehydratase	GO:0009507;GO:0009570;GO:0016597;GO:0047769;GO:0009094	chloroplast|chloroplast stroma|amino acid binding|arogenate dehydratase activity|L-phenylalanine biosynthetic process
CL2628Contig1	2128.53	3359.99	897.064	0.266984	-1.90518	0.0277835	1	Down	55.4359	125.889	72.1917	26.5794	17.0167	38.8682	2401	gi|1009138907|ref|XP_015886835.1|PREDICTED: alpha-galactosidase 1-like [Ziziphus jujuba]	3.58718e-153	sp|Q9FT97|AGAL1_ARATH	2e-151	Alpha-galactosidase 1 {ECO:0000303|PubMed:15034167}	KOG2366	6e-152	Alpha-D-galactosidase (melibiase)	ko00052;ko00603;ko00561;ko00600	Galactose metabolism|Glycosphingolipid biosynthesis - globo and isoglobo series|Glycerolipid metabolism|Sphingolipid metabolism	4	K07407	E3.2.1.22B, galA, rafA	alpha-galactosidase	GO:0048046;GO:0005618;GO:0009505;GO:0052692;GO:0005975;GO:0071555	apoplast|cell wall|plant-type cell wall|raffinose alpha-galactosidase activity|carbohydrate metabolic process|cell wall organization
CL1633Contig1	911.29	1438.05	384.532	0.267398	-1.90294	0.0317636	1	Down	25.0435	23.2232	9.82845	5.43729	8.23715	4.98797	4440	gi|110738812|dbj|BAF01329.1|myosin heavy chain [Arabidopsis thaliana]	0	sp|F4K0A6|MYO2_ARATH	0	Myosin-2	KOG0160	0	Myosin class V heavy chain							GO:0005768;GO:0016459;GO:0005886;GO:0009506;GO:0005524;GO:0003774;GO:0030048;GO:0006897	endosome|myosin complex|plasma membrane|plasmodesma|ATP binding|motor activity|actin filament-based movement|endocytosis
CL4715Contig1	357.474	563.428	151.52	0.268926	-1.89472	0.0449118	1	Down	25.855	28.0054	7.86485	8.00268	8.88109	3.25951	1620	gi|659075168|ref|XP_008438001.1|PREDICTED: protein REVEILLE 6 isoform X3 [Cucumis melo]	7.50531e-114	sp|Q8H0W3|RVE6_ARATH	2e-69	Protein REVEILLE 6	KOG0724	2e-67	Zuotin and related molecular chaperones (DnaJ superfamily), contains DNA-binding domains							GO:0005634;GO:0003677;GO:0003700;GO:0042752;GO:0009737;GO:0046686;GO:0009723;GO:0009739;GO:0009753;GO:0009751;GO:0009651;GO:0006351	nucleus|DNA binding|transcription factor activity, sequence-specific DNA binding|regulation of circadian rhythm|response to abscisic acid|response to cadmium ion|response to ethylene|response to gibberellin|response to jasmonic acid|response to salicylic acid|response to salt stress|transcription, DNA-templated
CL29400Contig1	2556.72	4029.66	1083.78	0.268951	-1.89459	0.0273889	1	Down	76.3002	76.5793	43.4006	18.4545	23.9577	20.8352	3715	gi|225444607|ref|XP_002277404.1|PREDICTED: phosphoinositide phosphatase SAC3 [Vitis vinifera]	0	sp|Q7XZU2|SAC3_ARATH	0	Phosphoinositide phosphatase SAC3	KOG1888	0	Putative phosphoinositide phosphatase							GO:0005774;GO:0042578;GO:0036092;GO:0007033	vacuolar membrane|phosphoric ester hydrolase activity|phosphatidylinositol-3-phosphate biosynthetic process|vacuole organization
CL29956Contig1	62431.1	98262	26600.2	0.270707	-1.8852	0.0245757	1	Down	3750.67	4292.69	4166.82	733.909	978.516	2214.95	1488	gi|449464838|ref|XP_004150136.1|PREDICTED: fructose-bisphosphate aldolase 1, chloroplastic [Cucumis sativus]	3.10631e-207	sp|Q40677|ALFP_ORYSJ	0	Fructose-bisphosphate aldolase, chloroplastic {ECO:0000305}	KOG1557	0	Fructose-biphosphate aldolase	ko00010;ko00030;ko00051;ko00680;ko00710	Glycolysis / Gluconeogenesis|Pentose phosphate pathway|Fructose and mannose metabolism|Methane metabolism|Carbon fixation in photosynthetic organisms	5	K01623	ALDO	fructose-bisphosphate aldolase, class I	GO:0005737;GO:0010287;GO:0004332;GO:0006096	cytoplasm|plastoglobule|fructose-bisphosphate aldolase activity|glycolytic process
CL4894Contig1	24925.6	39221	10630.1	0.271031	-1.88347	0.0260113	1	Down	947.966	1289.53	895.091	179.194	326.99	508.625	2284	gi|659130321|ref|XP_008465108.1|PREDICTED: phosphoribulokinase, chloroplastic-like [Cucumis melo]	3.13956e-212	sp|P25697|KPPR_ARATH	0	Phosphoribulokinase, chloroplastic	KOG4203	0	Armadillo/beta-Catenin/plakoglobin	ko00710	Carbon fixation in photosynthetic organisms	1	K00855	PRK, prkB	phosphoribulokinase	GO:0048046;GO:0009507;GO:0009941;GO:0009570;GO:0009535;GO:0005829;GO:0016020;GO:0010319;GO:0009579;GO:0005524;GO:0008974;GO:0004849;GO:0042742;GO:0006206;GO:0043097;GO:0019253;GO:0009409;GO:0009735	apoplast|chloroplast|chloroplast envelope|chloroplast stroma|chloroplast thylakoid membrane|cytosol|membrane|stromule|thylakoid|ATP binding|phosphoribulokinase activity|uridine kinase activity|defense response to bacterium|pyrimidine nucleobase metabolic process|pyrimidine nucleoside salvage|reductive pentose-phosphate cycle|response to cold|response to cytokinin
CL25451Contig1	4750.9	7464.46	2037.35	0.27294	-1.87335	0.0268993	1	Down	143.51	242.629	220.18	31.1829	43.6133	122.498	2275	gi|524852992|gb|AFV33362.1|phytoene synthase [Cucurbita pepo subsp. pepo]	2.16018e-232	sp|P49293|PSY_CUCME	0	Phytoene synthase, chloroplastic	KOG1459	0	Squalene synthetase	ko00906	Carotenoid biosynthesis	1	K02291	crtB	15-cis-phytoene/all-trans-phytoene synthase	GO:0009507;GO:0004310;GO:0016767;GO:0051996;GO:0016117;GO:0006696	chloroplast|farnesyl-diphosphate farnesyltransferase activity|geranylgeranyl-diphosphate geranylgeranyltransferase activity|squalene synthase activity|carotenoid biosynthetic process|ergosterol biosynthetic process
CL29613Contig1	419.871	658.456	181.287	0.275321	-1.86081	0.0465127	1	Down	26.1223	16.3172	6.07383	6.16271	5.7956	4.26309	2430	gi|778655157|ref|XP_011656177.1|PREDICTED: gibberellin receptor GID1C-like isoform X1 [Cucumis sativus]	4.97295e-192	sp|Q940G6|GID1C_ARATH	0	Gibberellin receptor GID1C	KOG1515	0	Arylacetamide deacetylase	ko04075	Plant hormone signal transduction	1	K14493	GID1	gibberellin receptor GID1	GO:0005634;GO:0016787;GO:0048444;GO:0009740;GO:0010476;GO:0008152;GO:0009939;GO:0009739	nucleus|hydrolase activity|floral organ morphogenesis|gibberellic acid mediated signaling pathway|gibberellin mediated signaling pathway|metabolic process|positive regulation of gibberellic acid mediated signaling pathway|response to gibberellin
CL29541Contig1	2982.31	4675.1	1289.51	0.275826	-1.85817	0.0284642	1	Down	200.785	204.879	169.736	45.4251	66.3381	76.2161	1491	gi|307136260|gb|ADN34088.1|salt-tolerance protein [Cucumis melo subsp. melo]	2.13366e-131	sp|Q96288|BBX24_ARATH	2e-88	B-box zinc finger protein 24 {ECO:0000303|PubMed:19920209}										GO:0005634;GO:0003677;GO:0003712;GO:0003700;GO:0008270;GO:0048573;GO:0006355;GO:0080167;GO:0009416;GO:0006351;GO:0010228	nucleus|DNA binding|transcription cofactor activity|transcription factor activity, sequence-specific DNA binding|zinc ion binding|photoperiodism, flowering|regulation of transcription, DNA-templated|response to karrikin|response to light stimulus|transcription, DNA-templated|vegetative to reproductive phase transition of meristem
CL50911Contig1	496.859	777.755	215.962	0.277674	-1.84854	0.0417986	1	Down	35.2477	24.8674	15.8996	7.82147	9.52055	7.87489	1857	gi|700211028|gb|KGN66124.1|hypothetical protein Csa_1G572450 [Cucumis sativus]	1.02825e-189	sp|Q940G6|GID1C_ARATH	0	Gibberellin receptor GID1C	KOG1515	0	Arylacetamide deacetylase	ko04075	Plant hormone signal transduction	1	K14493	GID1	gibberellin receptor GID1	GO:0005634;GO:0016787;GO:0048444;GO:0009740;GO:0010476;GO:0008152;GO:0009939;GO:0009739	nucleus|hydrolase activity|floral organ morphogenesis|gibberellic acid mediated signaling pathway|gibberellin mediated signaling pathway|metabolic process|positive regulation of gibberellic acid mediated signaling pathway|response to gibberellin
CL3111Contig1	365.527	571.578	159.477	0.279011	-1.84161	0.0463765	1	Down	10.8394	23.6825	20.2774	2.71153	4.79931	10.6843	1925
CL3621Contig1	11144.6	17415.7	4873.43	0.279829	-1.83738	0.031152	1	Down	423.875	721.747	460.8	87.8392	138.878	315.796	1972	gi|700200363|gb|KGN55521.1|hypothetical protein Csa_4G664290 [Cucumis sativus]	2.82289e-123	sp|Q9C8E7|GLR33_ARATH	3e-85	Glutamate receptor 3.3	KOG1052	7e-86	Glutamate-gated kainate-type ion channel receptor subunit GluR5 and related subunits	ko00710	Carbon fixation in photosynthetic organisms	1	K05298	GAPA	glyceraldehyde-3-phosphate dehydrogenase (NADP+) (phosphorylating)	GO:0016021;GO:0005622;GO:0005886;GO:0005262;GO:0008066;GO:0004970;GO:0006816;GO:0019722;GO:0071230;GO:0050832;GO:0009630;GO:0009864;GO:0045087;GO:0009611	integral component of membrane|intracellular|plasma membrane|calcium channel activity|glutamate receptor activity|ionotropic glutamate receptor activity|calcium ion transport|calcium-mediated signaling|cellular response to amino acid stimulus|defense response to fungus|gravitropism|induced systemic resistance, jasmonic acid mediated signaling pathway|innate immune response|response to wounding
CL35024Contig1	7717.65	12055.5	3379.78	0.280351	-1.83469	0.0317557	1	Down	172.611	223.496	119.307	35.9936	60.7677	77.2352	4224	gi|297814774|ref|XP_002875270.1|	0	sp|Q9LI74|CHUP1_ARATH	0	Protein CHUP1, chloroplastic										GO:0009507;GO:0009707;GO:0009902	chloroplast|chloroplast outer membrane|chloroplast relocation
CL14153Contig1	737.787	1152.02	323.558	0.280862	-1.83207	0.0342794	1	Down	117.116	189.546	255.825	14.8485	55.0819	113.264	386
CL15Contig2	481.949	751.857	212.041	0.282022	-1.82612	0.0432696	1	Down	16.4215	16.4263	11.6768	5.18056	5.57531	4.20877	3079	gi|449455728|ref|XP_004145603.1|PREDICTED: uncharacterized protein LOC101218314 [Cucumis sativus]	0	sp|Q9C8E6|PMI1_ARATH	0	Protein PLASTID MOVEMENT IMPAIRED 1 {ECO:0000303|PubMed:16113226}										GO:0005829;GO:0005886;GO:1902265;GO:0009738;GO:0030048;GO:0009903;GO:0009902;GO:0031022;GO:0009787;GO:0010029;GO:0009637;GO:0006970	cytosol|plasma membrane|abscisic acid homeostasis|abscisic acid-activated signaling pathway|actin filament-based movement|chloroplast avoidance movement|chloroplast relocation|nuclear migration along microfilament|regulation of abscisic acid-activated signaling pathway|regulation of seed germination|response to blue light|response to osmotic stress
comp62782_c2_seq8_2	389.356	607.388	171.324	0.282066	-1.82589	0.0486021	1	Down	30.1428	27.5251	18.9354	8.39955	7.35767	10.2218	1444	gi|700209480|gb|KGN64576.1|hypothetical protein Csa_1G065960 [Cucumis sativus]	2.47896e-104	sp|Q9FH37|ILR3_ARATH	4e-56	Transcription factor ILR3										GO:0005634;GO:0043565;GO:0003700;GO:0019760;GO:0006355;GO:0006351	nucleus|sequence-specific DNA binding|transcription factor activity, sequence-specific DNA binding|glucosinolate metabolic process|regulation of transcription, DNA-templated|transcription, DNA-templated
CL24738Contig1	586.151	914.34	257.962	0.282129	-1.82557	0.0426654	1	Down	25.7564	26.0151	14.2773	7.58752	8.04125	6.76589	2502	gi|449450782|ref|XP_004143141.1|PREDICTED: mitochondrial uncoupling protein 2 [Cucumis sativus]	7.50736e-152	sp|Q9ZWG1|PUMP2_ARATH	1e-89	Mitochondrial uncoupling protein 2	KOG0753	4e-90	Mitochondrial fatty acid anion carrier protein/Uncoupling protein							GO:0005794;GO:0016021;GO:0005743;GO:0005886;GO:0006839	Golgi apparatus|integral component of membrane|mitochondrial inner membrane|plasma membrane|mitochondrial transport
CL50394Contig1	22122.3	34442.6	9802.04	0.28459	-1.81304	0.0272411	1	Down	757.909	1317.15	1968.66	210.547	275.244	853.53	1615	gi|700199756|gb|KGN54914.1|hypothetical protein Csa_4G595970 [Cucumis sativus]	1.55181e-231	sp|Q945B7|CRD1_EUPES	0	Magnesium-protoporphyrin IX monomethyl ester [oxidative] cyclase, chloroplastic				ko00860	Porphyrin and chlorophyll metabolism	1	K04035	E1.14.13.81, acsF, chlE	magnesium-protoporphyrin IX monomethyl ester (oxidative) cyclase	GO:0009507;GO:0048529;GO:0046872;GO:0015995;GO:0015979	chloroplast|magnesium-protoporphyrin IX monomethyl ester (oxidative) cyclase activity|metal ion binding|chlorophyll biosynthetic process|photosynthesis
CL31818Contig1	1443.01	2246.56	639.454	0.284637	-1.81281	0.0394999	1	Down	83.6245	113.297	40.2255	20.3017	31.3345	30.4411	1689	gi|659110157|ref|XP_008455079.1|PREDICTED: uncharacterized protein LOC103495343 [Cucumis melo]	1.94032e-177
comp70018_c0_seq7_2	1799.48	2796.12	802.832	0.287123	-1.80026	0.045443	1	Down	63.4059	76.8763	21.7749	9.41075	17.0739	30.8312	3061	gi|700191720|gb|KGN46924.1|hypothetical protein Csa_6G151120 [Cucumis sativus]	9.71199e-263	sp|Q9FNJ9|CA1P_ARATH	0	Probable 2-carboxy-D-arabinitol-1-phosphatase {ECO:0000305}	KOG0235	0	Phosphoglycerate mutase							GO:0009507;GO:0009570;GO:0005829;GO:0047538;GO:0016791	chloroplast|chloroplast stroma|cytosol|2-carboxy-D-arabinitol-1-phosphatase activity|phosphatase activity
CL28527Contig1	18367.6	28495.8	8239.43	0.289146	-1.79013	0.035902	1	Down	973.182	1357.8	633.253	169.345	425.594	435.11	1728	gi|700192904|gb|KGN48108.1|Aminotransferase 2 [Cucumis sativus]	9.61189e-227	sp|Q56YA5|SGAT_ARATH	0	Serine--glyoxylate aminotransferase	KOG2862	0	Alanine-glyoxylate aminotransferase AGT1	ko04146;ko00250;ko00260;ko00630;ko00680	Peroxisome|Alanine, aspartate and glutamate metabolism|Glycine, serine and threonine metabolism|Glyoxylate and dicarboxylate metabolism|Methane metabolism	5	K00830	AGXT	alanine-glyoxylate transaminase / serine-glyoxylate transaminase / serine-pyruvate transaminase	GO:0048046;GO:0009507;GO:0009570;GO:0016020;GO:0005777;GO:0005886;GO:0008453;GO:0050281;GO:0004760;GO:0009853	apoplast|chloroplast|chloroplast stroma|membrane|peroxisome|plasma membrane|alanine-glyoxylate transaminase activity|serine-glyoxylate transaminase activity|serine-pyruvate transaminase activity|photorespiration
CL27132Contig1	1458.99	2263.1	654.887	0.289376	-1.78898	0.0398581	1	Down	57.0086	64.1088	30.3908	16.2409	20.683	15.8573	2687	gi|700209257|gb|KGN64353.1|hypothetical protein Csa_1G047450 [Cucumis sativus]	0	sp|Q9FGS4|NADA_ARATH	0	Quinolinate synthase, chloroplastic				ko00760	Nicotinate and nicotinamide metabolism	1	K03517	nadA	quinolinate synthase	GO:0009507;GO:0051539;GO:0008047;GO:0046872;GO:0042803;GO:0008987;GO:0016740;GO:0034628;GO:0009060;GO:0016226;GO:0009435;GO:0051176	chloroplast|4 iron, 4 sulfur cluster binding|enzyme activator activity|metal ion binding|protein homodimerization activity|quinolinate synthetase A activity|transferase activity|'de novo' NAD biosynthetic process from aspartate|aerobic respiration|iron-sulfur cluster assembly|NAD biosynthetic process|positive regulation of sulfur metabolic process
CL51582Contig1	608.981	944.33	273.631	0.289763	-1.78706	0.0484915	1	Down	38.1657	43.8468	23.1604	8.67298	10.9672	17.2583	1621	gi|778688179|ref|XP_004148358.2|PREDICTED: zeaxanthin epoxidase, chloroplastic isoform X1 [Cucumis sativus]	1.41635e-227	sp|Q6F6Y2|HPXO_ACIAD	5e-31	FAD-dependent urate hydroxylase {ECO:0000305|PubMed:23760935}	KOG2614	0	Kynurenine 3-monooxygenase and related flavoprotein monooxygenases							GO:0071949;GO:0070404;GO:0070402;GO:0016709;GO:0055114;GO:0006144;GO:0019628	FAD binding|NADH binding|NADPH binding|oxidoreductase activity, acting on paired donors, with incorporation or reduction of molecular oxygen, NAD(P)H as one donor, and incorporation of one atom of oxygen|oxidation-reduction process|purine nucleobase metabolic process|urate catabolic process
CL35372Contig1	2500.58	3861.58	1139.58	0.295107	-1.76069	0.0408071	1	Down	47.8746	61.7518	38.085	8.51141	17.2248	26.5883	4746	gi|449446109|ref|XP_004140814.1|PREDICTED: uncharacterized protein LOC101205259 [Cucumis sativus]	0	sp|Q39263|ZFP4_ARATH	2e-34	Zinc finger protein 4 {ECO:0000305}	KOG1203	0	Predicted dehydrogenase							GO:0046872;GO:0043565;GO:0003700;GO:0044212;GO:0019760;GO:0006355	metal ion binding|sequence-specific DNA binding|transcription factor activity, sequence-specific DNA binding|transcription regulatory region DNA binding|glucosinolate metabolic process|regulation of transcription, DNA-templated
CL20232Contig1	1253.32	1932.6	574.037	0.297028	-1.75133	0.0435452	1	Down	370.959	284.481	128.64	88.6233	149.396	38.4466	443	gi|700210322|gb|KGN65418.1|Zinc finger protein [Cucumis sativus]	1.42237e-20	sp|Q9FDX8|HD1_ORYSJ	2e-15	Zinc finger protein HD1	KOG1601	1e-14	GATA-4/5/6 transcription factors							GO:0005634;GO:0003677;GO:0003700;GO:0008270;GO:0030154;GO:0009908;GO:0048571;GO:0048579;GO:0045892;GO:0048576;GO:0009909;GO:0048572;GO:0006351	nucleus|DNA binding|transcription factor activity, sequence-specific DNA binding|zinc ion binding|cell differentiation|flower development|long-day photoperiodism|negative regulation of long-day photoperiodism, flowering|negative regulation of transcription, DNA-templated|positive regulation of short-day photoperiodism, flowering|regulation of flower development|short-day photoperiodism|transcript…
CL25192Contig1	3605.7	5557.23	1654.18	0.297663	-1.74825	0.0375297	1	Down	99.1933	97.7338	83.5309	31.2237	36.2494	31.1792	3640	gi|778710065|ref|XP_011656512.1|PREDICTED: bifunctional riboflavin biosynthesis protein RIBA 1, chloroplastic-like [Cucumis sativus]	2.13605e-283	sp|P47924|RIBA1_ARATH	0	GTP cyclohydrolase-2	KOG1284	0	Bifunctional GTP cyclohydrolase II/3,4-dihydroxy-2butanone-4-phosphate synthase	ko00740;ko00790	Riboflavin metabolism|Folate biosynthesis	2	K14652	ribBA	3,4-dihydroxy 2-butanone 4-phosphate synthase / GTP cyclohydrolase II	GO:0009507;GO:0009570;GO:0016020;GO:0008686;GO:0005525;GO:0003935;GO:0046872;GO:0009231	chloroplast|chloroplast stroma|membrane|3,4-dihydroxy-2-butanone-4-phosphate synthase activity|GTP binding|GTP cyclohydrolase II activity|metal ion binding|riboflavin biosynthetic process
CL25245Contig1	2720.83	4182.34	1259.33	0.301106	-1.73166	0.0416412	1	Down	115.887	251.398	195.846	27.053	63.12	111.272	1364	gi|747094816|ref|XP_011095262.1|chlorophyll a-b binding protein 13, chloroplastic [Sesamum indicum]	5.29953e-17	sp|P27489|CB23_SOLLC	2e-18	Chlorophyll a-b binding protein 13, chloroplastic				ko00196	Photosynthesis - antenna proteins	1	K08914	LHCB3	light-harvesting complex II chlorophyll a/b binding protein 3	GO:0009941;GO:0009535;GO:0016021;GO:0009522;GO:0009523;GO:0010287;GO:0016168;GO:0046872;GO:0031409;GO:0009768;GO:0018298;GO:0009416	chloroplast envelope|chloroplast thylakoid membrane|integral component of membrane|photosystem I|photosystem II|plastoglobule|chlorophyll binding|metal ion binding|pigment binding|photosynthesis, light harvesting in photosystem I|protein-chromophore linkage|response to light stimulus
CL29288Contig1	2667.67	4098.86	1236.47	0.301662	-1.729	0.0405359	1	Down	169.321	185.496	135.829	55.9436	76.2417	42.5053	1526	gi|341657785|gb|AEK86567.1|chloroplast beta-carotene hydroxylase [Cucurbita moschata]	3.04276e-165	sp|O49814|BCH2_CAPAN	2e-139	Beta-carotene hydroxylase 2, chloroplastic				ko00906	Carotenoid biosynthesis	1	K15746	crtZ	beta-carotene 3-hydroxylase	GO:0031969;GO:0016021;GO:0016787;GO:0005506;GO:0016491;GO:0016117;GO:0006633	chloroplast membrane|integral component of membrane|hydrolase activity|iron ion binding|oxidoreductase activity|carotenoid biosynthetic process|fatty acid biosynthetic process
CL2426Contig1	733.278	1125.23	341.328	0.303341	-1.72099	0.042403	1	Down	8.57111	11.4747	18.8759	3.1518	4.99749	5.34096	5493	gi|659081352|ref|XP_008441289.1|PREDICTED: probable inactive leucine-rich repeat receptor-like protein kinase At1g66830 [Cucumis melo]	0	sp|Q9ZU46|ZAR1_ARATH	7e-145	Receptor protein kinase-like protein ZAR1 {ECO:0000303|PubMed:27014878}										GO:0009507;GO:0009570;GO:0016021;GO:0009505;GO:0005886;GO:0090406;GO:0005524;GO:0016301;GO:0004674;GO:0046777;GO:0010070;GO:0010069	chloroplast|chloroplast stroma|integral component of membrane|plant-type cell wall|plasma membrane|pollen tube|ATP binding|kinase activity|protein serine/threonine kinase activity|protein autophosphorylation|zygote asymmetric cell division|zygote asymmetric cytokinesis in embryo sac
CL17373Contig1	1486.76	2272.39	701.123	0.30854	-1.69647	0.0421574	1	Down	281.325	233.457	288.777	91.3998	136.866	57.2745	527	gi|700201882|gb|KGN57015.1|hypothetical protein Csa_3G149950 [Cucumis sativus]	8.60417e-62	sp|P24805|TSJT1_TOBAC	1e-28	Stem-specific protein TSJT1
CL23436Contig1	3900.9	5955.96	1845.83	0.309913	-1.69007	0.0473833	1	Down	534.524	410.151	292.856	104.428	145.715	209.037	877	gi|659102930|ref|XP_008452392.1|PREDICTED: cell number regulator 2-like [Cucumis melo]	3.87735e-69	sp|Q9LQU4|PCR2_ARATH	6e-45	Protein PLANT CADMIUM RESISTANCE 2										GO:0016021;GO:0005886;GO:0006979	integral component of membrane|plasma membrane|response to oxidative stress
CL12711Contig1	1016.67	1551.74	481.604	0.310364	-1.68797	0.044835	1	Down	102.157	151.252	236.537	43.9496	45.6396	86.2197	601	gi|449455256|ref|XP_004145369.1|PREDICTED: 2-methyl-6-phytyl-1,4-hydroquinone methyltransferase, chloroplastic [Cucumis sativus]	1.40134e-38	sp|Q9LY74|BQMT_ARATH	2e-24	2-methyl-6-phytyl-1,4-hydroquinone methyltransferase, chloroplastic	KOG1540	4e-25	Ubiquinone biosynthesis methyltransferase COQ5	ko00130	Ubiquinone and other terpenoid-quinone biosynthesis	1	K12502	VTE3, APG1	MPBQ/MSBQ methyltransferase	GO:0009507;GO:0009941;GO:0009706;GO:0016021;GO:0009536;GO:0102550;GO:0051741;GO:0008757;GO:0010236;GO:0010189	chloroplast|chloroplast envelope|chloroplast inner membrane|integral component of membrane|plastid|2-methyl-6-geranylgeranyl-1,4-benzoquinol methyltransferase activity|2-methyl-6-phytyl-1,4-benzoquinone methyltransferase activity|S-adenosylmethionine-dependent methyltransferase activity|plastoquinone biosynthetic process|vitamin E biosynthetic process
comp72985_c0_seq1_2	1050.57	1600.99	500.16	0.312407	-1.6785	0.0432231	1	Down	60.7275	47.8982	117.788	28.3808	14.8225	38.0729	1361	gi|700194868|gb|KGN50045.1|hypothetical protein Csa_5G151610 [Cucumis sativus]	4.18312e-131	sp|Q9SUT9|RTNLB_ARATH	4e-111	Reticulon-like protein B2	KOG1792	1e-111	Reticulon							GO:0005783;GO:0005789;GO:0071782;GO:0005794;GO:0071458;GO:0005886;GO:0071786	endoplasmic reticulum|endoplasmic reticulum membrane|endoplasmic reticulum tubular network|Golgi apparatus|integral component of cytoplasmic side of endoplasmic reticulum membrane|plasma membrane|endoplasmic reticulum tubular network organization
CL3752Contig1	7304.72	11125.9	3483.51	0.313098	-1.67531	0.0495614	1	Down	569.829	668.025	358.266	120.214	219.054	261.454	1259	gi|18032028|gb|AAL47679.1|aminotransferase 1 [Cucumis melo]	3.67694e-195	sp|Q56YA5|SGAT_ARATH	0	Serine--glyoxylate aminotransferase	KOG2862	0	Alanine-glyoxylate aminotransferase AGT1	ko04146;ko00250;ko00260;ko00630;ko00680	Peroxisome|Alanine, aspartate and glutamate metabolism|Glycine, serine and threonine metabolism|Glyoxylate and dicarboxylate metabolism|Methane metabolism	5	K00830	AGXT	alanine-glyoxylate transaminase / serine-glyoxylate transaminase / serine-pyruvate transaminase	GO:0048046;GO:0009507;GO:0009570;GO:0016020;GO:0005777;GO:0005886;GO:0008453;GO:0050281;GO:0004760;GO:0009853	apoplast|chloroplast|chloroplast stroma|membrane|peroxisome|plasma membrane|alanine-glyoxylate transaminase activity|serine-glyoxylate transaminase activity|serine-pyruvate transaminase activity|photorespiration
CL27167Contig1	2157.5	3283.65	1031.36	0.314089	-1.67075	0.0428988	1	Down	59.8773	73.3461	117.949	23.0849	24.3105	43.864	2479	gi|241923673|gb|EER96817.1|	0	sp|P28723|FTHS_SPIOL	0	Formate--tetrahydrofolate ligase				ko00720;ko00670	Carbon fixation pathways in prokaryotes|One carbon pool by folate	2	K01938	fhs	formate--tetrahydrofolate ligase	GO:0005524;GO:0004329;GO:0009396;GO:0035999	ATP binding|formate-tetrahydrofolate ligase activity|folic acid-containing compound biosynthetic process|tetrahydrofolate interconversion
CL28147Contig1	2817.07	4287.1	1347.05	0.314209	-1.6702	0.0499025	1	Down	141.731	145.493	154.855	34.9886	14.9577	117.307	1799	gi|700193899|gb|KGN49103.1|hypothetical protein Csa_6G513670 [Cucumis sativus]	5.64084e-250	sp|P92980|APR3_ARATH	0	5'-adenylylsulfate reductase 3, chloroplastic	KOG0189	5e-171	Phosphoadenosine phosphosulfate reductase	ko00920	Sulfur metabolism	1	K05907	APR	adenylyl-sulfate reductase (glutathione)	GO:0009507;GO:0051539;GO:0033741;GO:0009973;GO:0046872;GO:0004604;GO:0045454;GO:0019344;GO:0000103;GO:0019419	chloroplast|4 iron, 4 sulfur cluster binding|adenylyl-sulfate reductase (glutathione) activity|adenylyl-sulfate reductase activity|metal ion binding|phosphoadenylyl-sulfate reductase (thioredoxin) activity|cell redox homeostasis|cysteine biosynthetic process|sulfate assimilation|sulfate reduction
CL26744Contig1	3503.04	5320.43	1685.65	0.316825	-1.65824	0.046598	1	Down	226.892	275.127	355.892	55.7229	71.7357	191.744	1163	gi|659087566|ref|XP_008444522.1|PREDICTED: uncharacterized protein LOC103487814 [Cucumis melo]	2.38283e-137
CL4966Contig1	4656.47	2272.93	7040.02	3.09733	1.63103	0.0434098	1	Up	48.9172	34.0548	20.2102	201.921	125.999	57.041	3989	gi|659129883|ref|XP_008464895.1|PREDICTED: uncharacterized protein LOC103502654 [Cucumis melo]	3.38281e-104
CL24911Contig1	562.056	272.1	852.011	3.13124	1.64674	0.0486436	1	Up	16.3611	17.2942	2.35978	64.6637	57.3726	16.7686	1327	gi|659091771|ref|XP_008446723.1|PREDICTED: 3-oxo-5-alpha-steroid 4-dehydrogenase 1-like [Cucumis melo]	2.5101e-64	sp|Q2QDF6|DET2_GOSHI	1e-14	Steroid 5-alpha-reductase DET2	KOG1638	1e-49	Steroid reductase	ko00062;ko01040	Fatty acid elongation|Biosynthesis of unsaturated fatty acids	2	K10258	TER, TSC13, CER10	very-long-chain enoyl-CoA reductase	GO:0005737;GO:0016021;GO:0003865;GO:0047751;GO:0050213;GO:0016132;GO:0055114;GO:0090378;GO:0090377	cytoplasm|integral component of membrane|3-oxo-5-alpha-steroid 4-dehydrogenase activity|cholestenone 5-alpha-reductase activity|progesterone 5-alpha-reductase activity|brassinosteroid biosynthetic process|oxidation-reduction process|seed trichome elongation|seed trichome initiation
CL5461Contig1	1290.32	624.585	1956.05	3.13175	1.64697	0.0494542	1	Up	6.28323	5.55491	5.82072	36.8068	12.8564	16.356	6552	gi|297828948|ref|XP_002882356.1|	0	sp|Q9ESJ0|XPO4_MOUSE	1e-39	Exportin-4	KOG4541	2e-107	Nuclear transport receptor exportin 4 (importin beta superfamily)							GO:0005737;GO:0005643;GO:0005654;GO:0005049;GO:0008536;GO:0046827;GO:0006611	cytoplasm|nuclear pore|nucleoplasm|nuclear export signal receptor activity|Ran GTPase binding|positive regulation of protein export from nucleus|protein export from nucleus
CL53665Contig1	17538.4	8484.75	26592.1	3.1341	1.64805	0.0461616	1	Up	450.326	453.499	603.375	2761.12	1415.55	1361.61	1055	gi|659077241|ref|XP_008439100.1|PREDICTED: 21 kDa protein-like [Cucumis melo]	1.53837e-84	sp|P17407|21KD_DAUCA	3e-63	21 kDa protein										GO:0004857	enzyme inhibitor activity
CL28236Contig1	1486.12	711.8	2260.44	3.17566	1.66706	0.0459234	1	Up	37.6707	34.115	39.3	115.692	120.825	178.793	1191	gi|659106855|ref|XP_008453454.1|PREDICTED: uncharacterized protein LOC103494159 [Cucumis melo]	8.39258e-115
CL34918Contig1	4258.72	2034.87	6482.56	3.18573	1.67162	0.0363704	1	Up	44.5098	36.8823	18.233	85.6676	134.672	162.654	3680	gi|659133592|ref|XP_008466808.1|PREDICTED: probable plastid-lipid-associated protein 14, chloroplastic isoform X1 [Cucumis melo]	7.18444e-250	sp|Q9LV04|PAP14_ARATH	6e-93	Probable plastid-lipid-associated protein 14, chloroplastic	KOG0594	1e-93	Protein kinase PCTAIRE and related kinases							GO:0009507;GO:0005634;GO:0005524;GO:0004693;GO:0006468;GO:0010468;GO:0007346	chloroplast|nucleus|ATP binding|cyclin-dependent protein serine/threonine kinase activity|protein phosphorylation|regulation of gene expression|regulation of mitotic cell cycle
comp54673_c1_seq4_2	2286.45	1092.34	3480.56	3.18634	1.6719	0.0358626	1	Up	42.3244	27.2267	3.79438	109.76	116.696	59.7582	2630	gi|659128109|ref|XP_008464050.1|PREDICTED: uncharacterized protein LOC103502031 [Cucumis melo]	3.30474e-230
CL340Contig1	2564.02	1219.89	3908.15	3.20368	1.67973	0.0450216	1	Up	34.9142	18.8593	32.7092	117.016	102.32	102.154	2653	gi|659099569|ref|XP_008450667.1|PREDICTED: cell wall protein IFF6-like [Cucumis melo]	1.97006e-146	sp|Q9M8K5|HIP32_ARATH	4e-31	Heavy metal-associated isoprenylated plant protein 32 {ECO:0000303|PubMed:21072340, ECO:0000303|PubMed:23368984}	KOG1603	9e-32	Copper chaperone							GO:0005618;GO:0005737;GO:0046914;GO:0046916;GO:0030001	cell wall|cytoplasm|transition metal ion binding|cellular transition metal ion homeostasis|metal ion transport
CL44943Contig1	2594.21	1229.85	3958.56	3.21873	1.68649	0.0362193	1	Up	123.541	86.5036	28.6699	434.578	357.09	141.445	920	gi|1009157788|ref|XP_015896941.1|PREDICTED: uncharacterized protein LOC107430595 [Ziziphus jujuba]	4.76374e-12
CL6540Contig1	830.846	389.476	1272.22	3.26649	1.70774	0.0421783	1	Up	11.6578	17.843	9.50089	75.2513	51.8976	26.6868	1802	gi|659107830|ref|XP_008453881.1|PREDICTED: putative kinase-like protein TMKL1 [Cucumis melo]	7.25671e-179	sp|P33543|TMKL1_ARATH	1e-55	Putative kinase-like protein TMKL1	KOG1187	4e-138	Serine/threonine protein kinase							GO:0016021;GO:0005886;GO:0009506;GO:0005524;GO:0004672	integral component of membrane|plasma membrane|plasmodesma|ATP binding|protein kinase activity
CL38906Contig1	1428.51	661.201	2195.82	3.32096	1.7316	0.0403576	1	Up	13.0845	14.4124	16.6963	62.4503	57.7219	51.3423	2789	gi|73698629|gb|AAZ81837.1|isoamylase isoform 3 [Pisum sativum]	0	sp|Q9M0S5|ISOA3_ARATH	0	Isoamylase 3, chloroplastic	KOG0470	0	1,4-alpha-glucan branching enzyme/starch branching enzyme II	ko00500	Starch and sucrose metabolism	1	K01214	ISA, treX	isoamylase	GO:0009507;GO:0009569;GO:0009570;GO:0019156;GO:0005983	chloroplast|chloroplast starch grain|chloroplast stroma|isoamylase activity|starch catabolic process
CL29529Contig1	1519.94	702.179	2337.71	3.32922	1.73519	0.0397989	1	Up	29.3988	24.0724	32.0081	127.402	100.277	105.295	1535	gi|449432454|ref|XP_004134014.1|PREDICTED: probable voltage-gated potassium channel subunit beta [Cucumis sativus]	1.01428e-184	sp|O23016|KCAB_ARATH	0	Probable voltage-gated potassium channel subunit beta	KOG1575	0	Voltage-gated shaker-like K+ channel, subunit beta/KCNAB							GO:0016020;GO:0005886;GO:0009506;GO:0005244;GO:0006813	membrane|plasma membrane|plasmodesma|voltage-gated ion channel activity|potassium ion transport
CL24534Contig1	672.826	310.522	1035.13	3.33351	1.73704	0.0490693	1	Up	7.57692	4.90103	10.5444	30.707	24.5363	32.9994	2570	gi|449440846|ref|XP_004138195.1|PREDICTED: histone deacetylase 5 [Cucumis sativus]	0	sp|Q8RX28|HDA5_ARATH	0	Histone deacetylase 5	KOG1343	0	Histone deacetylase complex, catalytic component HDA1							GO:0005634;GO:0032041;GO:0006355;GO:0006351	nucleus|NAD-dependent histone deacetylase activity (H3-K14 specific)|regulation of transcription, DNA-templated|transcription, DNA-templated
comp63230_c0_seq23_2	472.721	217.219	728.224	3.35249	1.74523	0.0472015	1	Up	5.40752	3.44107	2.90629	17.2522	21.1083	7.95867	3383	gi|449464648|ref|XP_004150041.1|PREDICTED: uncharacterized protein At4g15545 [Cucumis sativus]	7.17157e-152	sp|Q93W28|Y4554_ARATH	2e-27	Uncharacterized protein At4g15545										GO:0016021;GO:0022857	integral component of membrane|transmembrane transporter activity
CL25726Contig1	1086.96	497.223	1676.69	3.37211	1.75365	0.0404183	1	Up	27.3538	16.9905	25.0182	142.148	75.2234	56.7912	1341	gi|307136390|gb|ADN34200.1|annexin [Cucumis melo subsp. melo]	3.55956e-159	sp|P51074|ANX4_FRAAN	4e-132	Annexin-like protein RJ4	KOG0819	7e-103	Annexin							GO:0005509;GO:0005544	calcium ion binding|calcium-dependent phospholipid binding
CL29136Contig1	1962.31	894.836	3029.79	3.38586	1.75952	0.0369985	1	Up	27.7655	33.9614	45.6803	98.4259	156.833	164.734	1565	gi|778691479|ref|XP_011653285.1|PREDICTED: epidermis-specific secreted glycoprotein EP1-like isoform X1 [Cucumis sativus]	4.8655e-196	sp|Q39688|EP1G_DAUCA	4e-133	Epidermis-specific secreted glycoprotein EP1										GO:0005576;GO:0030246;GO:0006833	extracellular region|carbohydrate binding|water transport
CL19669Contig1	1492.75	680.021	2305.49	3.39031	1.76142	0.03424	1	Up	9.77167	9.22238	9.10076	32.6343	28.9188	51.6478	4473	gi|38345563|emb|CAE03437.2|OSJNBa0032F06.20 [Oryza sativa Japonica Group]	0	sp|O65272|KEA2_ARATH	0	K(+) efflux antiporter 2, chloroplastic {ECO:0000303|PubMed:11500563}	KOG1650	0	Predicted K+/H+-antiporter							GO:0009706;GO:0016021;GO:0015386	chloroplast inner membrane|integral component of membrane|potassium:proton antiporter activity
CL21798Contig1	624.366	283.8	964.932	3.40004	1.76555	0.0367956	1	Up	9.80799	6.35308	2.73474	23.4214	30.4265	23.5683	2699	gi|778722544|ref|XP_011658512.1|PREDICTED: uncharacterized protein LOC101207389 [Cucumis sativus]	0	sp|Q8GYA4|CRK10_ARATH	1e-103	Cysteine-rich receptor-like protein kinase 10
CL33427Contig1	957.739	432.587	1482.89	3.42797	1.77735	0.0469955	1	Up	8.23647	3.87119	21.9884	24.9338	33.576	70.9737	2513	gi|802568958|ref|XP_012067838.1|	2.45977e-182	sp|Q8LJW3|ACR4_ARATH	7e-177	ACT domain-containing protein ACR4 {ECO:0000305}										GO:0009506;GO:0016597;GO:0008152	plasmodesma|amino acid binding|metabolic process
CL5850Contig1	2181.83	983.684	3379.97	3.43603	1.78074	0.0306806	1	Up	106.401	69.5479	45.9868	382.265	388.096	135.853	805	gi|629117630|gb|KCW82305.1|hypothetical protein EUGRSUZ_C03713 [Eucalyptus grandis]	6.08858e-23	sp|Q0DKW8|LTI6B_ORYSJ	2e-16	Hydrophobic protein LTI6B	KOG1773	1e-15	Stress responsive protein							GO:0016021;GO:0009737;GO:0009409;GO:0009651	integral component of membrane|response to abscisic acid|response to cold|response to salt stress
comp13214_c0_seq1_3	1237.9	557.851	1917.95	3.4381	1.78161	0.0412748	1	Up	30.4489	45.3888	9.4199	169.046	156.365	34.0947	1151	gi|659130886|ref|XP_008465402.1|PREDICTED: uncharacterized protein LOC103503032 [Cucumis melo]	9.07243e-105
CL24873Contig1	552.73	248.447	857.014	3.44949	1.78638	0.0377946	1	Up	7.69091	5.37012	2.81506	17.5507	32.3114	15.0976	2826	gi|1098842429|ref|XP_018827952.1|PREDICTED: uncharacterized protein LOC108996473 isoform X4 [Juglans regia]	9.145e-21
CL22892Contig1	2036.29	913.929	3158.64	3.45611	1.78915	0.0348549	1	Up	29.5376	16.7066	29.5849	130.011	103.065	69.9835	2270	gi|700199593|gb|KGN54751.1|hypothetical protein Csa_4G443640 [Cucumis sativus]	0	sp|O96005|CLPT1_HUMAN	8e-154	Cleft lip and palate transmembrane protein 1	KOG2489	0	Transmembrane protein							GO:0009897;GO:0005887;GO:0016020;GO:0030154;GO:0007275;GO:0033081	external side of plasma membrane|integral component of plasma membrane|membrane|cell differentiation|multicellular organism development|regulation of T cell differentiation in thymus
CL34372Contig1	1201.44	539.085	1863.8	3.45733	1.78966	0.0326961	1	Up	19.236	14.439	11.9931	75.6083	63.2646	48.8451	2163	gi|659124582|ref|XP_008462239.1|PREDICTED: alanine aminotransferase 1, mitochondrial [Cucumis melo]	1.14122e-259	sp|Q9LDV4|ALAT2_ARATH	0	Alanine aminotransferase 2, mitochondrial	KOG0258	0	Alanine aminotransferase	ko00220;ko00250;ko00710	Arginine biosynthesis|Alanine, aspartate and glutamate metabolism|Carbon fixation in photosynthetic organisms	3	K00814	GPT, ALT	alanine transaminase	GO:0005739;GO:0004021;GO:0030170;GO:0009058;GO:0042853;GO:0001666	mitochondrion|L-alanine:2-oxoglutarate aminotransferase activity|pyridoxal phosphate binding|biosynthetic process|L-alanine catabolic process|response to hypoxia
CL29312Contig1	1622.3	717.517	2527.07	3.52197	1.81638	0.0411867	1	Up	17.9403	15.443	73.0961	154.235	99.5246	160.81	1341	gi|806512446|gb|AKB95556.1|silicon transporter 3 [Cucurbita ficifolia]	7.69854e-146	sp|Q19KC1|NIP21_MAIZE	2e-94	Aquaporin NIP2-1	KOG0223	7e-66	Aquaporin (major intrinsic protein family)							GO:0016021;GO:0005215;GO:0015840	integral component of membrane|transporter activity|urea transport
CL4286Contig1	1945.67	859.645	3031.69	3.52668	1.81831	0.0336222	1	Up	13.1305	14.585	27.052	81.874	62.7448	77.1723	2994	gi|778712063|ref|XP_011656841.1|PREDICTED: uncharacterized protein LOC101219960 [Cucumis sativus]	0
comp52085_c0_seq4_2	2838.45	1251.05	4425.85	3.5377	1.82281	0.0253532	1	Up	29.1817	18.0727	10.0009	119.011	75.9631	49.898	3949	gi|242061796|ref|XP_002452187.1|acetyl-coenzyme A synthetase, chloroplastic/glyoxysomal [Sorghum bicolor]	0	sp|B9DGD6|ACS_ARATH	0	Acetyl-coenzyme A synthetase, chloroplastic/glyoxysomal	KOG1175	0	Acyl-CoA synthetase	ko00010;ko00620;ko00640;ko00680;ko00720	Glycolysis / Gluconeogenesis|Pyruvate metabolism|Propanoate metabolism|Methane metabolism|Carbon fixation pathways in prokaryotes	5	K01895	ACSS, acs	acetyl-CoA synthetase	GO:0009507;GO:0009570;GO:0005829;GO:0009514;GO:0003987;GO:0016208;GO:0005524;GO:0006083;GO:0019427;GO:0006631	chloroplast|chloroplast stroma|cytosol|glyoxysome|acetate-CoA ligase activity|AMP binding|ATP binding|acetate metabolic process|acetyl-CoA biosynthetic process from acetate|fatty acid metabolic process
CL25313Contig1	8155.91	3559.07	12752.7	3.58317	1.84124	0.0228778	1	Up	150.117	115.296	74.6667	625.908	389.655	456.776	1901	gi|778702173|ref|XP_011655149.1|PREDICTED: glutamate decarboxylase 1 [Cucumis sativus]	9.23128e-268	sp|Q42521|DCE1_ARATH	0	Glutamate decarboxylase 1	KOG1383	0	Glutamate decarboxylase/sphingosine phosphate lyase	ko02024;ko00250;ko00650;ko00410;ko00430	Quorum sensing|Alanine, aspartate and glutamate metabolism|Butanoate metabolism|beta-Alanine metabolism|Taurine and hypotaurine metabolism	5	K01580	E4.1.1.15, gadB, gadA, GAD	glutamate decarboxylase	GO:0005829;GO:0005516;GO:0004351;GO:0030170;GO:0006536;GO:0046686	cytosol|calmodulin binding|glutamate decarboxylase activity|pyridoxal phosphate binding|glutamate metabolic process|response to cadmium ion
CL161Contig4	883.966	385.027	1382.9	3.5917	1.84467	0.0308793	1	Up	11.7833	8.11254	8.85883	57.2735	32.1785	33.1594	2476	gi|700191918|gb|KGN47122.1|hypothetical protein Csa_6G188150 [Cucumis sativus]	2.90644e-12
CL24731Contig1	692.993	300.766	1085.22	3.60818	1.85127	0.0345758	1	Up	4.97073	5.22304	6.56162	28.4153	25.7398	16.1425	3353	gi|700202229|gb|KGN57362.1|hypothetical protein Csa_3G181980 [Cucumis sativus]	5.2174e-108	sp|Q63055|ARFRP_RAT	1e-48	ADP-ribosylation factor-related protein 1	KOG0076	9e-111	GTP-binding ADP-ribosylation factor-like protein yARL3							GO:0005829;GO:0016020;GO:0005802;GO:0005525;GO:0007369;GO:0043001;GO:0034067;GO:0042147;GO:0007264	cytosol|membrane|trans-Golgi network|GTP binding|gastrulation|Golgi to plasma membrane protein transport|protein localization to Golgi apparatus|retrograde transport, endosome to Golgi|small GTPase mediated signal transduction
CL30312Contig1	564.651	244.429	884.873	3.62017	1.85606	0.0336744	1	Up	9.77362	9.41833	8.55922	47.8495	40.6104	30.373	1621	gi|449442551|ref|XP_004139045.1|PREDICTED: glucan endo-1,3-beta-glucosidase-like [Cucumis sativus]	2.01941e-146	sp|A7PQW3|E13B_VITVI	7e-97	Glucan endo-1,3-beta-glucosidase {ECO:0000250|UniProtKB:Q03467}										GO:0046658;GO:0042973;GO:0004553;GO:0030247;GO:0005975;GO:0006952;GO:0009607	anchored component of plasma membrane|glucan endo-1,3-beta-D-glucosidase activity|hydrolase activity, hydrolyzing O-glycosyl compounds|polysaccharide binding|carbohydrate metabolic process|defense response|response to biotic stimulus
CL27541Contig1	268.036	115.669	420.404	3.63456	1.86178	0.0496381	1	Up	4.44921	2.49268	5.64281	12.8731	12.9018	27.0015	1751	gi|700193821|gb|KGN49025.1|hypothetical protein Csa_6G510920 [Cucumis sativus]	1.93214e-149	sp|Q8GWU0|PGP2_ARATH	2e-65	Phosphoglycolate phosphatase 2	KOG2882	5e-66	p-Nitrophenyl phosphatase	ko00630	Glyoxylate and dicarboxylate metabolism	1	K19269	PGP, PGLP	phosphoglycolate phosphatase	GO:0009507;GO:0005829;GO:0016791;GO:0008967;GO:0004674;GO:0016311	chloroplast|cytosol|phosphatase activity|phosphoglycolate phosphatase activity|protein serine/threonine kinase activity|dephosphorylation
CL23323Contig1	524.221	225.921	822.521	3.64074	1.86423	0.0394753	1	Up	3.50929	2.886	6.48519	21.4137	14.8877	17.3135	3362	gi|659126636|ref|XP_008463287.1|PREDICTED: probable LRR receptor-like serine/threonine-protein kinase At1g06840 isoform X1 [Cucumis melo]	0	sp|C0LGD7|Y1684_ARATH	3e-173	Probable LRR receptor-like serine/threonine-protein kinase At1g06840
CL25020Contig1	955.342	410.049	1500.64	3.65965	1.8717	0.0304608	1	Up	20.9865	12.3546	21.8934	83.9061	72.6939	77.6586	1399	gi|449464110|ref|XP_004149772.1|PREDICTED: quinone-oxidoreductase homolog, chloroplastic-like [Cucumis sativus]	2.36528e-169	sp|Q9SV68|QORH_ARATH	7e-165	Putative quinone-oxidoreductase homolog, chloroplastic	KOG1198	2e-165	Zinc-binding oxidoreductase							GO:0009507;GO:0009941;GO:0009706;GO:0009535;GO:0005886;GO:0005773;GO:0016491;GO:0008270	chloroplast|chloroplast envelope|chloroplast inner membrane|chloroplast thylakoid membrane|plasma membrane|vacuole|oxidoreductase activity|zinc ion binding
comp63308_c1_seq4_1	458.104	195.47	720.739	3.6872	1.88253	0.0356542	1	Up	4.25846	3.57092	4.52992	22.4898	16.8576	13.9539	2952	gi|778702247|ref|XP_011655164.1|PREDICTED: transcription factor DIVARICATA-like [Cucumis sativus]	9.90439e-164	sp|Q9FNN6|SRM1_ARATH	1e-96	Transcription factor SRM1 {ECO:0000305}	KOG0724	3e-97	Zuotin and related molecular chaperones (DnaJ superfamily), contains DNA-binding domains							GO:0005634;GO:0003677;GO:0003700;GO:0009738;GO:1901001;GO:0010116;GO:1905615;GO:0045893;GO:0009787;GO:1901371;GO:0006355;GO:0009739;GO:0009751;GO:0009651;GO:0009414;GO:0006351	nucleus|DNA binding|transcription factor activity, sequence-specific DNA binding|abscisic acid-activated signaling pathway|negative regulation of response to salt stress|positive regulation of abscisic acid biosynthetic process|positive regulation of developmental vegetative growth|positive regulation of transcription, DNA-templated|regulation of abscisic acid-activated signaling pathway|regulati…
comp68862_c0_seq3_1	1043.02	444.692	1641.36	3.691	1.88401	0.0270781	1	Up	9.7545	9.72202	10.257	42.1504	44.5075	42.2488	2771	gi|700201933|gb|KGN57066.1|hypothetical protein Csa_3G151430 [Cucumis sativus]	3.32557e-208	sp|Q10LG8|TLP6_ORYSJ	0	Tubby-like F-box protein 6	KOG2502	0	Tub family proteins							GO:0035091	phosphatidylinositol binding
comp70630_c0_seq17_1	1416.58	602.714	2230.46	3.70069	1.88779	0.0369787	1	Up	3.01397	4.05961	20.7863	34.0424	41.0388	36.2302	4350	gi|659088984|ref|XP_008445265.1|PREDICTED: BTB/POZ domain-containing protein NPY1 [Cucumis melo]	7.05361e-262	sp|Q8H1D3|NPY1_ARATH	0	BTB/POZ domain-containing protein NPY1
CL35043Contig1	1837.6	781.481	2893.73	3.70288	1.88865	0.0303064	1	Up	9.02816	8.23703	23.2197	45.915	60.8975	60.7286	3751	gi|332645709|gb|AEE79230.1|glycoside hydrolase family 2 protein [Arabidopsis thaliana]	0	sp|A5F5U6|BGAL_VIBC3	0	Beta-galactosidase {ECO:0000255|HAMAP-Rule:MF_01687}	KOG2024	1e-29	Beta-Glucuronidase GUSB (glycosylhydrolase superfamily 2)	ko00052;ko00511;ko00600	Galactose metabolism|Other glycan degradation|Sphingolipid metabolism	3	K01190	lacZ	beta-galactosidase	GO:0009341;GO:0004565;GO:0030246;GO:0046872;GO:0005975	beta-galactosidase complex|beta-galactosidase activity|carbohydrate binding|metal ion binding|carbohydrate metabolic process
CL39640Contig1	443.249	187.784	698.714	3.72084	1.89563	0.0365067	1	Up	4.52716	3.53375	5.46292	19.9204	23.5101	14.35	2615	gi|700205941|gb|KGN61060.1|hypothetical protein Csa_2G036090 [Cucumis sativus]	1.15977e-262	sp|Q5SNN4|C3H40_ORYSJ	0	Zinc finger CCCH domain-containing protein 40	KOG0153	0	Predicted RNA-binding protein (RRM superfamily)	ko03040	Spliceosome	1	K12872	RBM22, SLT11	pre-mRNA-splicing factor RBM22/SLT11	GO:0000974;GO:0071006;GO:0071007;GO:0003677;GO:0046872;GO:0000166;GO:0036002;GO:0017070;GO:0000387	Prp19 complex|U2-type catalytic step 1 spliceosome|U2-type catalytic step 2 spliceosome|DNA binding|metal ion binding|nucleotide binding|pre-mRNA binding|U6 snRNA binding|spliceosomal snRNP assembly
comp58290_c0_seq15_1	1163.98	492.936	1835.02	3.72263	1.89632	0.0334884	1	Up	3.87514	5.68922	18.9737	45.4951	27.3884	45.6193	3410	gi|659101321|ref|XP_008451546.1|PREDICTED: endoglucanase 17-like [Cucumis melo]	8.22655e-264	sp|Q9SRX3|GUN1_ARATH	0	Endoglucanase 1										GO:0005576;GO:0008810;GO:0071555;GO:0030245;GO:0007389;GO:0009624	extracellular region|cellulase activity|cell wall organization|cellulose catabolic process|pattern specification process|response to nematode
CL30256Contig1	1116.31	472.598	1760.03	3.72415	1.89691	0.0250268	1	Up	11.4259	23.5727	19.7573	78.1043	74.175	89.3946	1591	gi|659091910|ref|XP_008446799.1|PREDICTED: phosphoglucan phosphatase DSP4, amyloplastic [Cucumis melo]	2.70175e-204	sp|G4LTX4|DSP4_CASSA	0	Phosphoglucan phosphatase DSP4, amyloplastic {ECO:0000250|UniProtKB:Q9FEB5}	KOG1716	6e-103	Dual specificity phosphatase							GO:0009501;GO:0005634;GO:0019203;GO:0008138;GO:0007623;GO:0005982	amyloplast|nucleus|carbohydrate phosphatase activity|protein tyrosine/serine/threonine phosphatase activity|circadian rhythm|starch metabolic process
CL24554Contig1	183.954	77.2181	290.69	3.76453	1.91247	0.0482689	1	Up	8.08251	3.55587	1.42678	22.3623	30.0929	6.14041	1062	gi|700206601|gb|KGN61720.1|hypothetical protein Csa_2G232990 [Cucumis sativus]	5.29128e-77	sp|Q9M8T3|Y2910_ARATH	6e-64	Putative gamma-glutamylcyclotransferase At3g02910	KOG4450	1e-64	Uncharacterized conserved protein							GO:0016746;GO:0080167	transferase activity, transferring acyl groups|response to karrikin
CL5969Contig1	442.065	184.784	699.346	3.78468	1.92017	0.0259673	1	Up	7.35226	16.5178	3.72856	66.5845	38.7505	24.735	1176	gi|1035418088|ref|XP_016902473.1|PREDICTED: cyclin-U4-1-like [Cucumis melo]	4.21637e-81	sp|O80513|CCU41_ARATH	8e-80	Cyclin-U4-1	KOG1674	2e-80	Cyclin							GO:0007049;GO:0051301;GO:0000079	cell cycle|cell division|regulation of cyclin-dependent protein serine/threonine kinase activity
CL24742Contig1	991.037	414.195	1567.88	3.78537	1.92043	0.0273276	1	Up	8.81208	7.99244	14.0686	67.7908	29.5736	38.5913	2544	gi|700194226|gb|KGN49430.1|hypothetical protein Csa_6G524670 [Cucumis sativus]	9.06392e-290	sp|Q6H6V4|ARFF_ORYSJ	0	Auxin response factor 6										GO:0005634;GO:0003677;GO:0009734;GO:0006355;GO:0006351	nucleus|DNA binding|auxin-activated signaling pathway|regulation of transcription, DNA-templated|transcription, DNA-templated
CL35774Contig1	1336.85	556.629	2117.07	3.80338	1.92728	0.0270427	1	Up	6.69975	9.26281	20.1056	40.5996	47.5968	67.1569	2977	gi|449448705|ref|XP_004142106.1|PREDICTED: pentatricopeptide repeat-containing protein At5g02830, chloroplastic [Cucumis sativus]	0	sp|Q8GYL7|PP361_ARATH	0	Pentatricopeptide repeat-containing protein At5g02830, chloroplastic	KOG4197	0	FOG: PPR repeat
comp19761_c0_seq1_2	345.019	142.391	547.646	3.84607	1.94339	0.0377483	1	Up	11.6881	8.48349	7.9611	76.8654	33.3371	19.3589	929	gi|700204604|gb|KGN59737.1|hypothetical protein Csa_3G842100 [Cucumis sativus]	4.07805e-35
CL15078Contig1	1629.24	669.784	2588.7	3.86498	1.95046	0.0192415	1	Up	159.304	131.167	77.1668	723.703	717.311	252.975	330	gi|951014622|ref|XP_014510611.1|PREDICTED: thiol protease aleurain-like [Vigna radiata var. radiata]	4.45062e-46	sp|Q8RWQ9|ALEUL_ARATH	6e-54	Thiol protease aleurain-like	KOG1543	2e-54	Cysteine proteinase Cathepsin L	ko04210;ko04142	Apoptosis|Lysosome	2	K01366	CTSH	cathepsin H	GO:0005615;GO:0005764;GO:0004197;GO:0006955;GO:0051603	extracellular space|lysosome|cysteine-type endopeptidase activity|immune response|proteolysis involved in cellular protein catabolic process
CL601Contig2	4046.87	1663.07	6430.67	3.86675	1.95112	0.022932	1	Up	23.991	14.8885	44.7788	115.866	110.234	139.295	3847	gi|700190608|gb|KGN45812.1|Poly(A)-binding protein C-terminal interacting protein 6 [Cucumis sativus]	3.3771e-66	sp|P20144|WUN1_SOLTU	2e-34	Wound-induced protein 1
CL8474Contig1	359.917	147.008	572.827	3.89658	1.96221	0.0325209	1	Up	16.9037	16.7881	23.5111	56.1436	92.4528	109.041	483
comp49018_c0_seq8_3	374.53	152.709	596.351	3.90515	1.96538	0.0304766	1	Up	11.9919	5.25915	6.7395	49.4312	38.2674	22.2526	1180	gi|778718594|ref|XP_004141880.2|PREDICTED: uncharacterized protein LOC101207586 [Cucumis sativus]	1.92917e-45
CL2850Contig1	948.916	385.808	1512.02	3.91912	1.97053	0.0225791	1	Up	15.5365	10.4581	17.3586	53.2846	57.2617	86.7241	1677	gi|659075966|ref|XP_008438427.1|PREDICTED: probable glutathione S-transferase [Cucumis melo]	1.3456e-87	sp|P32110|GSTX6_SOYBN	4e-35	Probable glutathione S-transferase	KOG0406	1e-34	Glutathione S-transferase	ko00480;ko00980;ko00982	Glutathione metabolism|Metabolism of xenobiotics by cytochrome P450|Drug metabolism - cytochrome P450	3	K00799	GST, gst	glutathione S-transferase	GO:0005737;GO:0004364;GO:0006749;GO:0009737;GO:0009733;GO:0009735;GO:0009739;GO:0009408;GO:0010038;GO:0009407	cytoplasm|glutathione transferase activity|glutathione metabolic process|response to abscisic acid|response to auxin|response to cytokinin|response to gibberellin|response to heat|response to metal ion|toxin catabolic process
CL5623Contig1	953.852	386.857	1520.85	3.93128	1.975	0.0250362	1	Up	4.09135	6.38969	12.0453	40.7911	28.9551	31.3625	3294	gi|449443025|ref|XP_004139281.1|PREDICTED: heparanase-like protein 3 [Cucumis sativus]	6.09653e-271	sp|Q9FZP1|HPSE3_ARATH	0	Heparanase-like protein 3				ko00531	Glycosaminoglycan degradation	1	K07964	HPSE	heparanase	GO:0005576;GO:0005765;GO:0009505;GO:0004566;GO:0043395;GO:0030305;GO:0030198;GO:0030200	extracellular region|lysosomal membrane|plant-type cell wall|beta-glucuronidase activity|heparan sulfate proteoglycan binding|heparanase activity|extracellular matrix organization|heparan sulfate proteoglycan catabolic process
CL29591Contig1	3801.02	1531.32	6070.71	3.96435	1.98709	0.0168313	1	Up	24.5485	21.9687	22.4085	102.789	111.575	107.166	4108	gi|778693266|ref|XP_011653603.1|PREDICTED: two-component response regulator-like APRR7 [Cucumis sativus]	1.5195e-266	sp|Q93WK5|APRR7_ARATH	9e-177	Two-component response regulator-like APRR7	KOG1601	3e-170	GATA-4/5/6 transcription factors							GO:0005739;GO:0005634;GO:0003677;GO:0007623;GO:0045892;GO:0000160;GO:0010017;GO:0006355;GO:0006351	mitochondrion|nucleus|DNA binding|circadian rhythm|negative regulation of transcription, DNA-templated|phosphorelay signal transduction system|red or far-red light signaling pathway|regulation of transcription, DNA-templated|transcription, DNA-templated
CL24190Contig1	194.249	78.1037	310.394	3.97413	1.99064	0.0393668	1	Up	7.52133	4.86097	2.56209	32.323	28.8586	10.008	943	gi|659087513|ref|XP_008444493.1|PREDICTED: vacuolar-processing enzyme-like [Cucumis melo]	9.65864e-08	sp|P49043|VPE_CITSI	2e-08	Vacuolar-processing enzyme	KOG1348	1e-06	Asparaginyl peptidases	ko04142	Lysosome	1	K01369	LGMN	legumain	GO:0008234	cysteine-type peptidase activity
CL1347Contig2	4236.48	1701.57	6771.39	3.97949	1.99258	0.0243531	1	Up	17.2339	33.3773	181.617	336.726	169.387	506.649	1482	gi|700188325|gb|KGN43558.1|hypothetical protein Csa_7G044980 [Cucumis sativus]	5.95906e-150	sp|Q8LDW9|XTH9_ARATH	6e-147	Xyloglucan endotransglucosylase/hydrolase protein 9										GO:0048046;GO:0005618;GO:0004553;GO:0016762;GO:0042546;GO:0071555;GO:0010411	apoplast|cell wall|hydrolase activity, hydrolyzing O-glycosyl compounds|xyloglucan:xyloglucosyl transferase activity|cell wall biogenesis|cell wall organization|xyloglucan metabolic process
CL24814Contig1	255.087	101.63	408.543	4.01991	2.00716	0.033776	1	Up	2.61989	2.56347	3.30314	11.8206	8.30029	20.2172	2235	gi|700188588|gb|KGN43821.1|hypothetical protein Csa_7G069710 [Cucumis sativus]	2.20076e-252	sp|O48651|ERG1_PANGI	0	Squalene monooxygenase	KOG1298	0	Squalene monooxygenase	ko00100;ko00909	Steroid biosynthesis|Sesquiterpenoid and triterpenoid biosynthesis	2	K00511	SQLE, ERG1	squalene monooxygenase	GO:0016021;GO:0050660;GO:0004506	integral component of membrane|flavin adenine dinucleotide binding|squalene monooxygenase activity
CL4425Contig1	241.123	95.5746	386.671	4.04575	2.01641	0.0314206	1	Up	3.79968	2.04695	1.30591	13.7769	11.2206	9.76242	2425	gi|778657943|ref|XP_004152573.2|PREDICTED: cytochrome P450 71A1-like [Cucumis sativus]	1.03345e-180	sp|P24465|C71A1_PERAE	5e-173	Cytochrome P450 71A1	KOG0156	6e-141	Cytochrome P450 CYP2 subfamily							GO:0005789;GO:0016021;GO:0031090;GO:0020037;GO:0005506;GO:0004497;GO:0016705;GO:0009835	endoplasmic reticulum membrane|integral component of membrane|organelle membrane|heme binding|iron ion binding|monooxygenase activity|oxidoreductase activity, acting on paired donors, with incorporation or reduction of molecular oxygen|fruit ripening
comp49919_c0_seq3_1	931.99	367.809	1496.17	4.06779	2.02425	0.0267077	1	Up	5.33518	4.13867	30.4073	50.0902	37.6819	88.9938	1867	gi|659116782|ref|XP_008458256.1|PREDICTED: AT-hook motif nuclear-localized protein 9-like [Cucumis melo]	4.03156e-171	sp|O80834|AHL9_ARATH	3e-67	AT-hook motif nuclear-localized protein 9 {ECO:0000312|EMBL:FAA00280.1}										GO:0005634;GO:0003677;GO:0006355;GO:0006351	nucleus|DNA binding|regulation of transcription, DNA-templated|transcription, DNA-templated
CL7285Contig1	165.205	65.1794	265.231	4.06925	2.02476	0.0414718	1	Up	2.09321	1.7565	1.2521	7.14535	8.27408	9.34411	2335	gi|778717579|ref|XP_004143335.2|PREDICTED: IAA-amino acid hydrolase ILR1-like [Cucumis sativus]	6.13639e-214	sp|P54968|ILR1_ARATH	2e-99	IAA-amino acid hydrolase ILR1										GO:0005783;GO:0010211;GO:0010210;GO:0070573;GO:0008270;GO:0009850;GO:0043171	endoplasmic reticulum|IAA-Leu conjugate hydrolase activity|IAA-Phe conjugate hydrolase activity|metallodipeptidase activity|zinc ion binding|auxin metabolic process|peptide catabolic process
CL22269Contig1	1031.03	406.344	1655.72	4.07467	2.02668	0.0229208	1	Up	5.48812	6.68468	16.6094	50.0053	51.5941	29.4022	2737	gi|297847380|ref|XP_002891571.1|	0	sp|Q59536|PTRB_MORLA	1e-170	Protease 2	KOG2237	0	Predicted serine protease							GO:0004252;GO:0070008	serine-type endopeptidase activity|serine-type exopeptidase activity
CL27026Contig1	194.704	76.536	312.872	4.08791	2.03136	0.0442688	1	Up	2.38141	1.73906	5.04591	11.1915	11.9435	19.2894	1614	gi|449442615|ref|XP_004139076.1|PREDICTED: coiled-coil domain-containing protein R3HCC1L [Cucumis sativus]	1.36808e-163	sp|Q8BJM3|R3HCL_MOUSE	1e-14	Coiled-coil domain-containing protein R3HCC1L	KOG4483	3e-15	Uncharacterized conserved protein							GO:0035145;GO:0000166	exon-exon junction complex|nucleotide binding
CL22580Contig1	6661.76	2617.56	10706	4.09006	2.03212	0.0121178	1	Up	108.686	90.5073	25.731	391.605	512.706	208.088	2070	gi|659133054|ref|XP_008466529.1|PREDICTED: bifunctional nuclease 1 [Cucumis melo]	7.4084e-176	sp|Q93VH2|BBD2_ARATH	7e-153	Bifunctional nuclease 2										GO:0005634;GO:0004518	nucleus|nuclease activity
CL25916Contig1	921.992	362.252	1481.73	4.09033	2.03222	0.0192347	1	Up	10.3181	8.25227	12.4632	47.4892	46.2793	53.8139	2192	gi|659127527|ref|XP_008463749.1|PREDICTED: gamma-glutamyl hydrolase 2-like [Cucumis melo]	2.01538e-167	sp|O65355|GGH2_ARATH	3e-76	Gamma-glutamyl hydrolase 2	KOG1559	6e-77	Gamma-glutamyl hydrolase	ko00790	Folate biosynthesis	1	K01307	GGH	gamma-glutamyl hydrolase	GO:0005618;GO:0005615;GO:0005773;GO:0034722;GO:0008242;GO:0006541;GO:0046900	cell wall|extracellular space|vacuole|gamma-glutamyl-peptidase activity|omega peptidase activity|glutamine metabolic process|tetrahydrofolylpolyglutamate metabolic process
CL23291Contig1	578.166	227.144	929.188	4.09075	2.03237	0.0227832	1	Up	11.0866	6.2877	12.2666	47.6402	43.2729	49.1777	1449	gi|449433515|ref|XP_004134543.1|PREDICTED: haloacid dehalogenase-like hydrolase domain-containing protein At3g48420 [Cucumis sativus]	4.24801e-168	sp|Q94K71|GPPL2_ARATH	4e-15	Haloacid dehalogenase-like hydrolase domain-containing protein At3g48420										GO:0009507;GO:0009941;GO:0009570;GO:0016787;GO:0046872;GO:0008152	chloroplast|chloroplast envelope|chloroplast stroma|hydrolase activity|metal ion binding|metabolic process
CL22598Contig1	336.581	132.171	540.992	4.09313	2.0332	0.0367505	1	Up	0.790996	0.816328	4.82565	8.06302	6.69363	13.9518	4148	gi|350537951|ref|NP_001234319.1|RNA-directed RNA polymerase [Solanum lycopersicum]	0	sp|Q9LQV2|RDR1_ARATH	0	RNA-dependent RNA polymerase 1	KOG0988	0	RNA-directed RNA polymerase QDE-1 required for posttranscriptional gene silencing and RNA interference							GO:0000166;GO:0003723;GO:0003968;GO:0006952;GO:0060148;GO:0030422;GO:0009751;GO:0009615;GO:0010025	nucleotide binding|RNA binding|RNA-directed RNA polymerase activity|defense response|positive regulation of posttranscriptional gene silencing|production of siRNA involved in RNA interference|response to salicylic acid|response to virus|wax biosynthetic process
CL50106Contig1	233.405	91.4882	375.322	4.10241	2.03647	0.0405338	1	Up	0.795176	3.2645	6.75036	18.3224	15.7435	15.8368	1642	gi|508711743|gb|EOY03640.1|Transcription factor bHLH151, putative [Theobroma cacao]	8.6807e-12							ko04111	Cell cycle - yeast	1	K06672	SCC2, NIPBL	cohesin loading factor subunit SCC2
CL26109Contig1	1453.73	567.022	2340.43	4.12759	2.0453	0.0167863	1	Up	10.6555	8.55505	12.5782	49.5874	48.6094	54.3508	3348	gi|778666620|ref|XP_011648777.1|PREDICTED: acyltransferase-like protein At1g54570, chloroplastic [Cucumis sativus]	0	sp|Q9ZVN2|Y1457_ARATH	0	Acyltransferase-like protein At1g54570, chloroplastic										GO:0009507;GO:0010287;GO:0004144;GO:0033306;GO:0019432	chloroplast|plastoglobule|diacylglycerol O-acyltransferase activity|phytol metabolic process|triglyceride biosynthetic process
CL2306Contig1	159.156	61.9825	256.329	4.1355	2.04806	0.044592	1	Up	5.84044	2.52539	3.81441	26.1491	19.4513	13.3273	949	gi|700209962|gb|KGN65058.1|hypothetical protein Csa_1G186630 [Cucumis sativus]	4.58953e-82	sp|O65373|BAG5_ARATH	2e-63	BAG family molecular chaperone regulator 5, mitochondrial										GO:0005739	mitochondrion
CL3021Contig1	224.666	87.3326	361.999	4.14506	2.05139	0.0280034	1	Up	8.63521	3.44559	0.38485	31.5543	20.6043	11.234	1246	gi|778718594|ref|XP_004141880.2|PREDICTED: uncharacterized protein LOC101207586 [Cucumis sativus]	2.0367e-45
CL1419Contig1	586.958	227.868	946.048	4.15173	2.05371	0.0177892	1	Up	6.46942	5.30327	3.92318	23.416	20.5456	34.3668	2651	gi|1035396182|ref|XP_008439529.2|PREDICTED: reticuline oxidase-like protein [Cucumis melo]	7.85439e-274	sp|Q9SVG3|BBE21_ARATH	0	Berberine bridge enzyme-like 21 {ECO:0000303|PubMed:26037923}										GO:0048046;GO:0005618;GO:0005886;GO:0050660;GO:0016614	apoplast|cell wall|plasma membrane|flavin adenine dinucleotide binding|oxidoreductase activity, acting on CH-OH group of donors
CL24926Contig1	214.96	83.2503	346.669	4.16418	2.05803	0.0296387	1	Up	8.35211	5.08297	1.87235	28.8381	29.2304	19.2138	973	gi|700199248|gb|KGN54406.1|hypothetical protein Csa_4G312880 [Cucumis sativus]	4.99079e-95	sp|O80920|PYL4_ARATH	2e-78	Abscisic acid receptor PYL4				ko04016;ko04075	MAPK signaling pathway - plant|Plant hormone signal transduction	2	K14496	PYL	abscisic acid receptor PYR/PYL family	GO:0005737;GO:0005634;GO:0005886;GO:0010427;GO:0042803;GO:0004864;GO:0004872;GO:0009738;GO:0080163	cytoplasm|nucleus|plasma membrane|abscisic acid binding|protein homodimerization activity|protein phosphatase inhibitor activity|receptor activity|abscisic acid-activated signaling pathway|regulation of protein serine/threonine phosphatase activity
comp51974_c0_seq1_1	784.894	300.902	1268.88	4.21693	2.07619	0.0191266	1	Up	12.6682	8.971	19.3171	100.407	44.1523	54.9644	1402	gi|778721471|ref|XP_011658304.1|PREDICTED: auxin response factor 6 isoform X2 [Cucumis sativus]	9.37659e-155	sp|Q9ZTX8|ARFF_ARATH	1e-111	Auxin response factor 6										GO:0005634;GO:0003677;GO:0003700;GO:0009734;GO:0009908;GO:0009733;GO:0006351	nucleus|DNA binding|transcription factor activity, sequence-specific DNA binding|auxin-activated signaling pathway|flower development|response to auxin|transcription, DNA-templated
CL4492Contig1	1282.09	489.648	2074.53	4.23677	2.08297	0.0176866	1	Up	6.16241	5.0251	13.962	36.0208	35.2454	49.0274	3773	gi|225425272|ref|XP_002267943.1|PREDICTED: glycine--tRNA ligase, mitochondrial 1 [Vitis vinifera]	0	sp|O23627|SYGM1_ARATH	0	Glycine--tRNA ligase, mitochondrial 1 {ECO:0000305}	KOG2298	0	Glycyl-tRNA synthetase and related class II tRNA synthetase	ko00970	Aminoacyl-tRNA biosynthesis	1	K01880	GARS, glyS1	glycyl-tRNA synthetase	GO:0005737;GO:0005829;GO:0005768;GO:0005794;GO:0005739;GO:0005802;GO:0005524;GO:0004820;GO:0046983;GO:0015966;GO:0006426;GO:0046686	cytoplasm|cytosol|endosome|Golgi apparatus|mitochondrion|trans-Golgi network|ATP binding|glycine-tRNA ligase activity|protein dimerization activity|diadenosine tetraphosphate biosynthetic process|glycyl-tRNA aminoacylation|response to cadmium ion
CL28397Contig1	139.046	52.1913	225.901	4.32833	2.11381	0.0461705	1	Up	1.53753	1.63463	2.20068	11.5864	12.035	3.01352	1825	gi|700193231|gb|KGN48435.1|hypothetical protein Csa_6G487560 [Cucumis sativus]	8.96731e-212	sp|Q9FVS9|C96AF_ARATH	3e-146	Alkane hydroxylase MAH1 {ECO:0000303|PubMed:17905869}	KOG0157	8e-173	Cytochrome P450 CYP4/CYP19/CYP26 subfamilies							GO:0005783;GO:0005789;GO:0016021;GO:0020037;GO:0005506;GO:0080133;GO:0010025	endoplasmic reticulum|endoplasmic reticulum membrane|integral component of membrane|heme binding|iron ion binding|midchain alkane hydroxylase activity|wax biosynthetic process
CL24070Contig1	511.839	191.238	832.439	4.35289	2.12197	0.0168815	1	Up	4.51701	4.11655	3.74049	27.5869	20.8197	15.4484	2843	gi|1035401336|ref|XP_016900029.1|PREDICTED: heat stress transcription factor A-2 [Cucumis melo]	4.93993e-136	sp|P41152|HSF30_SOLPE	8e-103	Heat shock factor protein HSF30	KOG0627	5e-99	Heat shock transcription factor							GO:0005634;GO:0043565;GO:0003700;GO:0006351	nucleus|sequence-specific DNA binding|transcription factor activity, sequence-specific DNA binding|transcription, DNA-templated
CL28942Contig1	377.045	140.849	613.241	4.35388	2.1223	0.0203542	1	Up	13.9813	7.66071	11.3092	46.5012	58.5815	62.4895	796	gi|659115935|ref|XP_008457815.1|PREDICTED: serine/threonine-protein kinase SRK2I [Cucumis melo]	6.2239e-20
CL40779Contig1	288.836	107.624	470.049	4.36752	2.12681	0.0244159	1	Up	2.22152	1.70067	2.52401	13.9638	9.44817	9.42348	3135	gi|659089567|ref|XP_008445579.1|PREDICTED: U-box domain-containing protein 51 [Cucumis melo]	0	sp|Q8S8S7|PUB34_ARATH	5e-101	Serine/threonine-protein kinase
CL3070Contig1	1644.54	611.312	2677.76	4.38035	2.13105	0.0105687	1	Up	46.7277	18.7534	8.06855	167.043	161.653	58.2979	1495	gi|659129526|ref|XP_008464717.1|PREDICTED: 1-aminocyclopropane-1-carboxylate oxidase homolog 1-like isoform X2 [Cucumis melo]	3.78622e-182	sp|Q8H1S4|ACCH3_ARATH	2e-100	1-aminocyclopropane-1-carboxylate oxidase homolog 3	KOG0143	4e-101	Iron/ascorbate family oxidoreductases							GO:0046872;GO:0016491	metal ion binding|oxidoreductase activity
CL4655Contig1	112.947	41.9512	183.943	4.3847	2.13248	0.043299	1	Up	4.07208	3.13777	0.286533	18.1984	18.4759	3.73676	979	gi|659091093|ref|XP_008446365.1|PREDICTED: E3 ubiquitin-protein ligase RING1-like [Cucumis melo]	1.38712e-54	sp|Q8LPN7|RNG1L_ARATH	1e-22	E3 ubiquitin-protein ligase RING1-like	KOG0800	6e-34	FOG: Predicted E3 ubiquitin ligase
CL4719Contig1	186.001	69.0752	302.927	4.38547	2.13273	0.0286641	1	Up	2.8506	1.13881	0.584765	9.21271	9.17159	5.70002	2725	gi|778728696|ref|XP_011659461.1|PREDICTED: transcription factor bHLH130 isoform X2 [Cucumis sativus]	3.85193e-117	sp|P50699|TLPH_ARATH	2e-70	Thaumatin-like protein
CL6346Contig1	234.093	86.9024	381.284	4.3875	2.1334	0.0309431	1	Up	5.66089	5.83822	12.2265	44.7525	47.7185	24.935	703	gi|700189564|gb|KGN44797.1|hypothetical protein Csa_7G388300 [Cucumis sativus]	2.98445e-17
comp75510_c0_seq1_2	362.522	134.356	590.688	4.39646	2.13634	0.0211377	1	Up	3.15762	4.46012	6.83923	16.0803	22.1181	35.0254	1763	gi|700191927|gb|KGN47131.1|hypothetical protein Csa_6G190220 [Cucumis sativus]	5.49424e-129	sp|Q9LTH4|PCLL_ARATH	1e-44	Transcription factor BOA										GO:0005634;GO:0003677;GO:0003700;GO:0007623;GO:0009909;GO:0006355;GO:0006351	nucleus|DNA binding|transcription factor activity, sequence-specific DNA binding|circadian rhythm|regulation of flower development|regulation of transcription, DNA-templated|transcription, DNA-templated
CL35419Contig1	723.344	265.211	1181.48	4.45485	2.15538	0.0120802	1	Up	74.7872	50.8588	20.1558	350.546	333.365	98.5495	326
CL10185Contig1	595.321	217.801	972.84	4.46664	2.15919	0.0191694	1	Up	15.3702	9.7796	41.9327	178.174	69.2414	88.7662	639	gi|778695528|ref|XP_011654010.1|PREDICTED: 36.4 kDa proline-rich protein [Cucumis sativus]	1.5433e-67	sp|Q00451|PRF1_SOLLC	8e-29	36.4 kDa proline-rich protein
CL425Contig1	1603.46	585.785	2621.14	4.47458	2.16175	0.0109626	1	Up	7.85456	6.89345	6.69546	45.1152	41.7629	26.0581	5039	gi|700193892|gb|KGN49096.1|hypothetical protein Csa_6G513600 [Cucumis sativus]	1.0696e-131	sp|O65451|FB333_ARATH	6e-102	Probable F-box protein At4g22030
CL438Contig1	3058.8	1117.18	5000.42	4.47592	2.16218	0.0289015	1	Up	50.2088	30.2542	4.85708	182.861	234.24	44.7574	2318	gi|659101954|ref|XP_008451876.1|PREDICTED: probable carotenoid cleavage dioxygenase 4, chloroplastic [Cucumis melo]	0	sp|O49675|CCD4_ARATH	0	Probable carotenoid cleavage dioxygenase 4, chloroplastic	KOG1285	0	Beta, beta-carotene 15,15'-dioxygenase and related enzymes	ko00906	Carotenoid biosynthesis	1	K09840	NCED	9-cis-epoxycarotenoid dioxygenase	GO:0009507;GO:0010287;GO:0046872;GO:0016702	chloroplast|plastoglobule|metal ion binding|oxidoreductase activity, acting on single donors with incorporation of molecular oxygen, incorporation of two atoms of oxygen
CL24506Contig1	597.829	217.671	977.987	4.49295	2.16766	0.0212582	1	Up	6.95987	3.22573	33.6146	91.6455	49.4911	72.1349	1010	gi|700207133|gb|KGN62252.1|hypothetical protein Csa_2G345930 [Cucumis sativus]	6.80789e-68
CL22831Contig1	2461.58	896.057	4027.09	4.49424	2.16808	0.0111895	1	Up	39.5848	43.4019	57.8199	325.241	279.329	126.896	1194	gi|659107767|ref|XP_008453847.1|PREDICTED: peptide methionine sulfoxide reductase A3-like [Cucumis melo]	6.16756e-127	sp|P54151|MSRA_BRANA	2e-116	Peptide methionine sulfoxide reductase	KOG1635	5e-113	Peptide methionine sulfoxide reductase							GO:0008113;GO:0030091;GO:0006979	peptide-methionine (S)-S-oxide reductase activity|protein repair|response to oxidative stress
CL1073Contig1	9376.49	3407.51	15345.5	4.50343	2.17103	0.00834379	1	Up	189.519	86.4654	57.4181	669.625	731.515	387.616	1855	gi|700194039|gb|KGN49243.1|hypothetical protein Csa_6G518000 [Cucumis sativus]	2.3185e-49	sp|Q05349|12KD_FRAAN	2e-32	Auxin-repressed 12.5 kDa protein										GO:0009734	auxin-activated signaling pathway
CL34531Contig1	891.093	320.617	1461.57	4.55862	2.1886	0.0119266	1	Up	10.8327	7.43647	9.29484	52.9315	55.4861	38.1414	2163	gi|659108889|ref|XP_008454440.1|PREDICTED: probable sphingolipid transporter spinster homolog 2 [Cucumis melo]	6.8862e-259	sp|Q9FLG8|SPNS2_ARATH	3e-116	Probable sphingolipid transporter spinster homolog 2	KOG1330	6e-117	Sugar transporter/spinster transmembrane protein							GO:0016021;GO:0031902;GO:0005765;GO:0006869;GO:0055085	integral component of membrane|late endosome membrane|lysosomal membrane|lipid transport|transmembrane transport
CL46842Contig1	97.2314	34.9017	159.561	4.57173	2.19274	0.0477341	1	Up	2.61545	4.20778	1.91232	17.8001	17.4774	12.3079	727	gi|700195914|gb|KGN51091.1|hypothetical protein Csa_5G435060 [Cucumis sativus]	4.45499e-34
CL18681Contig1	184.369	66.1469	302.592	4.57454	2.19363	0.0304364	1	Up	7.29404	3.59761	8.17454	58.8797	21.3562	20.9804	660
CL5708Contig1	138.11	49.0751	227.144	4.62851	2.21055	0.0400779	1	Up	0.746264	0.402857	1.19829	5.96121	3.50579	2.91657	4019	gi|659069673|ref|XP_008451229.1|PREDICTED: putative clathrin assembly protein At5g57200, partial [Cucumis melo]	1.0808e-248	sp|Q9LVD8|CAP7_ARATH	3e-101	Putative clathrin assembly protein At5g57200	KOG0251	8e-102	Clathrin assembly protein AP180 and related proteins, contain ENTH domain							GO:0005905;GO:0030136;GO:0005794;GO:0005545;GO:0048268;GO:0006897	clathrin-coated pit|clathrin-coated vesicle|Golgi apparatus|1-phosphatidylinositol binding|clathrin coat assembly|endocytosis
CL24277Contig1	402.595	142.622	662.568	4.6456	2.21587	0.0164565	1	Up	4.0521	3.03236	5.02034	27.7336	23.0717	13.8898	2227	gi|659072020|ref|XP_008463063.1|PREDICTED: 4-coumarate--CoA ligase-like 7 [Cucumis melo]	1.29918e-282	sp|Q9M0X9|4CLL7_ARATH	0	4-coumarate--CoA ligase-like 7	KOG1176	0	Acyl-CoA synthetase	ko00360;ko00940;ko00130	Phenylalanine metabolism|Phenylpropanoid biosynthesis|Ubiquinone and other terpenoid-quinone biosynthesis	3	K01904	4CL	4-coumarate--CoA ligase	GO:0005777;GO:0005524;GO:0004321;GO:0016874;GO:0009695;GO:0031408	peroxisome|ATP binding|fatty-acyl-CoA synthase activity|ligase activity|jasmonic acid biosynthetic process|oxylipin biosynthetic process
CL3087Contig1	321.124	112.609	529.639	4.70334	2.23369	0.0147907	1	Up	4.14634	5.6452	2.67064	26.0676	29.7232	14.469	1627	gi|700193491|gb|KGN48695.1|hypothetical protein Csa_6G498430 [Cucumis sativus]	5.17052e-208	sp|Q940V3|U91A1_ARATH	5e-159	UDP-glycosyltransferase 91A1	KOG1192	1e-159	UDP-glucuronosyl and UDP-glucosyl transferase							GO:0043231;GO:0080043;GO:0080044;GO:0009813;GO:0052696	intracellular membrane-bounded organelle|quercetin 3-O-glucosyltransferase activity|quercetin 7-O-glucosyltransferase activity|flavonoid biosynthetic process|flavonoid glucuronidation
CL30162Contig1	173.831	60.9537	286.707	4.70369	2.23379	0.0349976	1	Up	0.908062	0.850447	4.57165	10.1697	9.18277	13.0577	1938	gi|659091852|ref|XP_008446766.1|PREDICTED: probable aspartyl aminopeptidase isoform X1 [Cucumis melo]	1.02199e-288	sp|B9RAJ0|DNPEP_RICCO	2e-180	Probable aspartyl aminopeptidase	KOG2596	0	Aminopeptidase I zinc metalloprotease (M18)							GO:0005737;GO:0004177;GO:0008237;GO:0008270	cytoplasm|aminopeptidase activity|metallopeptidase activity|zinc ion binding
CL2493Contig2	156.229	54.7753	257.682	4.70435	2.234	0.0356779	1	Up	0.275652	0.49514	1.33962	2.18718	4.29652	4.51621	5074	gi|125561374|gb|EAZ06822.1|hypothetical protein OsI_29061 [Oryza sativa Indica Group]	0	sp|Q9SX33|ALA9_ARATH	0	Putative phospholipid-transporting ATPase 9 {ECO:0000303|PubMed:11402198}	KOG0206	0	P-type ATPase							GO:0000139;GO:0016021;GO:0005886;GO:0005802;GO:0005524;GO:0000287;GO:0004012;GO:0048194	Golgi membrane|integral component of membrane|plasma membrane|trans-Golgi network|ATP binding|magnesium ion binding|phospholipid-translocating ATPase activity|Golgi vesicle budding
CL25986Contig1	212.14	74.2479	350.031	4.71436	2.23706	0.0325442	1	Up	0.405724	0.310574	3.64029	8.08663	5.50118	8.40613	3501	gi|902207689|gb|KNA15763.1|hypothetical protein SOVF_095080 [Spinacia oleracea]	0	sp|P69242|RPOT3_NICSY	0	DNA-directed RNA polymerase 3, chloroplastic	KOG1038	0	Mitochondrial/chloroplast DNA-directed RNA polymerase RPO41, provides primers for DNA replication-initiation							GO:0009507;GO:0009536;GO:0003677;GO:0003899;GO:0006351	chloroplast|plastid|DNA binding|DNA-directed RNA polymerase activity|transcription, DNA-templated
CL40423Contig1	151.025	52.7999	249.25	4.72066	2.23899	0.0262637	1	Up	1.91385	0.900704	0.368196	6.37556	5.66342	6.28101	2975	gi|778729916|ref|XP_011659664.1|PREDICTED: probable LRR receptor-like serine/threonine-protein kinase At1g05700 [Cucumis sativus]	0	sp|O65924|Y2921_ARATH	0	Putative leucine-rich repeat receptor-like protein kinase At2g19210
CL7405Contig1	9230.53	3191.14	15269.9	4.7851	2.25855	0.009665	1	Up	283.994	265.22	47.5757	1480.18	1597.48	406.673	943
CL42436Contig1	371.376	128.195	614.557	4.79391	2.2612	0.0199833	1	Up	9.93481	3.73821	33.7091	93.6084	90.2441	61.8925	543	gi|659071762|ref|XP_008461810.1|PREDICTED: CBS domain-containing protein CBSX1, chloroplastic-like [Cucumis melo]	3.80813e-26	sp|O23193|CBSX1_ARATH	2e-23	CBS domain-containing protein CBSX1, chloroplastic										GO:0009507;GO:0045454	chloroplast|cell redox homeostasis
CL33687Contig1	103.842	35.811	171.872	4.79942	2.26286	0.0436805	1	Up	1.14783	0.74345	1.164	4.49439	6.56905	5.99884	2185	gi|659117825|ref|XP_008458806.1|PREDICTED: ABC transporter B family member 26, chloroplastic-like [Cucumis melo]	1.01549e-13							ko04142;ko02010	Lysosome|ABC transporters	2	K05656	ABCB9, TAPL	ATP-binding cassette, subfamily B (MDR/TAP), member 9
CL5322Contig1	616.237	212.423	1020.05	4.80199	2.26363	0.0119588	1	Up	1.31892	2.91517	3.90769	25.3382	12.4036	7.64361	4931	gi|113911570|gb|ABI48271.1|histidine kinase 1 [Lotus japonicus]	0	sp|A1A697|OHK5_ORYSJ	0	Probable histidine kinase 5 {ECO:0000305}	KOG0519	6e-171	Sensory transduction histidine kinase	ko04075	Plant hormone signal transduction	1	K14489	AHK2_3_4	arabidopsis histidine kinase 2/3/4 (cytokinin receptor)	GO:0016021;GO:0005622;GO:0005886;GO:0000155;GO:0009736	integral component of membrane|intracellular|plasma membrane|phosphorelay sensor kinase activity|cytokinin-activated signaling pathway
CL563Contig2	807.695	277.725	1337.66	4.8165	2.26799	0.00825676	1	Up	15.4099	8.89912	5.08527	75.3025	48.7716	47.6096	1707	gi|449436136|ref|XP_004135850.1|PREDICTED: early nodulin-like protein 2 [Cucumis sativus]	1.50069e-144	sp|P29602|CPC_CUCSA	3e-25	Cucumber peeling cupredoxin										GO:0009055;GO:0046872;GO:0055114	electron carrier activity|metal ion binding|oxidation-reduction process
CL24844Contig1	175.077	59.9807	290.174	4.83779	2.27435	0.0292885	1	Up	1.09724	0.889667	3.2795	9.54706	7.08777	11.7737	2246	gi|449439077|ref|XP_004137314.1|PREDICTED: cationic amino acid transporter 8, vacuolar [Cucumis sativus]	0	sp|Q9SHH0|CAAT8_ARATH	0	Cationic amino acid transporter 8, vacuolar	KOG1286	0	Amino acid transporters							GO:0005887;GO:0043231;GO:0005886;GO:0005774;GO:0015179	integral component of plasma membrane|intracellular membrane-bounded organelle|plasma membrane|vacuolar membrane|L-amino acid transmembrane transporter activity
CL2472Contig1	3061.28	1045.85	5076.7	4.85414	2.27921	0.00611922	0.971542	Up	44.0775	15.4982	8.53878	161.119	157.849	77.205	2774	gi|270309006|dbj|BAI52956.1|auxin-repressed protein [Citrullus lanatus subsp. vulgaris]	6.29655e-36	sp|Q05349|12KD_FRAAN	3e-13	Auxin-repressed 12.5 kDa protein										GO:0009734	auxin-activated signaling pathway
CL25464Contig1	143.105	48.6073	237.603	4.88822	2.28931	0.0331385	1	Up	2.51701	1.97262	5.12736	23.8261	17.6236	11.7571	974	gi|659132776|ref|XP_008466378.1|PREDICTED: protein TIFY 8-like isoform X3 [Cucumis melo]	6.76275e-52
CL14117Contig1	107.624	36.4747	178.773	4.90128	2.29316	0.03702	1	Up	5.42422	0.424911	1.03263	24.0293	10.213	6.0563	975
CL30243Contig1	503.427	170.27	836.583	4.91327	2.29668	0.0112472	1	Up	4.73838	2.83358	4.88789	27.5831	21.1798	22.393	2571	gi|659088571|ref|XP_008445053.1|PREDICTED: uncharacterized protein LOC103488208 isoform X1 [Cucumis melo]	1.48446e-148
CL30372Contig1	155.758	52.6487	258.867	4.91687	2.29774	0.0282948	1	Up	4.4869	2.20116	5.66149	25.523	21.3514	22.1945	819	gi|659088679|ref|XP_008445109.1|PREDICTED: dentin sialophosphoprotein-like [Cucumis melo]	9.18051e-06
CL14806Contig1	235.4	79.0923	391.707	4.95253	2.30816	0.040558	1	Up	10.442	11.8888	2.60058	75.35	68.2202	6.9981	560
CL23530Contig1	552.194	185.03	919.358	4.96869	2.31287	0.0104728	1	Up	4.56929	4.23167	8.6609	33.7493	13.3555	53.8393	2026	gi|543859|sp|P37064.1|ASO_CUCPMRecName: Full=L-ascorbate oxidase; Short=ASO; Short=Ascorbase	0	sp|P24792|ASO_CUCMA	0	L-ascorbate oxidase	KOG1263	0	Multicopper oxidases	ko00053	Ascorbate and aldarate metabolism	1	K00423	E1.10.3.3	L-ascorbate oxidase	GO:0005576;GO:0005507;GO:0008447	extracellular region|copper ion binding|L-ascorbate oxidase activity
CL17786Contig1	144.337	48.3387	240.336	4.97191	2.3138	0.0304933	1	Up	0.547946	0.689179	1.67472	4.94472	4.10587	7.39978	3213	gi|659066516|ref|XP_008448092.1|PREDICTED: myosin-7 [Cucumis melo]	6.98164e-119
CL2293Contig1	2013.86	671.544	3356.18	4.9977	2.32126	0.00553432	0.906741	Up	55.5446	45.438	21.6134	238.203	295.995	202.309	986	gi|315932702|gb|ADU55781.1|HSP15 [Citrullus lanatus]	2.07639e-56	sp|O49710|HS154_ARATH	2e-34	15.4 kDa class V heat shock protein	KOG0710	4e-35	Molecular chaperone (small heat-shock protein Hsp26/Hsp42)	ko04141	Protein processing in endoplasmic reticulum	1	K13993	HSP20	HSP20 family protein	GO:0005737;GO:0009408	cytoplasm|response to heat
CL2364Contig1	838.619	279.492	1397.75	5.00104	2.32223	0.0135038	1	Up	0.350592	0.492708	5.42676	13.3372	10.8321	8.95005	9205	gi|1514639|emb|CAA59464.1|alpha-glucan phosphorylase [Spinacia oleracea]	0	sp|P53535|PHSL2_SOLTU	0	Alpha-1,4 glucan phosphorylase L-2 isozyme, chloroplastic/amyloplastic	KOG2099	0	Glycogen phosphorylase	ko04217;ko02026;ko00500	Necroptosis|Biofilm formation - Escherichia coli|Starch and sucrose metabolism	3	K00688	PYG, glgP	glycogen phosphorylase	GO:0009501;GO:0009507;GO:0008184;GO:0030170;GO:0005975	amyloplast|chloroplast|glycogen phosphorylase activity|pyridoxal phosphate binding|carbohydrate metabolic process
CL51997Contig1	678.703	225.334	1132.07	5.02397	2.32883	0.0071823	1	Up	16.0265	8.89317	3.28219	66.8942	70.7441	33.0733	1433	gi|659105807|ref|XP_008453178.1|PREDICTED: hypersensitive-induced response protein 1 [Cucumis melo]	6.47783e-144	sp|Q9FM19|HIR1_ARATH	0	Hypersensitive-induced response protein 1	KOG2620	0	Prohibitins and stomatins of the PID superfamily							GO:0005794;GO:0016020;GO:0005886;GO:0009506;GO:0005774;GO:0005773;GO:0043424	Golgi apparatus|membrane|plasma membrane|plasmodesma|vacuolar membrane|vacuole|protein histidine kinase binding
CL22401Contig1	240.328	79.3014	401.356	5.06114	2.33946	0.0129616	1	Up	3.6615	2.54271	0.532071	19.8065	14.9027	7.1027	2088	gi|700188378|gb|KGN43611.1|hypothetical protein Csa_7G047460 [Cucumis sativus]	1.92622e-63	sp|Q6R567|RMA1_CAPAN	5e-49	E3 ubiquitin-protein ligase RMA1H1	KOG0823	2e-39	Predicted E3 ubiquitin ligase	ko04141	Protein processing in endoplasmic reticulum	1	K10666	RNF5	E3 ubiquitin-protein ligase RNF5	GO:0005789;GO:0016021;GO:0004842;GO:0008270;GO:0043161;GO:0016567;GO:0009409;GO:0009723;GO:0006970;GO:0009414;GO:0009611	endoplasmic reticulum membrane|integral component of membrane|ubiquitin-protein transferase activity|zinc ion binding|proteasome-mediated ubiquitin-dependent protein catabolic process|protein ubiquitination|response to cold|response to ethylene|response to osmotic stress|response to water deprivation|response to wounding
comp65263_c1_seq9_2	567.333	186.998	947.668	5.06779	2.34136	0.00714316	1	Up	5.42021	5.74808	1.76794	32.7107	24.8882	23.0012	2569	gi|778728696|ref|XP_011659461.1|PREDICTED: transcription factor bHLH130 isoform X2 [Cucumis sativus]	8.11664e-128	sp|P50699|TLPH_ARATH	1e-70	Thaumatin-like protein
CL25704Contig1	855.973	281.077	1430.87	5.09066	2.34785	0.0115153	1	Up	2.40563	0.954903	13.8904	32.7731	24.0629	37.2479	3340	gi|1137182496|gb|OMO58503.1|Ribosomal protein S6 [Corchorus olitorius]	3.58692e-163	sp|P22242|DRPE_CRAPL	3e-89	Desiccation-related protein PCC13-62
CL481Contig1	498.304	163.505	833.103	5.09529	2.34916	0.00886784	1	Up	2.19681	1.61522	1.67725	11.6215	10.7106	10.7791	5489	gi|659102236|ref|XP_008452023.1|PREDICTED: probable LRR receptor-like serine/threonine-protein kinase At1g63430 [Cucumis melo]	4.25302e-171	sp|C0LGH8|Y1634_ARATH	6e-106	Probable LRR receptor-like serine/threonine-protein kinase At1g63430										GO:0016021;GO:0005886;GO:0005524;GO:0004674	integral component of membrane|plasma membrane|ATP binding|protein serine/threonine kinase activity
CL6Contig4	272.91	89.5186	456.301	5.09728	2.34973	0.0222591	1	Up	1.30842	1.36612	0.734431	7.80152	10.6906	2.03461	4751	gi|659098590|ref|XP_008450215.1|PREDICTED: cation/H(+) antiporter 15-like [Cucumis melo]	5.41307e-236	sp|Q9SIT5|CHX15_ARATH	1e-112	Cation/H(+) antiporter 15	KOG1650	3e-113	Predicted K+/H+-antiporter							GO:0012505;GO:0016021;GO:0005451;GO:0006813;GO:0006885	endomembrane system|integral component of membrane|monovalent cation:proton antiporter activity|potassium ion transport|regulation of pH
CL2475Contig2	607.267	198.518	1016.01	5.11799	2.35558	0.00957301	1	Up	3.27763	2.61498	6.36224	24.1896	21.6742	25.4506	3114	gi|1035421001|ref|XP_016902851.1|PREDICTED: uncharacterized protein LOC103500780 [Cucumis melo]	2.76794e-150	sp|Q9FKF9|M5162_ARATH	8e-18	Probable transcription factor At5g61620 {ECO:0000305}										GO:0005634;GO:0003677;GO:0003700;GO:0008270;GO:0006355;GO:0006351	nucleus|DNA binding|transcription factor activity, sequence-specific DNA binding|zinc ion binding|regulation of transcription, DNA-templated|transcription, DNA-templated
CL25711Contig1	2194.56	714.973	3674.15	5.13886	2.36145	0.0055422	0.906741	Up	50.6585	15.0035	26.0569	212.929	171.322	168.852	1451	gi|662033867|ref|NP_001284442.1|xyloglucan endotransglucosylase/hydrolase protein 22-like precursor [Cucumis melo]	8.33209e-149	sp|Q38910|XTH23_ARATH	2e-136	Probable xyloglucan endotransglucosylase/hydrolase protein 23				ko04075	Plant hormone signal transduction	1	K14504	TCH4	xyloglucan:xyloglucosyl transferase TCH4	GO:0048046;GO:0005618;GO:0005794;GO:0004553;GO:0016762;GO:0042546;GO:0071555;GO:0010411	apoplast|cell wall|Golgi apparatus|hydrolase activity, hydrolyzing O-glycosyl compounds|xyloglucan:xyloglucosyl transferase activity|cell wall biogenesis|cell wall organization|xyloglucan metabolic process
CL47138Contig1	107.148	34.5503	179.745	5.20243	2.37919	0.0350927	1	Up	1.63376	3.10546	4.59763	18.3057	19.2924	18.1736	701
CL32462Contig1	645.881	207.114	1084.65	5.23697	2.38873	0.00639263	1	Up	6.01053	9.85077	4.68993	63.7727	46.7932	19.2569	1816	gi|700207204|gb|KGN62323.1|hypothetical protein Csa_2G349080 [Cucumis sativus]	5.60373e-79
CL39593Contig1	183.654	58.4348	308.874	5.28578	2.40212	0.0189854	1	Up	1.8492	0.674454	2.10992	14.0754	6.69984	7.44638	2410	gi|700210851|gb|KGN65947.1|hypothetical protein Csa_1G541890 [Cucumis sativus]	0	sp|B5X582|TWIH_ARATH	0	Twinkle homolog protein, chloroplastic/mitochondrial										GO:0009507;GO:0005739;GO:0043139;GO:0005524;GO:0004003;GO:0003896;GO:0046872;GO:0003697	chloroplast|mitochondrion|5'-3' DNA helicase activity|ATP binding|ATP-dependent DNA helicase activity|DNA primase activity|metal ion binding|single-stranded DNA binding
CL22006Contig1	588.675	186.267	991.082	5.32076	2.41163	0.0151274	1	Up	7.17772	11.9458	6.52016	97.1063	45.3544	23.4239	1311	gi|659092344|ref|XP_008447023.1|PREDICTED: protein RADIALIS-like 3 [Cucumis melo]	7.99373e-39	sp|Q1A173|RADL6_ARATH	6e-27	Protein RADIALIS-like 6	KOG0724	1e-27	Zuotin and related molecular chaperones (DnaJ superfamily), contains DNA-binding domains							GO:0005634;GO:0003677;GO:0006355;GO:0006351	nucleus|DNA binding|regulation of transcription, DNA-templated|transcription, DNA-templated
CL2970Contig1	187.092	59.0926	315.091	5.33216	2.41472	0.0163065	1	Up	3.39512	0.746541	1.46017	11.7872	14.9147	7.69739	1976	gi|700206715|gb|KGN61834.1|hypothetical protein Csa_2G249880 [Cucumis sativus]	1.99283e-68	sp|Q8W0A1|BGAL2_ORYSJ	2e-51	Beta-galactosidase 2	KOG0496	8e-44	Beta-galactosidase							GO:0048046;GO:0005618;GO:0005773;GO:0004565;GO:0030246;GO:0005975	apoplast|cell wall|vacuole|beta-galactosidase activity|carbohydrate binding|carbohydrate metabolic process
CL28656Contig1	107.496	33.8247	181.167	5.35605	2.42117	0.0257845	1	Up	4.16142	2.87274	0.386609	18.1943	23.1979	6.80171	808	gi|659107812|ref|XP_008453871.1|PREDICTED: ethylene-responsive transcription factor ERF106 [Cucumis melo]	5.40381e-63	sp|Q9LY05|EF106_ARATH	1e-35	Ethylene-responsive transcription factor ERF106										GO:0005634;GO:0003677;GO:0003700;GO:0009873;GO:0006351	nucleus|DNA binding|transcription factor activity, sequence-specific DNA binding|ethylene-activated signaling pathway|transcription, DNA-templated
CL53222Contig1	315.59	97.4436	533.736	5.47739	2.45349	0.01094	1	Up	5.03136	2.58929	8.88673	36.1151	29.6091	36.133	1147	gi|659076863|ref|XP_008438902.1|PREDICTED: acylpyruvase FAHD1, mitochondrial [Cucumis melo]	1.05482e-113	sp|Q86I22|FAHD1_DICDI	7e-78	Acylpyruvase FAHD1, mitochondrial	KOG1535	8e-116	Predicted fumarylacetoacetate hydralase	ko00350	Tyrosine metabolism	1	K01557	FAHD1	acylpyruvate hydrolase	GO:0005829;GO:0005739;GO:0018773;GO:0047621;GO:0034545;GO:0046872;GO:0008152	cytosol|mitochondrion|acetylpyruvate hydrolase activity|acylpyruvate hydrolase activity|fumarylpyruvate hydrolase activity|metal ion binding|metabolic process
CL4801Contig1	571.48	176.2	966.759	5.48672	2.45594	0.00634121	0.998731	Up	4.43237	3.20278	4.38695	29.2376	23.3511	24.483	2742	gi|778702247|ref|XP_011655164.1|PREDICTED: transcription factor DIVARICATA-like [Cucumis sativus]	9.11549e-164	sp|Q9FNN6|SRM1_ARATH	4e-97	Transcription factor SRM1 {ECO:0000305}	KOG0724	1e-97	Zuotin and related molecular chaperones (DnaJ superfamily), contains DNA-binding domains							GO:0005634;GO:0003677;GO:0003700;GO:0009738;GO:1901001;GO:0010116;GO:1905615;GO:0045893;GO:0009787;GO:1901371;GO:0006355;GO:0009739;GO:0009751;GO:0009651;GO:0009414;GO:0006351	nucleus|DNA binding|transcription factor activity, sequence-specific DNA binding|abscisic acid-activated signaling pathway|negative regulation of response to salt stress|positive regulation of abscisic acid biosynthetic process|positive regulation of developmental vegetative growth|positive regulation of transcription, DNA-templated|regulation of abscisic acid-activated signaling pathway|regulati…
CL26424Contig1	752.585	231.757	1273.41	5.49459	2.45801	0.00553777	0.906741	Up	6.47559	8.15975	9	54.0033	52.7512	45.072	1825	gi|659092802|ref|XP_008447226.1|PREDICTED: probable sodium/metabolite cotransporter BASS3, chloroplastic [Cucumis melo]	4.59434e-201	sp|Q8RXE8|BASS3_ARATH	6e-172	Probable sodium/metabolite cotransporter BASS3, chloroplastic	KOG2718	1e-146	Na+-bile acid cotransporter							GO:0009941;GO:0005887;GO:0005342	chloroplast envelope|integral component of plasma membrane|organic acid transmembrane transporter activity
comp67592_c0_seq158_1	339.838	104.066	575.609	5.5312	2.46759	0.0121873	1	Up	0.125716	0.797673	3.88366	7.06499	9.01389	12.5356	4391	gi|778655879|ref|XP_004138153.2|PREDICTED: isochorismate synthase 2, chloroplastic-like isoform X1 [Cucumis sativus]	3.13263e-201	sp|Q9ZPC0|ICS_CATRO	6e-116	Isochorismate synthase, chloroplastic	KOG1223	3e-115	Isochorismate synthase	ko00130;ko01053	Ubiquinone and other terpenoid-quinone biosynthesis|Biosynthesis of siderophore group nonribosomal peptides	2	K02552	menF	menaquinone-specific isochorismate synthase	GO:0009507;GO:0008909;GO:0009058;GO:0006952	chloroplast|isochorismate synthase activity|biosynthetic process|defense response
CL12267Contig1	2023.83	611.684	3435.97	5.61723	2.48986	0.0271415	1	Up	88.3829	62.887	25.9983	733.008	360.603	121.207	619	gi|700209288|gb|KGN64384.1|hypothetical protein Csa_1G050230 [Cucumis sativus]	4.4726e-15
CL32615Contig1	105.697	31.6799	179.715	5.67283	2.50407	0.0362671	1	Up	0.325637	0.163923	3.33657	7.84578	5.62238	9.28267	1735	gi|659066224|ref|XP_008440493.1|PREDICTED: chaperone protein DnaJ isoform X2 [Cucumis melo]	2.869e-154	sp|B0JW23|DNAJ_MICAN	3e-89	Chaperone protein DnaJ {ECO:0000255|HAMAP-Rule:MF_01152}	KOG0715	2e-131	Molecular chaperone (DnaJ superfamily)							GO:0005737;GO:0005524;GO:0046872;GO:0006260;GO:0006457;GO:0009408	cytoplasm|ATP binding|metal ion binding|DNA replication|protein folding|response to heat
comp63305_c0_seq6_2	663.635	198.499	1128.77	5.68652	2.50755	0.00718916	1	Up	0.623184	2.16065	10.9309	29.8348	11.6092	44.0583	2936	gi|659071004|ref|XP_008457678.1|PREDICTED: protein NRT1/ PTR FAMILY 6.2 [Cucumis melo]	0	sp|Q9SZY4|PTR27_ARATH	0	Protein NRT1/ PTR FAMILY 6.2	KOG1237	0	H+/oligopeptide symporter							GO:0016021;GO:0015293;GO:0042128;GO:0006857;GO:0009753;GO:0009611	integral component of membrane|symporter activity|nitrate assimilation|oligopeptide transport|response to jasmonic acid|response to wounding
CL10915Contig1	112.703	33.5959	191.81	5.70932	2.51332	0.0249631	1	Up	0.914933	0.437239	1.01356	5.21144	5.59144	4.68358	2692	gi|700197864|gb|KGN53022.1|hypothetical protein Csa_4G011690 [Cucumis sativus]	1.28799e-267	sp|Q7ZY11|EIF2A_XENLA	1e-53	Eukaryotic translation initiation factor 2A	KOG2315	2e-159	Predicted translation initiation factor related to eIF-3a							GO:0003743;GO:0006417	translation initiation factor activity|regulation of translation
CL14615Contig1	579.156	170.501	987.811	5.79358	2.53446	0.00468332	0.79944	Up	3.07679	2.45076	2.40382	22.2163	17.3615	14.8361	3962	gi|659087521|ref|XP_008444497.1|PREDICTED: protein EARLY FLOWERING 3 [Cucumis melo]	5.99094e-275	sp|O82804|ELF3_ARATH	2e-34	Protein EARLY FLOWERING 3										GO:0005634;GO:0003700;GO:0007623;GO:0010031;GO:0048573;GO:0009585;GO:0009909;GO:0010119;GO:0009737;GO:0009733;GO:0009409;GO:0006351;GO:0009826	nucleus|transcription factor activity, sequence-specific DNA binding|circadian rhythm|circumnutation|photoperiodism, flowering|red, far-red light phototransduction|regulation of flower development|regulation of stomatal movement|response to abscisic acid|response to auxin|response to cold|transcription, DNA-templated|unidimensional cell growth
CL29937Contig1	782.08	229.984	1334.17	5.80116	2.53634	0.00447964	0.771361	Up	3.55212	2.95304	5.3464	32.4534	14.9143	32.7006	3686	gi|659095247|ref|XP_008448479.1|PREDICTED: uncharacterized protein LOC103490651 [Cucumis melo]	0
comp71760_c0_seq1_1	1212.39	355.918	2068.87	5.81278	2.53923	0.00304139	0.59089	Up	21.2007	10.4813	6.73389	119.294	69.1101	81.9861	1681	gi|700190037|gb|KGN45270.1|hypothetical protein Csa_7G432520 [Cucumis sativus]	1.46871e-144	sp|P29602|CPC_CUCSA	3e-25	Cucumber peeling cupredoxin										GO:0009055;GO:0046872;GO:0055114	electron carrier activity|metal ion binding|oxidation-reduction process
CL22061Contig1	2696.89	787.242	4606.55	5.8515	2.54881	0.00252244	0.519095	Up	41.0071	21.2925	12.5606	189.619	201.765	133.055	1904	gi|700206337|gb|KGN61456.1|hypothetical protein Csa_2G129150 [Cucumis sativus]	3.11253e-243	sp|Q56WD9|THIK2_ARATH	1e-151	3-ketoacyl-CoA thiolase 2, peroxisomal	KOG1389	3e-152	3-oxoacyl CoA thiolase	ko04146;ko00280;ko00071;ko00592;ko01040	Peroxisome|Valine, leucine and isoleucine degradation|Fatty acid degradation|alpha-Linolenic acid metabolism|Biosynthesis of unsaturated fatty acids	5	K07513	ACAA1	acetyl-CoA acyltransferase 1	GO:0009507;GO:0009514;GO:0016020;GO:0005739;GO:0005730;GO:0005777;GO:0005774;GO:0003988;GO:0006635;GO:0010111;GO:0009695;GO:0031408;GO:0009789;GO:0009611	chloroplast|glyoxysome|membrane|mitochondrion|nucleolus|peroxisome|vacuolar membrane|acetyl-CoA C-acyltransferase activity|fatty acid beta-oxidation|glyoxysome organization|jasmonic acid biosynthetic process|oxylipin biosynthetic process|positive regulation of abscisic acid-activated signaling pathway|response to wounding
CL30834Contig1	467.417	135.207	799.627	5.91411	2.56416	0.00538056	0.89266	Up	4.30915	4.21017	7.41602	25.3249	30.9075	52.6551	1608	gi|659085306|ref|XP_008443350.1|PREDICTED: serine carboxypeptidase-like 45 [Cucumis melo]	2.73125e-191	sp|Q93Y09|SCP45_ARATH	3e-163	Serine carboxypeptidase-like 45	KOG1282	1e-162	Serine carboxypeptidases (lysosomal cathepsin A)							GO:0005576;GO:0009505;GO:0009506;GO:0004180;GO:0016747;GO:0019748	extracellular region|plant-type cell wall|plasmodesma|carboxypeptidase activity|transferase activity, transferring acyl groups other than amino-acyl groups|secondary metabolic process
CL44141Contig1	6223.8	1799.1	10648.5	5.91878	2.5653	0.00364434	0.666383	Up	43.4679	78.5446	245.203	1308.42	677.631	430.094	966	gi|700204439|gb|KGN59572.1|Gip1-like protein [Cucumis sativus]	1.82555e-41	sp|P46690|GASA4_ARATH	1e-30	Gibberellin-regulated protein 4										GO:0005623;GO:0005576;GO:0045454;GO:0009740;GO:0009739	cell|extracellular region|cell redox homeostasis|gibberellic acid mediated signaling pathway|response to gibberellin
CL32180Contig1	194.701	56.1313	333.27	5.93733	2.56982	0.010673	1	Up	2.16341	1.16435	1.498	14.9397	12.2212	6.39449	2158	gi|449459608|ref|XP_004147538.1|PREDICTED: 5'-adenylylsulfate reductase-like 5 [Cucumis sativus]	5.88426e-117	sp|Q84JN1|APRL7_ARATH	1e-28	5'-adenylylsulfate reductase-like 7	KOG2640	2e-29	Thioredoxin							GO:0005783;GO:0016021;GO:0003756;GO:0045454;GO:0006457;GO:0034976	endoplasmic reticulum|integral component of membrane|protein disulfide isomerase activity|cell redox homeostasis|protein folding|response to endoplasmic reticulum stress
CL9177Contig1	159.519	45.8842	273.153	5.95309	2.57364	0.0162394	1	Up	3.00178	1.4961	6.47603	29.2759	26.5415	16.8952	816
CL17288Contig1	111.388	31.7414	191.035	6.01848	2.5894	0.0162291	1	Up	3.4224	8.91541	1.70631	29.9769	35.5352	38.8535	399
CL38042Contig1	1110.93	316.376	1905.49	6.02285	2.59045	0.00351077	0.650009	Up	5.44423	4.42905	9.20243	41.4746	42.2142	47.5819	3166	gi|449439291|ref|XP_004137419.1|PREDICTED: two-component response regulator-like APRR1 [Cucumis sativus]	1.9784e-228	sp|Q9LKL2|APRR1_ARATH	8e-70	Two-component response regulator-like APRR1	KOG1601	2e-70	GATA-4/5/6 transcription factors							GO:0005634;GO:0003677;GO:0003700;GO:0007623;GO:0010031;GO:0009908;GO:0010629;GO:0000160;GO:0010468;GO:0006355;GO:0006351	nucleus|DNA binding|transcription factor activity, sequence-specific DNA binding|circadian rhythm|circumnutation|flower development|negative regulation of gene expression|phosphorelay signal transduction system|regulation of gene expression|regulation of transcription, DNA-templated|transcription, DNA-templated
CL9991Contig1	92.8894	26.4103	159.369	6.03434	2.5932	0.0235639	1	Up	4.35929	2.11258	1.1294	19.6968	24.0709	11.4009	623	gi|659094167|ref|XP_008447918.1|PREDICTED: uncharacterized protein LOC103490262 [Cucumis melo]	3.25107e-13
comp25738_c0_seq4_3	285.372	81.0134	489.73	6.04505	2.59575	0.00421152	0.740212	Up	0.146174	6.0041	0.0202642	20.2692	10.1069	18.9499	2192	gi|659107353|ref|XP_008453631.1|PREDICTED: F-box protein PP2-B10-like [Cucumis melo]	2.19884e-95	sp|Q6NPT8|PP2B1_ARATH	1e-35	F-box protein PP2-B1
CL9097Contig1	70.5595	19.9661	121.153	6.06794	2.60121	0.0361134	1	Up	3.03167	2.47693	1.64239	25.2688	22.0938	4.33242	505
CL31785Contig1	230.751	65.1304	396.371	6.08581	2.60545	0.00897681	1	Up	2.33228	1.389	3.17514	12.8581	19.4216	15.4849	1795	gi|700200495|gb|KGN55628.1|hypothetical protein Csa_3G002480 [Cucumis sativus]	3.10949e-62	sp|Q8RWL6|STY17_ARATH	2e-16	Serine/threonine-protein kinase STY17 {ECO:0000305}	KOG0192	6e-17	Tyrosine kinase specific for activated (GTP-bound) p21cdc42Hs	ko04214;ko04810;ko04510;ko04010;ko04012;ko04013;ko04015;ko04024;ko04068;ko04150	Apoptosis - fly|Regulation of actin cytoskeleton|Focal adhesion|MAPK signaling pathway|ErbB signaling pathway|MAPK signaling pathway - fly|Rap1 signaling pathway|cAMP signaling pathway|FoxO signaling pathway|mTOR signaling pathway	10	K04365	BRAF	B-Raf proto-oncogene serine/threonine-protein kinase	GO:0005829;GO:0016597;GO:0005524;GO:0004674;GO:0004712;GO:0004871;GO:0009658;GO:0035556	cytosol|amino acid binding|ATP binding|protein serine/threonine kinase activity|protein serine/threonine/tyrosine kinase activity|signal transducer activity|chloroplast organization|intracellular signal transduction
CL1Contig26	91.1911	25.7199	156.662	6.0911	2.6067	0.0270012	1	Up	1.38322	1.27809	2.05649	13.2833	10.2616	9.55861	1035	gi|659127873|ref|XP_008463933.1|PREDICTED: DNA polymerase epsilon subunit C [Cucumis melo]	8.61119e-53	sp|Q9CQ36|DPOE4_MOUSE	5e-07	DNA polymerase epsilon subunit 4	KOG1657	2e-22	CCAAT-binding factor, subunit C (HAP5)							GO:0005671;GO:0008622;GO:0003677;GO:0003887;GO:0043966	Ada2/Gcn5/Ada3 transcription activator complex|epsilon DNA polymerase complex|DNA binding|DNA-directed DNA polymerase activity|histone H3 acetylation
CL26303Contig1	253.21	70.4408	435.978	6.18929	2.62977	0.0100154	1	Up	1.25111	0.803725	6.30189	20.1603	21.3058	14.1771	1699	gi|1035414140|ref|XP_008456416.2|PREDICTED: transcription factor TCP4-like [Cucumis melo]	1.57122e-84	sp|O82277|TCP10_ARATH	1e-30	Transcription factor TCP10										GO:0005634;GO:0003677;GO:0003700;GO:0030154;GO:0048366;GO:0009965;GO:0045962;GO:0006355;GO:0006351	nucleus|DNA binding|transcription factor activity, sequence-specific DNA binding|cell differentiation|leaf development|leaf morphogenesis|positive regulation of development, heterochronic|regulation of transcription, DNA-templated|transcription, DNA-templated
CL22745Contig1	70.2637	19.3931	121.134	6.24625	2.64299	0.0349119	1	Up	1.02704	0.699074	0.654103	5.16508	10.2919	2.07498	1467	gi|700193999|gb|KGN49203.1|hypothetical protein Csa_6G517110 [Cucumis sativus]	4.39547e-25
CL55427Contig1	7822.66	2095.16	13550.2	6.46737	2.69318	0.00140461	0.350038	Up	158.161	89.0917	56.1994	1132.79	792.31	433.246	1252	gi|659122023|ref|XP_008460935.1|PREDICTED: glycine-rich RNA-binding protein 1-like [Cucumis melo]	1.13197e-66	sp|P49310|GRP1_SINAL	2e-29	Glycine-rich RNA-binding protein GRP1A	KOG0118	5e-29	FOG: RRM domain							GO:0005634;GO:0000166;GO:0003723	nucleus|nucleotide binding|RNA binding
CL139Contig1	978.444	261.157	1695.73	6.49315	2.69892	0.00235182	0.501444	Up	21.1113	12.7261	23.0714	143.509	111.615	174.837	866	gi|700190608|gb|KGN45812.1|Poly(A)-binding protein C-terminal interacting protein 6 [Cucumis sativus]	1.89924e-20
CL32371Contig1	1056.51	280.323	1832.69	6.53778	2.7088	0.00196735	0.438474	Up	10.5564	8.90615	7.19302	75.3143	78.1899	52.7705	1927	gi|778726488|ref|XP_011659108.1|PREDICTED: protein GIGANTEA isoform X1 [Cucumis sativus]	8.37027e-259	sp|Q9SQI2|GIGAN_ARATH	0	Protein GIGANTEA										GO:0005737;GO:0005654;GO:0005634;GO:0030154;GO:0007623;GO:0009908;GO:0048578;GO:0009585;GO:0042752;GO:0006355;GO:0009637;GO:0009409;GO:0010218;GO:0042542;GO:0080167;GO:0010378	cytoplasm|nucleoplasm|nucleus|cell differentiation|circadian rhythm|flower development|positive regulation of long-day photoperiodism, flowering|red, far-red light phototransduction|regulation of circadian rhythm|regulation of transcription, DNA-templated|response to blue light|response to cold|response to far red light|response to hydrogen peroxide|response to karrikin|temperature compensation o…
CL9212Contig1	82.2807	21.7718	142.79	6.55848	2.71336	0.0220438	1	Up	5.45866	1.31629	0.558748	24.064	24.3878	10.281	526
CL2928Contig1	574.942	152.113	997.771	6.55943	2.71357	0.00272838	0.544404	Up	4.75268	4.0227	4.39447	45.3235	28.6244	28.2257	2140	gi|659095683|ref|XP_008448712.1|PREDICTED: beta-amyrin 11-oxidase-like isoform X1 [Cucumis melo]	1.05805e-241	sp|B5BSX1|BAMO_GLYUR	4e-176	Beta-amyrin 11-oxidase	KOG0157	1e-159	Cytochrome P450 CYP4/CYP19/CYP26 subfamilies	ko00904	Diterpenoid biosynthesis	1	K04123	KAO	ent-kaurenoic acid hydroxylase	GO:0016021;GO:0102289;GO:0102290;GO:0020037;GO:0005506	integral component of membrane|beta-amyrin 11-oxidase activity|beta-amyrin monooxygenase activity|heme binding|iron ion binding
CL359Contig2	182.313	48.1769	316.448	6.56847	2.71556	0.00729178	1	Up	0.540581	0.670422	0.516492	3.63906	4.39279	5.45603	5111	gi|6091716|gb|AAF03428.1|AC010797_4unknown protein [Arabidopsis thaliana]	0	sp|Q8VYF9|SRGT1_ARATH	0	Peptidyl serine alpha-galactosyltransferase {ECO:0000303|PubMed:24914209}				ko00514	Other types of O-glycan biosynthesis	1	K20781	SGT1	peptidyl serine alpha-galactosyltransferase	GO:0005789;GO:0016021;GO:0016757	endoplasmic reticulum membrane|integral component of membrane|transferase activity, transferring glycosyl groups
CL42540Contig1	776.886	205.158	1348.61	6.57354	2.71667	0.0017602	0.410912	Up	21.5324	17.2903	1.96579	137.129	123.308	70.2806	885	gi|659107812|ref|XP_008453871.1|PREDICTED: ethylene-responsive transcription factor ERF106 [Cucumis melo]	4.11627e-71	sp|Q9LY05|EF106_ARATH	9e-35	Ethylene-responsive transcription factor ERF106										GO:0005634;GO:0003677;GO:0003700;GO:0009873;GO:0006351	nucleus|DNA binding|transcription factor activity, sequence-specific DNA binding|ethylene-activated signaling pathway|transcription, DNA-templated
CL170Contig2	240.842	63.5352	418.148	6.58137	2.71839	0.00588758	0.952692	Up	4.91641	3.43961	5.12948	34.758	38.0704	29.6886	885	gi|700198652|gb|KGN53810.1|hypothetical protein Csa_4G133700 [Cucumis sativus]	7.66494e-89	sp|Q0JMH0|HACL_ORYSJ	1e-96	2-hydroxyacyl-CoA lyase	KOG1185	2e-95	Thiamine pyrophosphate-requiring enzyme	ko04146	Peroxisome	1	K12261	HACL1	2-hydroxyacyl-CoA lyase 1	GO:0016831;GO:0000287;GO:0030976	carboxy-lyase activity|magnesium ion binding|thiamine pyrophosphate binding
CL2558Contig1	341.31	89.9179	592.702	6.59159	2.72063	0.00349494	0.649114	Up	4.20926	3.00837	1.50072	26.5548	27.7787	14.5826	1860	gi|659112602|ref|XP_008456279.1|PREDICTED: E3 ubiquitin-protein ligase RGLG2 [Cucumis melo]	5.78071e-180	sp|Q9SAL0|RGLG4_ARATH	9e-143	E3 ubiquitin-protein ligase RGLG4 {ECO:0000305}	KOG1327	2e-143	Copine							GO:0005737;GO:0005634;GO:0004842;GO:0008270;GO:0042742;GO:0009867;GO:0009611	cytoplasm|nucleus|ubiquitin-protein transferase activity|zinc ion binding|defense response to bacterium|jasmonic acid mediated signaling pathway|response to wounding
CL177Contig2	1099.75	289.353	1910.16	6.60146	2.72279	0.00178781	0.415715	Up	5.68063	4.33905	3.37588	54.8925	23.4992	28.2794	3949	gi|659116600|ref|XP_008458157.1|PREDICTED: BAG family molecular chaperone regulator 6 [Cucumis melo]	6.19456e-254	sp|O82345|BAG6_ARATH	1e-34	Cleaved BAG6 {ECO:0000303|PubMed:26739014}										GO:0009506;GO:0005516;GO:0006914;GO:0050832;GO:0009817;GO:0012502;GO:0010508;GO:0006457;GO:0009408;GO:0009644;GO:0042542;GO:0010228	plasmodesma|calmodulin binding|autophagy|defense response to fungus|defense response to fungus, incompatible interaction|induction of programmed cell death|positive regulation of autophagy|protein folding|response to heat|response to high light intensity|response to hydrogen peroxide|vegetative to reproductive phase transition of meristem
CL29432Contig1	1761.93	460.852	3063.01	6.64641	2.73258	0.00194821	0.435853	Up	19.0976	20.484	40.0859	225.257	182.442	197.742	1106	gi|778692368|ref|XP_011653450.1|PREDICTED: costars family protein [Cucumis sativus]	8.09561e-39	sp|Q6AVK1|COSA_ORYSJ	2e-39	Costars family protein	KOG3376	8e-39	Uncharacterized conserved protein
CL26391Contig1	10180.9	2659.99	17701.9	6.65488	2.73441	0.00174585	0.410198	Up	176.593	87.2537	23.5422	943.484	1052.37	311.778	1651	gi|700207528|gb|KGN62647.1|Cysteine protease [Cucumis sativus]	1.81914e-187	sp|P43296|RD19A_ARATH	0	Cysteine protease RD19A {ECO:0000305}	KOG1542	0	Cysteine proteinase Cathepsin F	ko04210;ko04142	Apoptosis|Lysosome	2	K01373	CTSF	cathepsin F	GO:0005615;GO:0005764;GO:0000323;GO:0005634;GO:0005773;GO:0004197;GO:0042742;GO:0051603;GO:0006970;GO:0009651	extracellular space|lysosome|lytic vacuole|nucleus|vacuole|cysteine-type endopeptidase activity|defense response to bacterium|proteolysis involved in cellular protein catabolic process|response to osmotic stress|response to salt stress
CL24131Contig1	817.709	212.999	1422.42	6.67805	2.73943	0.00208283	0.455616	Up	6.76002	3.41857	4.44546	37.4275	42.1836	34.5974	2704	gi|355513918|gb|AES95541.1|sodium:solute symporter family protein [Medicago truncatula]	0	sp|F4KD71|DUR3_ARATH	0	Urea-proton symporter DUR3	KOG2348	0	Urea transporter							GO:0005887;GO:0015293;GO:0015204;GO:0071918	integral component of plasma membrane|symporter activity|urea transmembrane transporter activity|urea transmembrane transport
comp68260_c0_seq1_2	735.807	188.274	1283.34	6.81633	2.769	0.00190431	0.428028	Up	5.93556	3.81053	4.60688	30.5727	30.6399	54.5066	2433	gi|700203005|gb|KGN58138.1|ATP/ADP transporter [Cucumis sativus]	0	sp|O24381|TLC1_SOLTU	0	Plastidic ATP/ADP-transporter										GO:0031969;GO:0016021;GO:0005524;GO:0005471	chloroplast membrane|integral component of membrane|ATP binding|ATP:ADP antiporter activity
CL12665Contig1	51.9398	13.0171	90.8624	6.98021	2.80327	0.0370045	1	Up	1.61594	1.82904	0	16.5201	11.853	1.99232	648
CL12210Contig1	108.231	27.0856	189.376	6.99178	2.80566	0.0142737	1	Up	0.54149	0.898811	1.2684	5.55367	10.4897	5.23406	1908	gi|659101394|ref|XP_008451582.1|PREDICTED: probable E3 ubiquitin-protein ligase BAH1-like 1 isoform X1 [Cucumis melo]	1.89426e-165	sp|Q9SRX9|BAH1_ARATH	4e-67	E3 ubiquitin-protein ligase BAH1
CL26571Contig1	931.613	232.128	1631.1	7.02671	2.81285	0.00149471	0.361806	Up	6.259	5.57097	5.96185	48.5441	42.4398	56.7636	2417	gi|659108134|ref|XP_008454034.1|PREDICTED: zinc finger protein CONSTANS-LIKE 15-like [Cucumis melo]	1.12573e-241	sp|Q9C7E8|COL15_ARATH	4e-62	Zinc finger protein CONSTANS-LIKE 15										GO:0005634;GO:0003700;GO:0008270;GO:0006355	nucleus|transcription factor activity, sequence-specific DNA binding|zinc ion binding|regulation of transcription, DNA-templated
CL25931Contig1	996.863	248.129	1745.6	7.03505	2.81456	0.00134869	0.344832	Up	8.5261	7.28309	4.21836	62.7759	74.9827	30.0533	2241	gi|659130483|ref|XP_008465197.1|PREDICTED: uncharacterized protein LOC103502859 isoform X2 [Cucumis melo]	1.42528e-225
CL54449Contig1	1058.08	262.843	1853.31	7.05102	2.81783	0.00182642	0.421376	Up	6.89159	9.10825	26.3909	100.691	66.2814	170.913	1212	gi|1035931900|gb|OAY61486.1|hypothetical protein MANES_01G192700 [Manihot esculenta]	3.03161e-77	sp|Q9FUS8|GSTUH_ARATH	5e-85	Glutathione S-transferase U17	KOG0406	4e-81	Glutathione S-transferase	ko00480;ko00980;ko00982	Glutathione metabolism|Metabolism of xenobiotics by cytochrome P450|Drug metabolism - cytochrome P450	3	K00799	GST, gst	glutathione S-transferase	GO:0009507;GO:0005737;GO:0005829;GO:0004364;GO:0009704;GO:0006749;GO:0048527;GO:0080148;GO:0040008;GO:0060416;GO:0080167;GO:0009651;GO:0009636;GO:0009407	chloroplast|cytoplasm|cytosol|glutathione transferase activity|de-etiolation|glutathione metabolic process|lateral root development|negative regulation of response to water deprivation|regulation of growth|response to growth hormone|response to karrikin|response to salt stress|response to toxic substance|toxin catabolic process
CL25188Contig1	2251.48	558.166	3944.8	7.06744	2.82119	0.00110573	0.301127	Up	11.0321	9.54552	8.85261	77.5126	94.7286	72.4682	3493	gi|75158841|sp|Q8RXD9.1|DPE2_ARATHRecName: Full=4-alpha-glucanotransferase DPE2; AltName: Full=Amylomaltase; AltName: Full=Disproportionating enzyme; Short=D-enzyme; AltName: Full=Protein DISPROPORTIONATING ENZYME 2	0	sp|Q8RXD9|DPE2_ARATH	0	4-alpha-glucanotransferase DPE2				ko00500	Starch and sucrose metabolism	1	K00705	malQ	4-alpha-glucanotransferase	GO:0005829;GO:0004134;GO:0010297;GO:2001070;GO:0000025;GO:0000023;GO:0005976;GO:0005983	cytosol|4-alpha-glucanotransferase activity|heteropolysaccharide binding|starch binding|maltose catabolic process|maltose metabolic process|polysaccharide metabolic process|starch catabolic process
CL55045Contig1	65.9469	16.2028	115.691	7.14021	2.83597	0.0335684	1	Up	0.140714	0.165286	0.613124	3.28672	3.01782	0.890868	3470	gi|778729919|ref|XP_011659665.1|PREDICTED: probable LRR receptor-like serine/threonine-protein kinase At1g51860 [Cucumis sativus]	5.65868e-91	sp|O64483|SIRK_ARATH	5e-65	Senescence-induced receptor-like serine/threonine-protein kinase
CL916Contig3	428.519	104.023	753.014	7.23891	2.85577	0.00240482	0.505458	Up	4.88569	4.60876	9.37614	40.0512	42.2347	74.6509	1052	gi|700200889|gb|KGN56022.1|hypothetical protein Csa_3G047830 [Cucumis sativus]	4.6545e-86	sp|Q9FM67|TI205_ARATH	3e-76	Protein TIC 20-v, chloroplastic										GO:0009507;GO:0009706;GO:0009535;GO:0016021;GO:0009579;GO:0015031	chloroplast|chloroplast inner membrane|chloroplast thylakoid membrane|integral component of membrane|thylakoid|protein transport
CL28548Contig1	495.787	120.162	871.413	7.25199	2.85838	0.00199568	0.43994	Up	3.30744	3.89611	5.67712	26.0567	30.4015	51.9411	1761	gi|51873220|gb|AAU12570.1|13-hydroperoxide lyase [Citrullus lanatus]	2.25723e-247	sp|K4CF70|HPL_SOLLC	0	Fatty acid hydroperoxide lyase, chloroplastic {ECO:0000303|PubMed:10859201}				ko00592	alpha-Linolenic acid metabolism	1	K10528	HPL	hydroperoxide lyase	GO:0009941;GO:0009707;GO:0016021;GO:0020037;GO:0005506;GO:0016829;GO:0004497;GO:0016705;GO:0006952;GO:0031408;GO:0016125	chloroplast envelope|chloroplast outer membrane|integral component of membrane|heme binding|iron ion binding|lyase activity|monooxygenase activity|oxidoreductase activity, acting on paired donors, with incorporation or reduction of molecular oxygen|defense response|oxylipin biosynthetic process|sterol metabolic process
CL23660Contig1	1640.05	393.648	2886.45	7.33257	2.87432	0.00126982	0.331743	Up	2.97299	2.75348	6.01522	41.6637	35.2064	20.6366	6433	gi|659124182|ref|XP_008462024.1|PREDICTED: zinc finger protein CONSTANS-LIKE 9-like [Cucumis melo]	4.15005e-206	sp|Q9SSE5|COL9_ARATH	1e-53	Zinc finger protein CONSTANS-LIKE 9										GO:0005634;GO:0003700;GO:0008270;GO:0007623;GO:0048579;GO:0006355	nucleus|transcription factor activity, sequence-specific DNA binding|zinc ion binding|circadian rhythm|negative regulation of long-day photoperiodism, flowering|regulation of transcription, DNA-templated
CL4165Contig1	2298.31	551.336	4045.28	7.33723	2.87523	0.000915705	0.256319	Up	6.99444	6.80586	6.73741	60.1697	58.947	58.5966	4961	gi|113534354|dbj|BAF06737.1|Os01g0851700 [Oryza sativa Japonica Group]	0	sp|P53537|PHSH_VICFA	0	Alpha-glucan phosphorylase, H isozyme	KOG2099	0	Glycogen phosphorylase	ko04217;ko02026;ko00500	Necroptosis|Biofilm formation - Escherichia coli|Starch and sucrose metabolism	3	K00688	PYG, glgP	glycogen phosphorylase	GO:0005737;GO:0008184;GO:0030170;GO:0005975	cytoplasm|glycogen phosphorylase activity|pyridoxal phosphate binding|carbohydrate metabolic process
CL30433Contig1	42.4886	10.1058	74.8713	7.40875	2.88923	0.0435255	1	Up	0.351222	1.1599	0	5.66428	4.63401	4.20895	1122
CL1766Contig1	77.9055	18.5152	137.296	7.41529	2.8905	0.0187854	1	Up	0.677318	0.373755	0.456044	6.60664	3.87878	2.63941	2287	gi|449453758|ref|XP_004144623.1|PREDICTED: uncharacterized protein LOC101212645 isoform X1 [Cucumis sativus]	4.11014e-66
CL5047Contig1	51.6452	12.1695	91.1209	7.48763	2.90451	0.0388352	1	Up	0.869157	0.00129727	0.436859	2.39451	5.10278	3.43622	1790	gi|659093558|ref|XP_008447593.1|PREDICTED: dof zinc finger protein DOF1.7-like [Cucumis melo]	1.25592e-68	sp|O82155|DOF17_ARATH	1e-37	Dof zinc finger protein DOF1.7										GO:0005634;GO:0046872;GO:0003700;GO:0044212;GO:0006355;GO:0010200;GO:0006351	nucleus|metal ion binding|transcription factor activity, sequence-specific DNA binding|transcription regulatory region DNA binding|regulation of transcription, DNA-templated|response to chitin|transcription, DNA-templated
CL7753Contig1	228.479	53.2475	403.711	7.58179	2.92254	0.00552188	0.906741	Up	1.26181	0.672674	18.9576	70.0283	27.1255	70.805	533
CL29576Contig1	94.3287	21.9071	166.75	7.61169	2.92822	0.0129007	1	Up	1.65897	0.117985	0.633176	9.75008	7.02775	4.51895	1706
CL51166Contig1	102.465	23.6172	181.314	7.67719	2.94058	0.0109687	1	Up	0.613894	0.901457	0.983728	9.41978	7.37011	5.43825	1778	gi|1035401516|ref|XP_008445148.2|PREDICTED: LOW QUALITY PROTEIN: 2,6-dihydroxypyridine 3-monooxygenase-like [Cucumis melo]	9.4785e-202	sp|Q93NG3|DHPH_ARTNI	7e-13	2,6-dihydroxypyridine 3-monooxygenase	KOG2614	4e-167	Kynurenine 3-monooxygenase and related flavoprotein monooxygenases							GO:0018663;GO:0050660;GO:0042803;GO:0019608	2,6-dihydroxypyridine 3-monooxygenase activity|flavin adenine dinucleotide binding|protein homodimerization activity|nicotine catabolic process
CL4462Contig1	903.445	207.212	1599.68	7.72	2.9486	0.000865733	0.248213	Up	8.25505	8.7586	5.44443	76.9601	67.6199	63.8246	1674	gi|659089340|ref|XP_008445454.1|PREDICTED: PLASMODESMATA CALLOSE-BINDING PROTEIN 3-like [Cucumis melo]	1.14184e-59	sp|Q9FZ86|PDCB3_ARATH	3e-34	PLASMODESMATA CALLOSE-BINDING PROTEIN 3										GO:0031225;GO:0046658;GO:0009505;GO:0009506;GO:0001872;GO:0004553;GO:0030247;GO:0052543;GO:0009408	anchored component of membrane|anchored component of plasma membrane|plant-type cell wall|plasmodesma|(1->3)-beta-D-glucan binding|hydrolase activity, hydrolyzing O-glycosyl compounds|polysaccharide binding|callose deposition in cell wall|response to heat
CL27149Contig1	1170.2	265.316	2075.08	7.82116	2.96738	0.00076191	0.22613	Up	18.9946	14.3438	9.8825	161.947	172.188	66.3786	1118	gi|659072473|ref|XP_008465752.1|PREDICTED: protein EARLY RESPONSIVE TO DEHYDRATION 15-like [Cucumis melo]	1.26905e-64	sp|Q39096|ERD15_ARATH	4e-21	Protein EARLY RESPONSIVE TO DEHYDRATION 15										GO:0005737;GO:0009617;GO:0009644;GO:0009414	cytoplasm|response to bacterium|response to high light intensity|response to water deprivation
CL36452Contig1	475.456	107.682	843.23	7.83077	2.96915	0.00127503	0.331743	Up	1.4121	0.92079	0.612225	11.2747	11.9501	4.17147	6639	gi|659108918|ref|XP_008454455.1|PREDICTED: MADS-box transcription factor 23 isoform X4 [Cucumis melo]	1.62738e-55	sp|A2RVQ5|AGL16_ARATH	5e-06	Agamous-like MADS-box protein AGL16	KOG0014	1e-06	MADS box transcription factor							GO:0005634;GO:0042803;GO:0000977;GO:0003700;GO:0008134;GO:0000165;GO:0045944;GO:0010440;GO:0006351	nucleus|protein homodimerization activity|RNA polymerase II regulatory region sequence-specific DNA binding|transcription factor activity, sequence-specific DNA binding|transcription factor binding|MAPK cascade|positive regulation of transcription from RNA polymerase II promoter|stomatal lineage progression|transcription, DNA-templated
comp69702_c0_seq7_2	464.12	104.945	823.294	7.84499	2.97177	0.00116383	0.312445	Up	3.71157	4.7187	1.81049	36.5116	36.2421	24.6828	1834	gi|700195914|gb|KGN51091.1|hypothetical protein Csa_5G435060 [Cucumis sativus]	6.16802e-187
CL16987Contig1	4024.33	908.006	7140.65	7.8641	2.97528	0.000593231	0.188373	Up	219.967	96.8837	117.89	2017.82	1339.2	675.9	386	gi|723746793|ref|XP_010313594.1|PREDICTED: basic proline-rich protein, partial [Solanum lycopersicum]	4.12208e-12
CL4067Contig1	766.106	171.917	1360.3	7.91251	2.98413	0.00423608	0.740212	Up	5.26325	7.69176	2.34917	68.2091	65.1946	13.5046	1996	gi|2827764|sp|P24792.2|ASO_CUCMARecName: Full=L-ascorbate oxidase; Short=ASO; Short=Ascorbase; Flags: Precursor	0	sp|P24792|ASO_CUCMA	0	L-ascorbate oxidase	KOG1263	0	Multicopper oxidases	ko00053	Ascorbate and aldarate metabolism	1	K00423	E1.10.3.3	L-ascorbate oxidase	GO:0005576;GO:0005507;GO:0008447	extracellular region|copper ion binding|L-ascorbate oxidase activity
CL24385Contig1	1779.19	399.201	3159.18	7.91377	2.98437	0.000674122	0.206295	Up	13.6537	9.29217	10.2575	103.24	128.179	75.4406	2224	gi|449468856|ref|XP_004152137.1|PREDICTED: DNA-directed RNA polymerases II and V subunit 8A [Cucumis sativus]	6.83695e-74	sp|O81097|RPB8A_ARATH	9e-63	DNA-directed RNA polymerases II and V subunit 8A	KOG3400	2e-63	RNA polymerase subunit 8	ko03020;ko00230;ko00240	RNA polymerase|Purine metabolism|Pyrimidine metabolism	3	K03016	RPB8, POLR2H	DNA-directed RNA polymerases I, II, and III subunit RPABC3	GO:0005736;GO:0005665;GO:0005666;GO:0000419;GO:0006360;GO:0006366;GO:0006383	DNA-directed RNA polymerase I complex|DNA-directed RNA polymerase II, core complex|DNA-directed RNA polymerase III complex|DNA-directed RNA polymerase V complex|transcription from RNA polymerase I promoter|transcription from RNA polymerase II promoter|transcription from RNA polymerase III promoter
CL22700Contig1	1508.46	338.391	2678.52	7.91545	2.98467	0.000797173	0.234613	Up	8.55834	8.82263	14.5326	105.635	95.7265	89.283	2009	gi|659069941|ref|XP_008452541.1|PREDICTED: serine carboxypeptidase II-2 [Cucumis melo]	5.56913e-237	sp|P55748|CBP22_HORVU	0	Serine carboxypeptidase II-2 chain B	KOG1282	4e-180	Serine carboxypeptidases (lysosomal cathepsin A)							GO:0004185	serine-type carboxypeptidase activity
CL31331Contig1	434.71	97.3817	772.039	7.92797	2.98695	0.0020104	0.441407	Up	1.51465	0.862441	5.55852	27.1238	16.5473	25.5266	2455	gi|778712426|ref|XP_011656894.1|PREDICTED: zinc finger protein CONSTANS-LIKE 9-like isoform X1 [Cucumis sativus]	1.33097e-192	sp|Q9SSE5|COL9_ARATH	5e-53	Zinc finger protein CONSTANS-LIKE 9										GO:0005634;GO:0003700;GO:0008270;GO:0007623;GO:0048579;GO:0006355	nucleus|transcription factor activity, sequence-specific DNA binding|zinc ion binding|circadian rhythm|negative regulation of long-day photoperiodism, flowering|regulation of transcription, DNA-templated
CL12726Contig1	442.115	98.0608	786.17	8.01716	3.00309	0.00137949	0.346703	Up	8.897	5.74667	7.44917	101.736	77.3968	26.6483	829	gi|700202143|gb|KGN57276.1|hypothetical protein Csa_3G176245 [Cucumis sativus]	1.85707e-70	sp|P17407|21KD_DAUCA	3e-43	21 kDa protein										GO:0004857	enzyme inhibitor activity
CL26245Contig1	70.4709	15.1883	125.754	8.27961	3.04956	0.015545	1	Up	0.251585	1.24117	0.750357	6.11083	6.32022	9.70154	1243	gi|659076667|ref|XP_008438803.1|PREDICTED: uncharacterized protein LOC103483796 [Cucumis melo]	1.10152e-104
CL1969Contig1	72.3628	15.3572	129.368	8.42396	3.0745	0.0170948	1	Up	2.31893	0.358118	2.30768	22.2335	16.1807	8.84539	596	gi|659115858|ref|XP_008457773.1|PREDICTED: probable esterase KAI2 [Cucumis melo]	1.05407e-92	sp|Q9SZU7|KAI2_ARATH	8e-101	Probable esterase KAI2										GO:0005829;GO:0005634;GO:0016787;GO:0009704;GO:0009640;GO:0080167	cytosol|nucleus|hydrolase activity|de-etiolation|photomorphogenesis|response to karrikin
CL1132Contig1	117.269	24.7987	209.74	8.4577	3.08027	0.0077632	1	Up	0.424719	0.146114	1.01632	6.46402	3.71786	4.74542	3089	gi|700210656|gb|KGN65752.1|hypothetical protein Csa_1G524740 [Cucumis sativus]	0	sp|Q9STF3|PP265_ARATH	0	Pentatricopeptide repeat-containing protein At3g46790, chloroplastic	KOG4197	0	FOG: PPR repeat
comp66415_c0_seq8_1	478.065	101.031	855.1	8.46375	3.0813	0.000964851	0.26754	Up	1.68574	2.20033	2.42726	27.8972	16.8712	18.1414	2982	gi|659106419|ref|XP_008453321.1|PREDICTED: transcription factor BIM1 [Cucumis melo]	3.9236e-238	sp|Q9LEZ3|BIM1_ARATH	5e-81	Transcription factor BIM1										GO:0005634;GO:0003677;GO:0006355;GO:0006351	nucleus|DNA binding|regulation of transcription, DNA-templated|transcription, DNA-templated
CL1377Contig1	76.2231	16.0991	136.347	8.46925	3.08223	0.0125574	1	Up	0.339572	0.675788	0.3503	6.76142	4.27084	2.9468	2131
CL27086Contig1	92.9744	19.6363	166.312	8.46965	3.0823	0.00792221	1	Up	1.15836	0.66108	0.0380346	7.1666	8.61927	3.50735	1860	gi|449438084|ref|XP_004136820.1|PREDICTED: ethylene-responsive transcription factor ERF053 [Cucumis sativus]	6.30585e-99	sp|Q9SKT1|ERF53_ARATH	2e-53	Ethylene-responsive transcription factor ERF053 {ECO:0000305}										GO:0005737;GO:0005634;GO:0043565;GO:0003700;GO:0009873;GO:2000070;GO:0009651;GO:0006351	cytoplasm|nucleus|sequence-specific DNA binding|transcription factor activity, sequence-specific DNA binding|ethylene-activated signaling pathway|regulation of response to water deprivation|response to salt stress|transcription, DNA-templated
CL23179Contig1	5372.94	1133.72	9612.16	8.47844	3.0838	0.000333481	0.12504	Up	28.9352	14.98	7.74505	223.212	215.924	85.5213	3961	gi|242047060|ref|XP_002461276.1|probable AMP deaminase [Sorghum bicolor]	0	sp|O80452|AMPD_ARATH	0	AMP deaminase {ECO:0000303|PubMed:15918887}	KOG1096	0	Adenosine monophosphate deaminase	ko00230	Purine metabolism	1	K01490	AMPD	AMP deaminase	GO:0005829;GO:0005783;GO:0031307;GO:0043231;GO:0005634;GO:0003876;GO:0005524;GO:0046872;GO:0043424;GO:0009793;GO:0032264;GO:0009737	cytosol|endoplasmic reticulum|integral component of mitochondrial outer membrane|intracellular membrane-bounded organelle|nucleus|AMP deaminase activity|ATP binding|metal ion binding|protein histidine kinase binding|embryo development ending in seed dormancy|IMP salvage|response to abscisic acid
CL29963Contig1	175.254	36.4552	314.053	8.61475	3.10681	0.0138953	1	Up	1.78129	1.81969	0.791209	27.4513	14.8575	3.63637	1493	gi|449442619|ref|XP_004139078.1|PREDICTED: protein FAF-like, chloroplastic [Cucumis sativus]	1.40107e-75	sp|Q0V865|FAFL_ARATH	1e-31	Protein FAF-like, chloroplastic										GO:0009507	chloroplast
CL32808Contig1	373.287	77.401	669.173	8.64554	3.11196	0.0320737	1	Up	3.66956	1.30009	2.82293	52.3567	17.6723	8.76826	1873	gi|659132299|ref|XP_008466128.1|PREDICTED: phosphoglycerate mutase-like protein 1 [Cucumis melo]	5.26193e-138	sp|Q8GY96|PGM_ARATH	2e-82	Phosphoglycerate mutase-like protein {ECO:0000303|PubMed:15010616}	KOG4754	6e-83	Predicted phosphoglycerate mutase							GO:0005829;GO:0050278	cytosol|sedoheptulose-bisphosphatase activity
CL24764Contig1	2143.97	443.915	3844.02	8.65936	3.11426	0.000354028	0.130698	Up	11.0454	11.0398	6.43607	106.153	120.729	67.8167	2820	gi|700208764|gb|KGN63860.1|hypothetical protein Csa_1G024920 [Cucumis sativus]	0	sp|Q9C9U3|DOX2_ARATH	0	Alpha-dioxygenase 2	KOG2408	0	Peroxidase/oxygenase							GO:0051213;GO:0020037;GO:0046872;GO:0004601;GO:0031408;GO:0006979	dioxygenase activity|heme binding|metal ion binding|peroxidase activity|oxylipin biosynthetic process|response to oxidative stress
CL17339Contig1	73.5236	15.1471	131.9	8.70792	3.12233	0.0116343	1	Up	1.9596	4.43797	0.633415	40.5596	30.7123	5.03448	374	gi|661902949|ref|NP_001284441.1|L-ascorbate oxidase [Cucumis melo]	8.06964e-40	sp|P14133|ASO_CUCSA	3e-46	L-ascorbate oxidase	KOG1263	2e-29	Multicopper oxidases	ko00053	Ascorbate and aldarate metabolism	1	K00423	E1.10.3.3	L-ascorbate oxidase	GO:0005576;GO:0005507;GO:0008447	extracellular region|copper ion binding|L-ascorbate oxidase activity
comp74654_c0_seq1_2	59.6296	12.2143	107.045	8.76393	3.13158	0.0242343	1	Up	0.0115281	0.466485	2.00428	6.64498	3.81618	13.3332	997	gi|449459060|ref|XP_004147264.1|PREDICTED: beta-amylase 3, chloroplastic [Cucumis sativus]	3.54361e-128	sp|O23553|BAM3_ARATH	2e-123	Beta-amylase 3, chloroplastic				ko00500	Starch and sucrose metabolism	1	K01177	E3.2.1.2	beta-amylase	GO:0009570;GO:0016161;GO:0000024;GO:0009409;GO:0005983	chloroplast stroma|beta-amylase activity|maltose biosynthetic process|response to cold|starch catabolic process
CL9691Contig1	342.314	69.9771	614.651	8.7836	3.13481	0.0375694	1	Up	21.3125	0.185252	0	103.088	118.747	1.73927	587	gi|700199139|gb|KGN54297.1|hypothetical protein Csa_4G297470 [Cucumis sativus]	9.36557e-25
CL3399Contig1	66.2993	13.4732	119.125	8.84162	3.14431	0.0161512	1	Up	0.482957	1.06784	1.00367	10.8779	10.7878	4.18037	994
CL13302Contig1	63.1815	12.7825	113.581	8.88562	3.15147	0.0163916	1	Up	1.49261	1.09781	1.25717	9.27298	8.10838	23.8817	608	gi|700211003|gb|KGN66099.1|hypothetical protein Csa_1G570240 [Cucumis sativus]	8.27976e-54	sp|C0LGD7|Y1684_ARATH	4e-11	Probable LRR receptor-like serine/threonine-protein kinase At1g06840	KOG1187	7e-15	Serine/threonine protein kinase
CL7114Contig1	1644.29	327.149	2961.44	9.05225	3.17828	0.0263935	1	Up	5.6043	8.08023	3.27487	99.5015	83.2182	2.02849	3453	gi|18271|emb|CAA33465.1|malate synthase [Cucumis sativus]	0	sp|P24571|MASY_CUCMA	0	Malate synthase, glyoxysomal	KOG1261	0	Malate synthase	ko00620;ko00630	Pyruvate metabolism|Glyoxylate and dicarboxylate metabolism	2	K01638	aceB, glcB	malate synthase	GO:0009514;GO:0004474;GO:0006097;GO:0006099	glyoxysome|malate synthase activity|glyoxylate cycle|tricarboxylic acid cycle
comp44662_c0_seq9_3	430.33	84.8484	775.812	9.14351	3.19275	0.00101967	0.281421	Up	1.40363	1.89792	7.45676	37.3653	30.6198	40.4092	1568	gi|700203328|gb|KGN58461.1|hypothetical protein Csa_3G645990 [Cucumis sativus]	3.40642e-174	sp|Q9LJH5|GLO4_ARATH	4e-177	Peroxisomal (S)-2-hydroxy-acid oxidase GLO4	KOG0538	9e-178	Glycolate oxidase	ko04146;ko00630	Peroxisome|Glyoxylate and dicarboxylate metabolism	2	K11517	HAO	(S)-2-hydroxy-acid oxidase	GO:0005777;GO:0010181;GO:0052853;GO:0052854;GO:0052852;GO:0042742;GO:0050665;GO:0009854	peroxisome|FMN binding|long-chain-(S)-2-hydroxy-long-chain-acid oxidase activity|medium-chain-(S)-2-hydroxy-acid oxidase activity|very-long-chain-(S)-2-hydroxy-acid oxidase activity|defense response to bacterium|hydrogen peroxide biosynthetic process|oxidative photosynthetic carbon pathway
CL2633Contig1	48.3583	9.45422	87.2623	9.22998	3.20633	0.0356381	1	Up	3.36447e-81	2.57827e-80	2.45379	9.23016	3.34966	10.8707	828	gi|449432860|ref|XP_004134216.1|PREDICTED: uncharacterized protein LOC101205160 [Cucumis sativus]	1.63444e-50
CL55019Contig1	36.5081	7.13124	65.885	9.23892	3.20772	0.0437485	1	Up	1.31107	0.816011	0.817005	18.0346	4.04274	11.4883	438
CL21315Contig1	78.8176	15.3755	142.26	9.25236	3.20982	0.00908379	1	Up	1.07365	1.85742	0.875911	17.4031	13.7136	12.1573	719
CL2407Contig1	124.266	24.0395	224.492	9.33846	3.22318	0.00392776	0.70085	Up	1.04351	1.65199	1.29165	18.8383	17.9856	7.12828	1105	gi|778729335|ref|XP_011659570.1|PREDICTED: dynein light chain LC6, flagellar outer arm-like [Cucumis sativus]	3.75185e-44	sp|O02414|DYL1_HELCR	3e-21	Dynein light chain LC6, flagellar outer arm	KOG3430	2e-47	Dynein light chain type 1							GO:0005737;GO:0030286;GO:0005874;GO:0031514;GO:0003774;GO:0007017	cytoplasm|dynein complex|microtubule|motile cilium|motor activity|microtubule-based process
CL4276Contig1	539.253	103.22	975.286	9.44861	3.2401	0.000618113	0.193169	Up	1.50349	0.948838	2.61328	21.0332	18.0389	14.9902	3931	gi|659087521|ref|XP_008444497.1|PREDICTED: protein EARLY FLOWERING 3 [Cucumis melo]	4.999e-277	sp|O82804|ELF3_ARATH	6e-27	Protein EARLY FLOWERING 3										GO:0005634;GO:0003700;GO:0007623;GO:0010031;GO:0048573;GO:0009585;GO:0009909;GO:0010119;GO:0009737;GO:0009733;GO:0009409;GO:0006351;GO:0009826	nucleus|transcription factor activity, sequence-specific DNA binding|circadian rhythm|circumnutation|photoperiodism, flowering|red, far-red light phototransduction|regulation of flower development|regulation of stomatal movement|response to abscisic acid|response to auxin|response to cold|transcription, DNA-templated|unidimensional cell growth
CL25206Contig1	353.33	66.2898	640.37	9.66015	3.27205	0.000879432	0.249822	Up	0.744451	1.14575	3.11177	13.6688	16.9474	23.6223	2578	gi|778702726|ref|XP_011655252.1|PREDICTED: uncharacterized protein LOC101204123 [Cucumis sativus]	1.72147e-183	sp|Q9SFB8|PI5K6_ARATH	5e-31	Phosphatidylinositol 4-phosphate 5-kinase 6	KOG0229	1e-31	Phosphatidylinositol-4-phosphate 5-kinase							GO:0016324;GO:0090406;GO:0016308;GO:0005524;GO:0072583	apical plasma membrane|pollen tube|1-phosphatidylinositol-4-phosphate 5-kinase activity|ATP binding|clathrin-dependent endocytosis
CL28213Contig1	1111.06	208.244	2013.89	9.67082	3.27364	0.000317752	0.120302	Up	5.91634	5.68498	9.71811	93.5368	78.682	65.1814	1849	gi|659091972|ref|XP_008446832.1|PREDICTED: ACT domain-containing protein ACR10-like [Cucumis melo]	1.66367e-218	sp|Q9SJM1|ACR10_ARATH	2e-159	ACT domain-containing protein ACR10 {ECO:0000305}										GO:0016597;GO:0008152	amino acid binding|metabolic process
CL920Contig1	78.7103	14.5991	142.822	9.78287	3.29026	0.0134874	1	Up	0.788623	0.547428	0.101008	6.34889	9.53885	1.2425	1775	gi|700188676|gb|KGN43909.1|hypothetical protein Csa_7G073450 [Cucumis sativus]	2.91169e-212	sp|Q9AT54|SCGT_TOBAC	0	Scopoletin glucosyltransferase	KOG1192	9e-166	UDP-glucuronosyl and UDP-glucosyl transferase							GO:0042802;GO:0050275;GO:0008152	identical protein binding|scopoletin glucosyltransferase activity|metabolic process
CL1892Contig1	189.417	34.802	344.032	9.88542	3.3053	0.00147989	0.360689	Up	1.48939	1.40758	1.49202	26.9296	8.6875	16.684	1459	gi|659084667|ref|XP_008443007.1|PREDICTED: F-box/kelch-repeat protein At2g44130-like [Cucumis melo]	7.65031e-147	sp|Q9LMR5|FK126_ARATH	1e-47	F-box/kelch-repeat protein At1g15670	KOG1072	2e-48	FOG: Kelch repeat
comp63328_c0_seq1_2	129.602	23.8012	235.402	9.89035	3.30602	0.00347519	0.64851	Up	0.240073	0.338116	0.731278	6.40034	3.96914	4.35199	3507	gi|449444042|ref|XP_004139784.1|PREDICTED: uncharacterized protein LOC101222707 [Cucumis sativus]	0	sp|Q66GQ2|Y5162_ARATH	3e-13	Uncharacterized protein At5g41620										GO:0009507;GO:0005886;GO:0000902	chloroplast|plasma membrane|cell morphogenesis
CL23091Contig1	832.128	151.241	1513.01	10.004	3.3225	0.000385018	0.137818	Up	1.11659	1.30553	5.18996	20.5587	23.9054	39.5552	3943	gi|75213543|sp|Q9SZ52.1|PP344_ARATHRecName: Full=Pentatricopeptide repeat-containing protein At4g31850, chloroplastic; AltName: Full=Protein PROTON GRADIENT REGULATION 3; Flags: Precursor	0	sp|Q9SZ52|PP344_ARATH	0	Pentatricopeptide repeat-containing protein At4g31850, chloroplastic	KOG4197	0	FOG: PPR repeat
CL478Contig1	138.462	25.155	251.769	10.0087	3.32319	0.0026171	0.528369	Up	0.542339	0.194167	0.314769	3.74943	5.86517	2.56692	4439	gi|778655879|ref|XP_004138153.2|PREDICTED: isochorismate synthase 2, chloroplastic-like isoform X1 [Cucumis sativus]	5.20174e-185	sp|Q9ZPC0|ICS_CATRO	6e-116	Isochorismate synthase, chloroplastic	KOG1223	4e-115	Isochorismate synthase	ko00130;ko01053	Ubiquinone and other terpenoid-quinone biosynthesis|Biosynthesis of siderophore group nonribosomal peptides	2	K02552	menF	menaquinone-specific isochorismate synthase	GO:0009507;GO:0008909;GO:0009058;GO:0006952	chloroplast|isochorismate synthase activity|biosynthetic process|defense response
CL25207Contig1	42.845	7.7581	77.9319	10.0452	3.32844	0.0336719	1	Up	0.325272	0.170284	1.30444	7.09497	5.41477	6.46748	898	gi|223524742|gb|EEF27683.1|conserved hypothetical protein [Ricinus communis]	4.25853e-18
CL30865Contig1	770.161	139.382	1400.94	10.0511	3.32928	0.000254462	0.0995299	Up	4.16648	5.56633	3.45773	71.0642	55.2606	32.7554	1917	gi|659083812|ref|XP_008442556.1|PREDICTED: putative E3 ubiquitin-protein ligase XBAT31 [Cucumis melo]	2.02565e-214	sp|Q94B55|XB31_ARATH	7e-156	Putative E3 ubiquitin-protein ligase XBAT31
CL21478Contig1	343.291	61.9817	624.599	10.0772	3.33302	0.000624887	0.193231	Up	2.09613	1.99943	2.79739	32.1234	25.3942	23.3803	1686	gi|659095582|ref|XP_008448658.1|PREDICTED: binding partner of ACD11 1 isoform X2 [Cucumis melo]	1.718e-100	sp|Q9LFD5|BPA1_ARATH	4e-53	Binding partner of ACD11 1 {ECO:0000303|PubMed:18845362}										GO:0005737;GO:0016020;GO:0000166;GO:0003723	cytoplasm|membrane|nucleotide binding|RNA binding
CL7488Contig1	85.0524	15.2796	154.825	10.1328	3.34096	0.00610651	0.971542	Up	6.32667	0	0.717387	26.3725	34.4572	22.5209	402
CL22349Contig1	50.0315	8.80676	91.2562	10.3621	3.37324	0.0218004	1	Up	0.638709	0.342129	1.09542	9.06741	11.3481	2.32164	859	gi|659108576|ref|XP_008454274.1|PREDICTED: acyl-protein thioesterase 2 [Cucumis melo]	4.07224e-33				KOG2112	9e-13	Lysophospholipase
CL24970Contig1	175.689	30.0613	321.317	10.6887	3.41802	0.00131778	0.338396	Up	1.08191	2.31136	2.72011	16.6714	27.2137	31.6609	924	gi|23978430|dbj|BAC21262.1|glutathione S-transferse [Cucurbita maxima]	4.53162e-111	sp|Q03666|GSTX4_TOBAC	4e-81	Probable glutathione S-transferase	KOG0406	8e-73	Glutathione S-transferase	ko00480;ko00980;ko00982	Glutathione metabolism|Metabolism of xenobiotics by cytochrome P450|Drug metabolism - cytochrome P450	3	K00799	GST, gst	glutathione S-transferase	GO:0004364;GO:0009734	glutathione transferase activity|auxin-activated signaling pathway
CL25511Contig1	1194.07	202.898	2185.24	10.7701	3.42896	0.000136482	0.0624876	Up	7.71517	6.37299	5.36854	93.023	65.8537	91.7089	1914	gi|659100687|ref|XP_008451218.1|PREDICTED: serine carboxypeptidase-like 20 [Cucumis melo]	1.73112e-256	sp|Q8L7B2|SCP20_ARATH	0	Serine carboxypeptidase-like 20	KOG1282	0	Serine carboxypeptidases (lysosomal cathepsin A)							GO:0005576;GO:0005777;GO:0005773;GO:0004180;GO:0016747;GO:0019748	extracellular region|peroxisome|vacuole|carboxypeptidase activity|transferase activity, transferring acyl groups other than amino-acyl groups|secondary metabolic process
CL33719Contig1	137.019	22.6421	251.396	11.103	3.47288	0.0018778	0.426888	Up	0.613828	0.50378	0.819261	7.82432	8.27222	8.76767	2203	gi|659122467|ref|XP_008461160.1|PREDICTED: F-box/LRR-repeat protein 14 isoform X1 [Cucumis melo]	4.01177e-260	sp|Q3EC97|FBL14_ARATH	0	F-box/LRR-repeat protein 14	KOG1947	0	Leucine rich repeat proteins, some proteins contain F-box
CL27462Contig1	131.569	21.7388	241.4	11.1046	3.47308	0.00186688	0.426888	Up	1.62972	1.95546	1.88923	26.5572	20.4012	25.7828	727	gi|700197870|gb|KGN53028.1|hypothetical protein Csa_4G011750 [Cucumis sativus]	7.93015e-80
CL10617Contig1	38.6621	6.36745	70.9568	11.1437	3.47815	0.0355428	1	Up	0	0.368684	1.79463	15.7049	8.35765	1.10184	618	gi|700207133|gb|KGN62252.1|hypothetical protein Csa_2G345930 [Cucumis sativus]	1.77458e-12
CL27043Contig1	245.567	40.3429	450.79	11.174	3.48207	0.0186906	1	Up	0.828846	2.58536	0.339024	19.0464	30.1485	2.52419	1852	gi|659105323|ref|XP_008453068.1|PREDICTED: cytochrome P450 81D1-like [Cucumis melo]	3.59981e-225	sp|Q9FG65|C81D1_ARATH	1e-144	Cytochrome P450 81D1	KOG0156	3e-149	Cytochrome P450 CYP2 subfamily							GO:0016021;GO:0016020;GO:0020037;GO:0005506;GO:0016709;GO:0098542;GO:0042343;GO:0044550	integral component of membrane|membrane|heme binding|iron ion binding|oxidoreductase activity, acting on paired donors, with incorporation or reduction of molecular oxygen, NAD(P)H as one donor, and incorporation of one atom of oxygen|defense response to other organism|indole glucosinolate metabolic process|secondary metabolite biosynthetic process
CL28675Contig1	275.225	45.0907	505.358	11.2076	3.4864	0.000426806	0.150843	Up	2.32889	2.07554	1.03901	31.9894	24.5985	16.8362	1501	gi|778687034|ref|XP_011652493.1|PREDICTED: protein TIFY 8-like isoform X2 [Cucumis sativus]	9.4655e-87	sp|Q84MB2|TIF8_ARATH	2e-22	Protein TIFY 8 {ECO:0000303|PubMed:17499004}										GO:0005634;GO:0003714;GO:1903507;GO:0031347;GO:2000022;GO:0006355;GO:0009611;GO:0006351	nucleus|transcription corepressor activity|negative regulation of nucleic acid-templated transcription|regulation of defense response|regulation of jasmonic acid mediated signaling pathway|regulation of transcription, DNA-templated|response to wounding|transcription, DNA-templated
comp62838_c0_seq7_1	166.445	27.0946	305.796	11.2862	3.49649	0.00135701	0.345463	Up	0.265799	0.37645	0.864281	7.78777	5.87512	5.47427	3491	gi|449444042|ref|XP_004139784.1|PREDICTED: uncharacterized protein LOC101222707 [Cucumis sativus]	0	sp|Q66GQ2|Y5162_ARATH	3e-13	Uncharacterized protein At5g41620										GO:0009507;GO:0005886;GO:0000902	chloroplast|plasma membrane|cell morphogenesis
CL316Contig3	40.2622	6.48911	74.0352	11.4092	3.51212	0.0237136	1	Up	0.225751	0.0236917	0.0496964	1.28793	1.10611	1.65108	4012	gi|659076303|ref|XP_008438607.1|PREDICTED: ATP sulfurylase 1, chloroplastic [Cucumis melo]	4.83469e-213	sp|Q9LIK9|APS1_ARATH	3e-148	ATP sulfurylase 1, chloroplastic	KOG0636	8e-149	ATP sulfurylase (sulfate adenylyltransferase)	ko00261;ko00920;ko00450;ko00230	Monobactam biosynthesis|Sulfur metabolism|Selenocompound metabolism|Purine metabolism	4	K13811	PAPSS	3'-phosphoadenosine 5'-phosphosulfate synthase	GO:0009507;GO:0009570;GO:0005886;GO:0005524;GO:0004781;GO:0070814;GO:0046686;GO:0009735;GO:0001887;GO:0000103	chloroplast|chloroplast stroma|plasma membrane|ATP binding|sulfate adenylyltransferase (ATP) activity|hydrogen sulfide biosynthetic process|response to cadmium ion|response to cytokinin|selenium compound metabolic process|sulfate assimilation
CL756Contig2	604.049	96.7881	1111.31	11.4819	3.52129	0.00015971	0.0709233	Up	2.78032	1.62143	1.96464	25.0935	21.2258	40.1942	2824	gi|659115089|ref|XP_008457381.1|PREDICTED: uncharacterized protein LOC103497089 [Cucumis melo]	1.6463e-269
CL42820Contig1	400.74	63.3476	738.132	11.6521	3.54252	0.000209743	0.0854334	Up	2.98635	6.38722	3.51159	49.9951	58.5162	72.1126	891	gi|659079034|ref|XP_008440039.1|PREDICTED: uncharacterized protein LOC103484635 [Cucumis melo]	2.37257e-75	sp|Q94AU9|RBCX1_ARATH	3e-58	Chaperonin-like RBCX protein 1, chloroplastic {ECO:0000303|PubMed:21922322}										GO:0009534;GO:0044183;GO:0061077;GO:0009409;GO:0009651;GO:0009414	chloroplast thylakoid|protein binding involved in protein folding|chaperone-mediated protein folding|response to cold|response to salt stress|response to water deprivation
CL46506Contig1	43.4225	6.85426	79.9908	11.6702	3.54476	0.0167466	1	Up	0.868388	0.642473	2.05549e-06	3.88393	4.84619	13.6086	789	gi|659099587|ref|XP_008450676.1|PREDICTED: serine/threonine-protein kinase CDL1 [Cucumis melo]	2.37503e-64	sp|Q9FE20|PBS1_ARATH	2e-35	Serine/threonine-protein kinase PBS1 {ECO:0000303|PubMed:11359614}	KOG1187	2e-58	Serine/threonine protein kinase
CL4728Contig1	173.622	27.0328	320.212	11.8453	3.56624	0.00148399	0.360689	Up	0.059011	0	1.87333	10.1219	4.51643	9.45317	2941	gi|700192939|gb|KGN48143.1|hypothetical protein Csa_6G445080 [Cucumis sativus]	0	sp|Q9S7D9|ACCR1_ARATH	0	Serine/threonine-protein kinase-like protein CCR1
CL55353Contig1	616.439	95.111	1137.77	11.9625	3.58045	0.000121339	0.0568872	Up	7.04572	4.51107	3.1946	77.2322	77.3085	55.9308	1174	gi|700210706|gb|KGN65802.1|hypothetical protein Csa_1G530140 [Cucumis sativus]	2.34611e-132	sp|Q5ZM74|RN141_CHICK	6e-07	RING finger protein 141	KOG1039	3e-112	Predicted E3 ubiquitin ligase							GO:0003677;GO:0004842;GO:0008270;GO:0051865;GO:0006355	DNA binding|ubiquitin-protein transferase activity|zinc ion binding|protein autoubiquitination|regulation of transcription, DNA-templated
CL1658Contig1	787.826	120.379	1455.27	12.0891	3.59563	0.00371628	0.677441	Up	4.61331	9.67342	0.549845	142.214	48.4119	39.0838	1399	gi|659097721|ref|XP_008449778.1|PREDICTED: peroxidase 2 [Cucumis melo]	2.01164e-152	sp|P19135|PER2_CUCSA	2e-165	Peroxidase 2				ko00940	Phenylpropanoid biosynthesis	1	K00430	E1.11.1.7	peroxidase	GO:0020037;GO:0046872;GO:0004601;GO:0042744;GO:0006979	heme binding|metal ion binding|peroxidase activity|hydrogen peroxide catabolic process|response to oxidative stress
CL51020Contig1	41.9342	6.39495	77.4735	12.1148	3.5987	0.0179744	1	Up	0.341617	0.282833	0.0545559	2.96601	4.07562	2.91091	1687	gi|449441564|ref|XP_004138552.1|PREDICTED: adenine/guanine permease AZG1 [Cucumis sativus]	4.26872e-264	sp|Q9SRK7|AZG1_ARATH	0	Adenine/guanine permease AZG1										GO:0016021;GO:0005345;GO:0005215;GO:0015853;GO:0015854;GO:0006863	integral component of membrane|purine nucleobase transmembrane transporter activity|transporter activity|adenine transport|guanine transport|purine nucleobase transport
CL28087Contig1	36.5799	5.49694	67.6629	12.3092	3.62167	0.0282932	1	Up	0.288738	0.331223	0.585188	7.46226	6.2261	3.71083	847
CL25265Contig1	6942.63	1042.88	12842.4	12.3143	3.62226	3.44982e-05	0.0231538	Up	78.1039	72.1292	13.4977	1000.14	1076.54	387.091	1124	gi|659108618|ref|XP_008454297.1|PREDICTED: universal stress protein A-like protein [Cucumis melo]	2.36434e-74	sp|Q8LGG8|USPAL_ARATH	2e-10	Universal stress protein A-like protein										GO:0005886;GO:0016208;GO:0006950	plasma membrane|AMP binding|response to stress
CL28344Contig1	291.343	42.9775	539.708	12.5579	3.65053	0.00329687	0.622108	Up	0.90475	1.22009	1.20284	22.0267	22.7737	3.48064	2402	gi|700198269|gb|KGN53427.1|hypothetical protein Csa_4G053260 [Cucumis sativus]	0	sp|Q0WVN5|CSLG3_ARATH	0	Cellulose synthase-like protein G3										GO:0005794;GO:0000139;GO:0016021;GO:0005886;GO:0016760;GO:0016759;GO:0071555;GO:0030244;GO:0009833	Golgi apparatus|Golgi membrane|integral component of membrane|plasma membrane|cellulose synthase (UDP-forming) activity|cellulose synthase activity|cell wall organization|cellulose biosynthetic process|plant-type primary cell wall biogenesis
CL55669Contig1	159.414	23.4941	295.334	12.5706	3.65198	0.000663743	0.204177	Up	3.9591	4.41247	1.15893	70.8661	38.8006	37.7755	440
CL1112Contig2	657.318	96.842	1217.79	12.5751	3.65249	0.000190674	0.0799155	Up	0.658034	0.344448	12.3434	49.8676	46.8675	79.0237	1520	gi|1035919975|gb|OAY49565.1|hypothetical protein MANES_05G066200 [Manihot esculenta]	7.04075e-130	sp|Q9C6A1|MTEFE_ARATH	3e-10	Transcription termination factor MTERF15, mitochondrial {ECO:0000305}	KOG1267	1e-153	Mitochondrial transcription termination factor, mTERF							GO:0005739;GO:0003690;GO:0003723;GO:0019843;GO:0003727;GO:0032502;GO:0006353;GO:0006355;GO:0042255;GO:0000394	mitochondrion|double-stranded DNA binding|RNA binding|rRNA binding|single-stranded RNA binding|developmental process|DNA-templated transcription, termination|regulation of transcription, DNA-templated|ribosome assembly|RNA splicing, via endonucleolytic cleavage and ligation
CL32493Contig1	32.4769	4.70721	60.2465	12.7988	3.67793	0.0275507	1	Up	0.0244808	0.255844	1.10585e-10	2.88983	1.64144	0.242453	2747	gi|659109923|ref|XP_008454952.1|PREDICTED: uncharacterized protein LOC103495241 isoform X1 [Cucumis melo]	6.29212e-60
CL27901Contig1	60.2259	8.72483	111.727	12.8056	3.67871	0.00725243	1	Up	0.447476	0.253727	0.191232	7.29225	4.29179	1.70796	1833	gi|449469436|ref|XP_004152426.1|PREDICTED: uncharacterized protein LOC101210879 [Cucumis sativus]	2.69154e-157	sp|Q8W4K5|VAB_ARATH	8e-22	VAN3-binding protein {ECO:0000303|PubMed:19363154}										GO:0009734;GO:0010305;GO:0010087;GO:0009733	auxin-activated signaling pathway|leaf vascular tissue pattern formation|phloem or xylem histogenesis|response to auxin
CL26403Contig1	935.562	134.793	1736.33	12.8814	3.68722	6.03018e-05	0.0329772	Up	6.92866	8.10719	5.69076	111.796	123.291	82.9256	1183	gi|700195931|gb|KGN51108.1|hypothetical protein Csa_5G453160 [Cucumis sativus]	1.44069e-129	sp|Q9C826|ABA2_ARATH	2e-124	Xanthoxin dehydrogenase	KOG0725	5e-125	Reductases with broad range of substrate specificities	ko00906	Carotenoid biosynthesis	1	K09841	ABA2	xanthoxin dehydrogenase	GO:0005829;GO:0004022;GO:0010301;GO:0009688;GO:0006561;GO:0010115;GO:0009750;GO:0009408;GO:0009414;GO:0010182	cytosol|alcohol dehydrogenase (NAD) activity|xanthoxin dehydrogenase activity|abscisic acid biosynthetic process|proline biosynthetic process|regulation of abscisic acid biosynthetic process|response to fructose|response to heat|response to water deprivation|sugar mediated signaling pathway
CL12463Contig1	26.0076	3.69992	48.3153	13.0585	3.70691	0.0463688	1	Up	2.08548	0	0	11.1264	12.2587	10.4848	309
CL8717Contig1	71.0895	9.97756	132.202	13.2499	3.72791	0.00465071	0.79849	Up	2.24214	0.41205	0.852294	29.4373	19.7663	5.07268	530	gi|449447940|ref|XP_004141724.1|PREDICTED: uncharacterized protein LOC101209445 [Cucumis sativus]	2.44405e-45
CL7554Contig1	76.1188	10.644	141.594	13.3027	3.73364	0.0038063	0.689594	Up	1.455	0.97101	1.17117	27.8196	15.1723	15.0374	535
CL24046Contig1	1030.65	142.492	1918.82	13.4661	3.75126	5.07726e-05	0.0293993	Up	3.50574	7.57532	9.16825	80.4654	97.1463	139.702	1321	gi|659109045|ref|XP_008454519.1|PREDICTED: chloroplastic lipocalin [Cucumis melo]	4.72114e-164	sp|Q9STS7|CHL_ARATH	6e-131	Chloroplastic lipocalin {ECO:0000303|PubMed:19674405}	KOG4824	1e-131	Apolipoprotein D/Lipocalin							GO:0009507;GO:0009543;GO:0009535;GO:0031977;GO:0045735;GO:0006629;GO:0046322;GO:0009737;GO:0009408;GO:0009644;GO:0006979;GO:1901562;GO:0009414;GO:0010431	chloroplast|chloroplast thylakoid lumen|chloroplast thylakoid membrane|thylakoid lumen|nutrient reservoir activity|lipid metabolic process|negative regulation of fatty acid oxidation|response to abscisic acid|response to heat|response to high light intensity|response to oxidative stress|response to paraquat|response to water deprivation|seed maturation
CL24613Contig1	3733.23	514.679	6951.79	13.507	3.75564	0.00319155	0.608063	Up	17.6948	42.827	8.69126	657.627	412.749	90.1089	1303	gi|802765576|ref|XP_012090061.1|protein GAST1 [Jatropha curcas]	1.14505e-29	sp|Q6NMQ7|GASA6_ARATH	4e-25	Gibberellin-regulated protein 6										GO:0005576;GO:0009740;GO:0009750;GO:0009749;GO:0080167;GO:0009744	extracellular region|gibberellic acid mediated signaling pathway|response to fructose|response to glucose|response to karrikin|response to sucrose
CL2886Contig1	4913.11	669.878	9156.35	13.6687	3.7728	2.44228e-05	0.0177647	Up	27.5888	16.5142	15.0684	341.897	387.564	223.542	2078	gi|1035410069|ref|XP_008452589.2|PREDICTED: low-temperature-induced cysteine proteinase-like [Cucumis melo]	4.60111e-240	sp|P43297|RD21A_ARATH	0	Cysteine proteinase RD21A {ECO:0000305}	KOG1543	7e-151	Cysteine proteinase Cathepsin L							GO:0048046;GO:0009507;GO:0000932;GO:0010494;GO:0005615;GO:0005794;GO:0005764;GO:0009506;GO:0005773;GO:0004197;GO:0008234;GO:0008233;GO:0050832;GO:0006508;GO:0051603	apoplast|chloroplast|cytoplasmic mRNA processing body|cytoplasmic stress granule|extracellular space|Golgi apparatus|lysosome|plasmodesma|vacuole|cysteine-type endopeptidase activity|cysteine-type peptidase activity|peptidase activity|defense response to fungus|proteolysis|proteolysis involved in cellular protein catabolic process
CL3339Contig1	608.405	81.5877	1135.22	13.9141	3.79848	5.49484e-05	0.0312054	Up	5.66283	6.106	4.46716	76.1889	81.9188	111.249	921	gi|659077418|ref|XP_008439193.1|PREDICTED: 3-hexulose-6-phosphate isomerase [Cucumis melo]	6.96173e-90	sp|P42404|PHI_BACSU	1e-20	3-hexulose-6-phosphate isomerase										GO:0030246;GO:0004360;GO:0016853;GO:0005975;GO:0019647;GO:0006002;GO:0009636;GO:0006047	carbohydrate binding|glutamine-fructose-6-phosphate transaminase (isomerizing) activity|isomerase activity|carbohydrate metabolic process|formaldehyde assimilation via ribulose monophosphate cycle|fructose 6-phosphate metabolic process|response to toxic substance|UDP-N-acetylglucosamine metabolic process
CL26033Contig1	2046.89	272.534	3821.25	14.0212	3.80954	2.93448e-05	0.0203901	Up	20.4664	11.909	17.1168	351.133	304	151.348	1028	gi|700206626|gb|KGN61745.1|hypothetical protein Csa_2G237150 [Cucumis sativus]	5.26453e-76	sp|Q9XIM0|MEE14_ARATH	8e-64	CCG-binding protein 1										GO:0009507;GO:0005829;GO:0005634;GO:0036033;GO:0050832;GO:0009793;GO:0010183	chloroplast|cytosol|nucleus|mediator complex binding|defense response to fungus|embryo development ending in seed dormancy|pollen tube guidance
comp75465_c0_seq1_2	67.1862	8.87982	125.492	14.1323	3.82093	0.0266816	1	Up	5.01839	0	0	52.8854	31.4737	4.77165e-26	323
CL21361Contig1	46.6426	6.16452	87.1208	14.1326	3.82096	0.0151318	1	Up	0.0260007	0	0.411257	2.41713	1.35094	2.51101	3059	gi|297335950|gb|EFH66367.1|pentatricopeptide repeat-containing protein [Arabidopsis lyrata subsp. lyrata]	0	sp|Q9M9E2|PPR45_ARATH	0	Pentatricopeptide repeat-containing protein At1g15510, chloroplastic	KOG4197	0	FOG: PPR repeat
CL29093Contig1	2449.83	318.165	4581.49	14.3997	3.84797	1.73654e-05	0.0134952	Up	12.8627	14.3326	4.68238	237.374	193.109	130.754	1777	gi|659123749|ref|XP_008461820.1|PREDICTED: uncharacterized protein LOC103500330 [Cucumis melo]	1.31524e-77
CL29528Contig1	483.938	62.1017	905.774	14.5853	3.86645	5.58239e-05	0.0314007	Up	1.3324	1.07919	0.717161	18.4217	19.8838	16.4085	3597	gi|778709716|ref|XP_011656443.1|PREDICTED: uncharacterized protein LOC105435747 [Cucumis sativus]	0	sp|Q9FHK4|EDR4_ARATH	4e-21	Protein ENHANCED DISEASE RESISTANCE 4 {ECO:0000303|PubMed:25747881}										GO:0005768;GO:0005886;GO:0006952;GO:0006897;GO:1900150;GO:0030100;GO:0009620;GO:0009863	endosome|plasma membrane|defense response|endocytosis|regulation of defense response to fungus|regulation of endocytosis|response to fungus|salicylic acid mediated signaling pathway
CL20111Contig1	27.7108	3.54863	51.873	14.6177	3.86965	0.031439	1	Up	0	1.23928	0	6.81577	11.2229	6.61849	452
CL23193Contig1	58.1953	7.44296	108.948	14.6377	3.87162	0.004676	0.79944	Up	0.134822	0.903521	0	9.67644	6.32687	3.69419	1208
CL30539Contig1	2791.51	356.408	5226.61	14.6647	3.87427	2.48544e-05	0.0177647	Up	13.4055	12.4972	31.6908	329.524	302.387	321.851	1196	gi|700210690|gb|KGN65786.1|hypothetical protein Csa_1G528510 [Cucumis sativus]	2.3698e-79
CL30195Contig1	2898.25	367.864	5428.63	14.7572	3.88335	1.97505e-05	0.0149552	Up	4.42343	4.12388	5.39542	93.941	87.2757	57.5724	4938	gi|113595739|dbj|BAF19613.1|Os06g0498400, partial [Oryza sativa Japonica Group]	0	sp|Q8LPT9|GWD1_CITRE	0	Alpha-glucan water dikinase, chloroplastic										GO:0009507;GO:0050521;GO:0005524;GO:0046872;GO:0005975	chloroplast|alpha-glucan, water dikinase activity|ATP binding|metal ion binding|carbohydrate metabolic process
CL36835Contig1	6912.75	875.396	12950.1	14.7934	3.88688	1.35488e-05	0.0112707	Up	13.7535	9.66746	6.48313	215.378	178.175	136.673	5321	gi|33333147|gb|AAQ11738.1|gigantea [Triticum aestivum]	0	sp|Q9SQI2|GIGAN_ARATH	0	Protein GIGANTEA										GO:0005737;GO:0005654;GO:0005634;GO:0030154;GO:0007623;GO:0009908;GO:0048578;GO:0009585;GO:0042752;GO:0006355;GO:0009637;GO:0009409;GO:0010218;GO:0042542;GO:0080167;GO:0010378	cytoplasm|nucleoplasm|nucleus|cell differentiation|circadian rhythm|flower development|positive regulation of long-day photoperiodism, flowering|red, far-red light phototransduction|regulation of circadian rhythm|regulation of transcription, DNA-templated|response to blue light|response to cold|response to far red light|response to hydrogen peroxide|response to karrikin|temperature compensation o…
CL4174Contig1	76.6027	9.65198	143.553	14.8729	3.89462	0.00241472	0.505737	Up	0.616644	0.121263	0.0231547	5.7532	4.93028	2.84477	2308	gi|449457833|ref|XP_004146652.1|PREDICTED: L-type lectin-domain containing receptor kinase VII.1 [Cucumis sativus]	0	sp|Q9S9U1|LRK71_ARATH	0	L-type lectin-domain containing receptor kinase VII.1
comp50971_c0_seq4_3	1033.57	129.451	1937.68	14.9684	3.90385	3.23064e-05	0.022187	Up	2.14582	2.81223	6.13173	58.8045	42.0472	88.4153	2256	gi|700203005|gb|KGN58138.1|ATP/ADP transporter [Cucumis sativus]	0	sp|O24381|TLC1_SOLTU	0	Plastidic ATP/ADP-transporter										GO:0031969;GO:0016021;GO:0005524;GO:0005471	chloroplast membrane|integral component of membrane|ATP binding|ATP:ADP antiporter activity
CL10966Contig1	177.069	22.14	331.998	14.9954	3.90645	0.00278412	0.553656	Up	2.56729	2.38675	0	48.1386	38.963	5.55469	774	gi|659067925|ref|XP_008441938.1|PREDICTED: protein MOTHER of FT and TFL1-like [Cucumis melo]	1.38619e-28	sp|Q9XFK7|MFT_ARATH	1e-20	Protein MOTHER of FT and TFL1	KOG3346	3e-21	Phosphatidylethanolamine binding protein							GO:0005737;GO:0005634;GO:0009738;GO:0010030;GO:0009737	cytoplasm|nucleus|abscisic acid-activated signaling pathway|positive regulation of seed germination|response to abscisic acid
CL5752Contig1	34.5458	4.2479	64.8438	15.2649	3.93215	0.02431	1	Up	1.14904e-09	0.417617	0.0368624	6.1574	1.43794	1.19213	1642
CL5118Contig1	154.465	18.8662	290.064	15.3748	3.94249	0.00046667	0.158405	Up	0.884951	0.160478	1.14874	8.58256	11.4082	17.8197	1677	gi|659097851|ref|XP_008449848.1|PREDICTED: beta-D-glucosyl crocetin beta-1,6-glucosyltransferase-like [Cucumis melo]	2.14629e-176	sp|F8WKW8|UGT9_GARJA	9e-130	Beta-D-glucosyl crocetin beta-1,6-glucosyltransferase	KOG1192	9e-63	UDP-glucuronosyl and UDP-glucosyl transferase							GO:0016758;GO:0008152	transferase activity, transferring hexosyl groups|metabolic process
CL26499Contig1	212.024	25.842	398.206	15.4092	3.94572	0.00210886	0.459607	Up	0.720445	0.441329	0.789747	14.7635	17.0665	2.74645	2471	gi|778713639|ref|XP_011657076.1|PREDICTED: uncharacterized protein LOC105435802 [Cucumis sativus]	4.40165e-74
CL21937Contig1	23.4978	2.83779	44.1579	15.5607	3.95983	0.0482765	1	Up	0.100637	0.163061	0.158622	3.82226	2.38188	0.92046	1353	gi|659100742|ref|XP_008451245.1|PREDICTED: probable carboxylesterase 18 [Cucumis melo]	2.66882e-162	sp|Q9LT10|CXE18_ARATH	6e-120	Probable carboxylesterase 18	KOG1515	2e-120	Arylacetamide deacetylase							GO:0052689;GO:0008152;GO:0009860	carboxylic ester hydrolase activity|metabolic process|pollen tube growth
CL7013Contig1	3388.12	390.483	6385.75	16.3535	4.03153	8.14095e-06	0.00739724	Up	16.1431	6.99324	5.32715	172.076	176.32	209.537	2498	gi|659126846|ref|XP_008463393.1|PREDICTED: probable chlorophyll(ide) b reductase NYC1, chloroplastic [Cucumis melo]	2.89296e-256	sp|Q5N800|NYC1_ORYSJ	0	Probable chlorophyll(ide) b reductase NYC1, chloroplastic	KOG0725	0	Reductases with broad range of substrate specificities	ko00860	Porphyrin and chlorophyll metabolism	1	K13606	NOL, NYC1	chlorophyll(ide) b reductase	GO:0009535;GO:0016021;GO:0009536;GO:0034256;GO:0016491;GO:0015996;GO:0010304	chloroplast thylakoid membrane|integral component of membrane|plastid|chlorophyll(ide) b reductase activity|oxidoreductase activity|chlorophyll catabolic process|PSII associated light-harvesting complex II catabolic process
CL33772Contig1	847.039	97.2722	1596.81	16.4159	4.03702	3.5787e-05	0.0233695	Up	0.324638	0.421606	7.70108	37.8842	32.743	75.6912	2404	gi|700198749|gb|KGN53907.1|hypothetical protein Csa_4G187860 [Cucumis sativus]	0	sp|Q949Y5|EGY1_ARATH	0	Probable zinc metalloprotease EGY1, chloroplastic										GO:0009507;GO:0031969;GO:0016021;GO:0004222;GO:0009658;GO:0009630;GO:0007275;GO:0009959;GO:0048564;GO:0010207;GO:0060359;GO:0043157;GO:0009723;GO:0009416;GO:0010027	chloroplast|chloroplast membrane|integral component of membrane|metalloendopeptidase activity|chloroplast organization|gravitropism|multicellular organism development|negative gravitropism|photosystem I assembly|photosystem II assembly|response to ammonium ion|response to cation stress|response to ethylene|response to light stimulus|thylakoid membrane organization
CL772Contig1	188.875	21.6531	356.097	16.4455	4.03962	0.0475004	1	Up	1.16075	1.30672	0.970155	51.9321	12.2397	5.07225	1140	gi|778679325|ref|XP_004148138.2|PREDICTED: 21 kDa protein [Cucumis sativus]	8.10172e-74	sp|P17407|21KD_DAUCA	1e-30	21 kDa protein										GO:0004857	enzyme inhibitor activity
comp54811_c0_seq2_1	59.6797	6.73211	112.627	16.7299	4.06435	0.00357283	0.657379	Up	0.218538	0.63011	0.160892	10.8662	8.14988	1.27565	1200	gi|1130821517|dbj|GAV91497.1|hypothetical protein CFOL_v3_34892 [Cephalotus follicularis]	1.84239e-18							ko03020;ko00230;ko00240	RNA polymerase|Purine metabolism|Pyrimidine metabolism	3	K03010	RPB2, POLR2B	DNA-directed RNA polymerase II subunit RPB2
CL33459Contig1	293.168	31.1607	555.175	17.8165	4.15514	6.81441e-05	0.0359351	Up	0.118676	0.790718	1.9819	20.8671	13.4871	23.4518	2114	gi|700204537|gb|KGN59670.1|hypothetical protein Csa_3G837030 [Cucumis sativus]	4.2966e-242	sp|F4J117|LSF1_ARATH	0	Phosphoglucan phosphatase LSF1, chloroplastic	KOG1716	4e-115	Dual specificity phosphatase							GO:0009507;GO:0009569;GO:0009570;GO:0043036;GO:0019203;GO:0008138;GO:0005983	chloroplast|chloroplast starch grain|chloroplast stroma|starch grain|carbohydrate phosphatase activity|protein tyrosine/serine/threonine phosphatase activity|starch catabolic process
CL1308Contig2	39.4096	4.18403	74.6352	17.8381	4.15689	0.0131554	1	Up	0.0619102	0.0370136	0.278485	0.901358	2.95917	2.81704	2408	gi|778700708|ref|XP_011654903.1|PREDICTED: uncharacterized protein LOC101205271 [Cucumis sativus]	1.69191e-202	sp|Q9SDN0|DNJ20_ARATH	2e-08	Chaperone protein dnaJ 20, chloroplastic	KOG0716	2e-115	Molecular chaperone (DnaJ superfamily)							GO:0009507;GO:0005634;GO:0061077;GO:1902395;GO:0010322	chloroplast|nucleus|chaperone-mediated protein folding|regulation of 1-deoxy-D-xylulose-5-phosphate synthase activity|regulation of isopentenyl diphosphate biosynthetic process, methylerythritol 4-phosphate pathway
CL27067Contig1	113.611	11.9326	215.29	18.0422	4.1733	0.000449798	0.155357	Up	0.581696	0.406248	0.306079	10.4199	7.78648	9.74674	1687	gi|659094682|ref|XP_008448189.1|PREDICTED: amino acid transporter ANTL1-like [Cucumis melo]	3.68991e-191	sp|Q9SVG0|ANTL2_ARATH	4e-178	Amino acid transporter ANTL2 {ECO:0000305}	KOG1304	9e-179	Amino acid transporters	ko04138	Autophagy - yeast	1	K14209	SLC36A, PAT	solute carrier family 36 (proton-coupled amino acid transporter)	GO:0016021;GO:0005886;GO:0015171;GO:0003333	integral component of membrane|plasma membrane|amino acid transmembrane transporter activity|amino acid transmembrane transport
CL30281Contig1	71.7962	7.53826	136.054	18.0485	4.17381	0.00887581	1	Up	0.388348	0.0633556	0.401156	11.5537	5.32586	1.31511	1639	gi|27123661|emb|CAC83089.1|gibberellin 3-oxidase [Cucurbita maxima]	7.37339e-221	sp|O24648|G3OX_PEA	2e-159	Gibberellin 3-beta-dioxygenase 1	KOG0143	6e-135	Iron/ascorbate family oxidoreductases	ko00904	Diterpenoid biosynthesis	1	K04124	E1.14.11.15	gibberellin 3-beta-dioxygenase
CL24975Contig1	1792.49	186.59	3398.38	18.2131	4.1869	1.27202e-05	0.0107326	Up	11.9909	10.8006	1.43115	235.713	231.094	74.6088	1355	gi|315932704|gb|ADU55782.1|HSP27.8 [Citrullus lanatus]	2.52509e-126	sp|Q4UKR8|HSPC2_RICFE	6e-14	Small heat shock protein C2	KOG0710	7e-41	Molecular chaperone (small heat-shock protein Hsp26/Hsp42)
CL4559Contig1	151.593	15.5183	287.668	18.5374	4.21237	0.000183365	0.0779129	Up	0.391802	0.41322	0.294386	9.7101	6.84647	7.64609	2603	gi|659124156|ref|XP_008462011.1|PREDICTED: phototropin-2-like isoform X1 [Cucumis melo]	1.06419e-274	sp|P93025|PHOT2_ARATH	0	Phototropin-2										GO:0005794;GO:0016020;GO:0005634;GO:0005886;GO:0005524;GO:0009882;GO:0010181;GO:0042802;GO:0016301;GO:0000155;GO:0004674;GO:0009902;GO:0007623;GO:0035556;GO:0010362;GO:0009638;GO:0046777;GO:0018298;GO:0009637;GO:0009735;GO:0010118	Golgi apparatus|membrane|nucleus|plasma membrane|ATP binding|blue light photoreceptor activity|FMN binding|identical protein binding|kinase activity|phosphorelay sensor kinase activity|protein serine/threonine kinase activity|chloroplast relocation|circadian rhythm|intracellular signal transduction|negative regulation of anion channel activity by blue light|phototropism|protein autophosphorylatio…
CL307Contig1	45.2098	4.54499	85.8745	18.8943	4.23988	0.00593103	0.954491	Up	0.287928	0.496504	0.0957601	4.90055	11.5586	3.64499	904	gi|700193361|gb|KGN48565.1|hypothetical protein Csa_6G492250 [Cucumis sativus]	1.40639e-97	sp|Q9FG65|C81D1_ARATH	2e-87	Cytochrome P450 81D1	KOG0156	1e-90	Cytochrome P450 CYP2 subfamily							GO:0016021;GO:0016020;GO:0020037;GO:0005506;GO:0016709;GO:0098542;GO:0042343;GO:0044550	integral component of membrane|membrane|heme binding|iron ion binding|oxidoreductase activity, acting on paired donors, with incorporation or reduction of molecular oxygen, NAD(P)H as one donor, and incorporation of one atom of oxygen|defense response to other organism|indole glucosinolate metabolic process|secondary metabolite biosynthetic process
CL38389Contig1	1445.03	144.768	2745.28	18.9633	4.24514	9.82543e-06	0.00879257	Up	0.607887	1.47318	8.90273	48.6636	74.2632	99.9541	2683	gi|449466867|ref|XP_004151147.1|PREDICTED: uncharacterized protein LOC101207539 [Cucumis sativus]	5.38528e-276	sp|Q88BD4|ALGC_PSESM	1e-36	Phosphomannomutase/phosphoglucomutase	KOG1220	0	Phosphoglucomutase/phosphomannomutase							GO:0000287;GO:0004614;GO:0004615;GO:0042121;GO:0005975;GO:0009298;GO:0009103	magnesium ion binding|phosphoglucomutase activity|phosphomannomutase activity|alginic acid biosynthetic process|carbohydrate metabolic process|GDP-mannose biosynthetic process|lipopolysaccharide biosynthetic process
CL44816Contig1	107.057	10.5869	203.528	19.2246	4.26488	0.000461111	0.157423	Up	0.482543	0.783779	0.802037	16.814	11.2191	19.8953	935	gi|703131002|ref|XP_010104773.1|hypothetical protein L484_018826 [Morus notabilis]	4.90898e-12	sp|Q3BAI2|YCX91_PHAAO	3e-17	Uncharacterized protein ORF91										GO:0009507	chloroplast
CL55311Contig1	179.771	17.7261	341.816	19.2832	4.26927	0.00594882	0.954753	Up	1.75476	0.67355	0.281565	30.7633	30.6668	1.37423	1168	gi|449438773|ref|XP_004137162.1|PREDICTED: ribonuclease 2-like [Cucumis sativus]	7.23889e-106	sp|P42814|RNS2_ARATH	5e-39	Ribonuclease 2	KOG1642	1e-39	Ribonuclease, T2 family							GO:0005783;GO:0010168;GO:0005622;GO:0005773;GO:0004521;GO:0033897;GO:0003723;GO:0010507;GO:0016075	endoplasmic reticulum|ER body|intracellular|vacuole|endoribonuclease activity|ribonuclease T2 activity|RNA binding|negative regulation of autophagy|rRNA catabolic process
CL40466Contig1	62.1579	6.07471	118.241	19.4645	4.28277	0.00258887	0.527254	Up	0.282556	0	0.282838	3.4628	1.81917	6.87986	2156	gi|659117265|ref|XP_008458508.1|PREDICTED: sugar transporter ERD6-like 16 [Cucumis melo]	2.90244e-229	sp|P93051|ERDL7_ARATH	5e-151	Sugar transporter ERD6-like 7	KOG0254	7e-143	Predicted transporter (major facilitator superfamily)							GO:0009507;GO:0005887;GO:0009705;GO:0005774;GO:0005773;GO:0005355;GO:0005351;GO:0046323;GO:0035428;GO:0006829	chloroplast|integral component of plasma membrane|plant-type vacuole membrane|vacuolar membrane|vacuole|glucose transmembrane transporter activity|sugar:proton symporter activity|glucose import|hexose transmembrane transport|zinc II ion transport
CL38094Contig1	23.5075	2.29285	44.7221	19.505	4.28577	0.0326622	1	Up	0.462088	0.477352	0	8.53481	8.09066	3.67528	478	gi|641868269|gb|KDO86953.1|hypothetical protein CISIN_1g002814mg [Citrus sinensis]	1.51485e-06				KOG4197	3e-06	FOG: PPR repeat
CL26328Contig1	241.239	23.2073	459.272	19.7899	4.3067	4.4251e-05	0.0272245	Up	2.48292	0.563927	0.629478	36.2751	35.4674	13.2301	1168
CL5398Contig1	389.272	37.2496	741.293	19.9007	4.31475	9.8199e-05	0.0483319	Up	1.00519	1.15493	1.44132	41.2783	32.5861	9.54278	1926	gi|700207565|gb|KGN62684.1|hypothetical protein Csa_2G368850 [Cucumis sativus]	1.94439e-156	sp|P83332|TLP1_PRUPE	9e-82	Thaumatin-like protein 1										GO:0005576;GO:0006952	extracellular region|defense response
CL16560Contig1	66.1136	6.22051	126.007	20.2566	4.34032	0.00187923	0.426888	Up	0.506687	1.00684	1.5213	20.4488	23.9382	26.834	385	gi|548847017|gb|ERN06221.1|hypothetical protein AMTR_s00016p00175490 [Amborella trichopoda]	3.61112e-08	sp|O22800|COL14_ARATH	2e-07	Zinc finger protein CONSTANS-LIKE 14										GO:0005634;GO:0003700;GO:0008270;GO:0006355	nucleus|transcription factor activity, sequence-specific DNA binding|zinc ion binding|regulation of transcription, DNA-templated
CL4676Contig2	164.911	15.3403	314.481	20.5003	4.35758	0.000104957	0.0508115	Up	2.16989	0.463786	0.879612	39.3533	29.6209	16.8795	798	gi|1063489385|ref|XP_017975785.1|PREDICTED: uncharacterized protein LOC108661812 [Theobroma cacao]	2.63582e-18
CL43999Contig1	212.791	19.7364	405.846	20.5633	4.362	4.24576e-05	0.0265786	Up	0.00147568	2.37472	0.75737	27.0194	24.4999	28.1657	1113	gi|659084965|ref|XP_008443170.1|PREDICTED: uncharacterized protein LOC103486836 [Cucumis melo]	1.08217e-91
CL12967Contig1	45.0435	4.14282	85.9441	20.7453	4.37472	0.00500579	0.840637	Up	0.887657	0.328797	0	20.2724	4.29569	6.64835	613
comp59528_c0_seq8_2	85.4528	7.79882	163.107	20.9143	4.38642	0.000934558	0.260363	Up	0.243943	0.0610575	0.707215	8.35218	7.59607	6.55124	1580	gi|659132428|ref|XP_008466191.1|PREDICTED: blue copper protein-like [Cucumis melo]	4.31964e-73	sp|Q41001|BCP_PEA	8e-15	Blue copper protein										GO:0009055;GO:0046872;GO:0055114	electron carrier activity|metal ion binding|oxidation-reduction process
CL29122Contig1	7098.05	646.526	13549.6	20.9575	4.38939	1.69489e-06	0.00208549	Up	28.6216	28.4736	20.044	935.052	607.262	394.425	1528	gi|659100097|ref|XP_008450926.1|PREDICTED: thiol protease aleurain-like [Cucumis melo]	5.71443e-188	sp|Q8RWQ9|ALEUL_ARATH	6e-166	Thiol protease aleurain-like	KOG1543	3e-165	Cysteine proteinase Cathepsin L	ko04210;ko04142	Apoptosis|Lysosome	2	K01366	CTSH	cathepsin H	GO:0005615;GO:0005764;GO:0004197;GO:0006955;GO:0051603	extracellular space|lysosome|cysteine-type endopeptidase activity|immune response|proteolysis involved in cellular protein catabolic process
comp22955_c0_seq1_1	730.128	66.4863	1393.77	20.9633	4.38979	6.31154e-06	0.00601246	Up	1.38297	3.15761	4.75441	71.7261	61.3569	90.5674	1366	gi|700204449|gb|KGN59582.1|hypothetical protein Csa_3G827250 [Cucumis sativus]	5.39794e-195	sp|Q5EA79|GALM_BOVIN	2e-81	Aldose 1-epimerase	KOG1604	4e-141	Predicted mutarotase	ko00010;ko00052	Glycolysis / Gluconeogenesis|Galactose metabolism	2	K01785	galM, GALM	aldose 1-epimerase	GO:0005737;GO:0070062;GO:0004034;GO:0030246;GO:0033499;GO:0006006	cytoplasm|extracellular exosome|aldose 1-epimerase activity|carbohydrate binding|galactose catabolic process via UDP-galactose|glucose metabolic process
CL814Contig1	1637.51	146.423	3128.6	21.3668	4.4173	0.00301343	0.589336	Up	0.796049	0.914082	6.08118	21.3785	45.93	113.057	3808	gi|124014020|gb|ABM88259.1|lipoxygenase [Phaseolus vulgaris]	0	sp|O24370|LOX21_SOLTU	0	Linoleate 13S-lipoxygenase 2-1, chloroplastic				ko00591;ko00592	Linoleic acid metabolism|alpha-Linolenic acid metabolism	2	K00454	LOX2S	lipoxygenase	GO:0009570;GO:0009534;GO:0016165;GO:0046872;GO:0010597;GO:0031408	chloroplast stroma|chloroplast thylakoid|linoleate 13S-lipoxygenase activity|metal ion binding|green leaf volatile biosynthetic process|oxylipin biosynthetic process
CL17588Contig1	47.3973	4.10998	90.6845	22.0645	4.46365	0.00360345	0.660953	Up	0.305478	0.962429	0.308332	13.0852	9.11049	19.8346	475	gi|700196838|gb|KGN52015.1|hypothetical protein Csa_5G608030 [Cucumis sativus]	1.56932e-11				KOG4203	2e-09	Armadillo/beta-Catenin/plakoglobin
CL10340Contig1	23.2271	2.00848	44.4457	22.129	4.46786	0.0345228	1	Up	0	0.361202	0.776315	9.80919	17.7865	0.375859	336	gi|778660445|ref|XP_004150016.2|PREDICTED: uncharacterized protein LOC101212261 isoform X2 [Cucumis sativus]	3.51373e-35				KOG4198	3e-27	RNA-binding Ran Zn-finger protein and related proteins
CL18013Contig1	32.4346	2.79707	62.0722	22.1919	4.47196	0.0128455	1	Up	0	0.438484	0.406067	4.33039	5.84737	10.3176	660
CL15202Contig1	193.675	16.658	370.692	22.2531	4.47593	4.87279e-05	0.0287797	Up	1.50826	0.0848668	0.535837	23.5471	17.2632	14.1985	1471	gi|700210706|gb|KGN65802.1|hypothetical protein Csa_1G530140 [Cucumis sativus]	9.98634e-129				KOG1039	3e-84	Predicted E3 ubiquitin ligase
CL4004Contig1	9242.11	748.905	17735.3	23.6817	4.5657	6.37037e-07	0.000895825	Up	51.9962	31.9621	10.692	785.569	980.51	959.096	1414	gi|700201016|gb|KGN56149.1|hypothetical protein Csa_3G078800 [Cucumis sativus]	1.33687e-157	sp|F6H7K5|THI42_VITVI	2e-171	Thiamine thiazole synthase 2, chloroplastic {ECO:0000255|HAMAP-Rule:MF_03158}	KOG2960	8e-164	Protein involved in thiamine biosynthesis and DNA damage tolerance	ko00730	Thiamine metabolism	1	K03146	THI4, THI1	thiamine thiazole synthase	GO:0009507;GO:0046872;GO:0016491;GO:0006950;GO:0009228	chloroplast|metal ion binding|oxidoreductase activity|response to stress|thiamine biosynthetic process
comp50045_c0_seq14_3	130.932	10.5711	251.292	23.7716	4.57117	0.000123276	0.0573302	Up	0.603537	0.17834	0.404695	13.826	12.8802	5.83102	1672	gi|659101394|ref|XP_008451582.1|PREDICTED: probable E3 ubiquitin-protein ligase BAH1-like 1 isoform X1 [Cucumis melo]	2.98629e-164	sp|B8B5U8|BAHL2_ORYSI	1e-97	Probable E3 ubiquitin-protein ligase BAH1-like 1										GO:0005634;GO:0005886;GO:0004842;GO:0008270;GO:0042742;GO:0009626;GO:0010337;GO:0080021;GO:0010167;GO:0009751;GO:0009697;GO:0009627	nucleus|plasma membrane|ubiquitin-protein transferase activity|zinc ion binding|defense response to bacterium|plant-type hypersensitive response|regulation of salicylic acid metabolic process|response to benzoic acid|response to nitrate|response to salicylic acid|salicylic acid biosynthetic process|systemic acquired resistance
CL12123Contig1	73.7296	5.91988	141.539	23.9092	4.57949	0.00069148	0.209437	Up	1.87923	0	0	11.9296	21.295	20.5765	570
CL24204Contig1	1160.44	91.3638	2229.51	24.4026	4.60896	1.33336e-06	0.00178979	Up	7.08468	3.15721	2.60031	132.853	140.492	98.9687	1299	gi|659090725|ref|XP_008446167.1|PREDICTED: uncharacterized protein LOC103488973 isoform X1 [Cucumis melo]	4.58741e-180
CL1352Contig1	22.2385	1.57717	42.8999	27.2006	4.76557	0.0239944	1	Up	0	0.178383	0	1.72619	2.5184	2.00136	1490	gi|672352075|gb|AIJ19558.1|heavy metal ATPase 5B-1 [Cucumis sativus]	2.8307e-67	sp|Q9SH30|HMA5_ARATH	7e-53	Probable copper-transporting ATPase HMA5	KOG0207	2e-53	Cation transport ATPase	ko04016	MAPK signaling pathway - plant	1	K17686	copA, ATP7	Cu+-exporting ATPase	GO:0005887;GO:0043231;GO:0005524;GO:0005507;GO:0043682;GO:0010273;GO:0046688	integral component of plasma membrane|intracellular membrane-bounded organelle|ATP binding|copper ion binding|copper-transporting ATPase activity|detoxification of copper ion|response to copper ion
CL26072Contig1	221.135	15.6647	426.606	27.2335	4.76731	1.24176e-05	0.0106291	Up	0.343322	0.241457	0.141164	9.03244	8.42996	5.99229	3951	gi|778661529|ref|XP_011658264.1|PREDICTED: transcription factor PCL1-like [Cucumis sativus]	3.60142e-180	sp|Q9SNB4|PCL1_ARATH	2e-68	Transcription factor LUX										GO:0005634;GO:0003677;GO:0003700;GO:0007623;GO:0042753;GO:0006351	nucleus|DNA binding|transcription factor activity, sequence-specific DNA binding|circadian rhythm|positive regulation of circadian rhythm|transcription, DNA-templated
comp42378_c0_seq1_3	169.523	11.9907	327.056	27.2757	4.76955	0.0101748	1	Up	0.0841529	0.117191	0.621073	4.17454	3.50219	17.2696	2913	gi|659125489|ref|XP_008462708.1|PREDICTED: pentatricopeptide repeat-containing protein At3g26782, mitochondrial-like [Cucumis melo]	0	sp|Q3E6Q1|PPR32_ARATH	7e-175	Pentatricopeptide repeat-containing protein At1g11290, chloroplastic {ECO:0000305}	KOG4197	2e-175	FOG: PPR repeat
CL10945Contig1	76.9946	5.42289	148.566	27.3961	4.7759	0.00036556	0.132931	Up	0.283797	0.651775	0	8.7644	17.4157	6.39735	974
CL7258Contig1	902.563	63.2223	1741.9	27.5521	4.78409	1.49252e-06	0.00191633	Up	0.588678	0.51382	2.58387	43.6686	37.5455	29.6938	3421	gi|700203800|gb|KGN58933.1|hypothetical protein Csa_3G736820 [Cucumis sativus]	0	sp|Q9SF38|PP222_ARATH	0	Pentatricopeptide repeat-containing protein At3g09650, chloroplastic	KOG4197	0	FOG: PPR repeat
CL30327Contig1	30.6167	2.13482	59.0986	27.6831	4.79093	0.0132275	1	Up	0	0	1.21219	12.7969	7.6897	16.9576	350
CL7622Contig1	94.0498	6.41556	181.684	28.3193	4.82371	0.000192524	0.0800766	Up	0.389888	0.407642	0.387305	14.6503	11.4529	15.486	958	gi|449444417|ref|XP_004139971.1|PREDICTED: proton-coupled amino acid transporter 3-like [Cucumis sativus]	4.45991e-125	sp|F4ILY9|ANTL1_ARATH	1e-111	Amino acid transporter ANTL1 {ECO:0000305}	KOG1304	2e-108	Amino acid transporters	ko04138	Autophagy - yeast	1	K14209	SLC36A, PAT	solute carrier family 36 (proton-coupled amino acid transporter)	GO:0016021;GO:0005886;GO:0015171;GO:0003333	integral component of membrane|plasma membrane|amino acid transmembrane transporter activity|amino acid transmembrane transport
CL55449Contig1	58.9542	3.94292	113.965	28.9038	4.85319	0.0492586	1	Up	0	0.536824	0	15.8744	4.24708	0	1249	gi|68164453|gb|AAY87193.1|reverse transcriptase, partial [Cycas revoluta]	7.48599e-07	sp|P10978|POLX_TOBAC	1e-07	Endonuclease	KOG0017	6e-06	FOG: Transposon-encoded proteins with TYA, reverse transcriptase, integrase domains in various combinations							GO:0004190;GO:0004519;GO:0003676;GO:0003964;GO:0008270;GO:0015074	aspartic-type endopeptidase activity|endonuclease activity|nucleic acid binding|RNA-directed DNA polymerase activity|zinc ion binding|DNA integration
CL17655Contig1	108.028	6.82931	209.228	30.6367	4.93719	7.35664e-05	0.0374567	Up	0.00700999	0.799059	0.149201	16.7102	11.2422	9.42405	1223	gi|659070190|ref|XP_008453848.1|PREDICTED: dnaJ homolog subfamily B member 8 [Cucumis melo]	4.7228e-71	sp|Q0II91|DJC21_BOVIN	1e-10	DnaJ homolog subfamily C member 21	KOG0714	2e-32	Molecular chaperone (DnaJ superfamily)							GO:0005737;GO:0005730;GO:0003676;GO:0008270	cytoplasm|nucleolus|nucleic acid binding|zinc ion binding
CL22990Contig1	2180.6	133.098	4228.09	31.7666	4.98944	3.63753e-07	0.000537099	Up	13.3786	9.84476	5.52169	472.548	457.611	159.756	838	gi|449458319|ref|XP_004146895.1|PREDICTED: glycine-rich cell wall structural protein 2 [Cucumis sativus]	1.36677e-52
CL4806Contig1	38.8389	2.34145	75.3363	32.175	5.00787	0.00322372	0.611959	Up	0.0574028	0.23661	0	4.08329	3.99485	3.00799	1481	gi|659072896|ref|XP_008467153.1|PREDICTED: chaperone protein DnaJ isoform X1 [Cucumis melo]	6.3586e-32
CL12564Contig1	112.662	6.68351	218.641	32.7135	5.03182	0.00129572	0.335649	Up	0.692582	1.11796	0.345547	55.3713	20.1573	11.2254	555	gi|659089141|ref|XP_008445349.1|PREDICTED: uncharacterized WD repeat-containing protein C2A9.03-like [Cucumis melo]	5.98078e-17
CL2853Contig1	20.2344	1.15858	39.3102	33.9297	5.08448	0.0251198	1	Up	0.0295217	0.0583456	0	1.85889	0.933325	0.809796	2403	gi|700189675|gb|KGN44908.1|hypothetical protein Csa_7G395260 [Cucumis sativus]	0	sp|Q9M7K4|POT5_ARATH	0	Potassium transporter 5										GO:0016021;GO:0016020;GO:0005886;GO:0015079;GO:0009674	integral component of membrane|membrane|plasma membrane|potassium ion transmembrane transporter activity|potassium:sodium symporter activity
CL38222Contig1	1030.63	58.58	2002.69	34.1872	5.09539	2.77607e-07	0.000443135	Up	0.600963	0.465889	0.949162	33.0195	26.8326	19.2221	5516	gi|297806411|ref|XP_002871089.1|pullulanase 1, chloroplastic [Arabidopsis lyrata subsp. lyrata]	0	sp|Q8GTR4|PULA1_ARATH	0	Pullulanase 1, chloroplastic	KOG0470	0	1,4-alpha-glucan branching enzyme/starch branching enzyme II							GO:0009507;GO:0009570;GO:0010303;GO:0051060;GO:0019252;GO:0005983	chloroplast|chloroplast stroma|limit dextrinase activity|pullulanase activity|starch biosynthetic process|starch catabolic process
CL53458Contig1	21.593	1.2199	41.9661	34.4012	5.10439	0.0265943	1	Up	0	0	0.28883	2.47566	4.48942	3.67813	855
CL52292Contig1	317.377	17.6341	617.119	34.9957	5.12911	2.14377e-06	0.00248266	Up	2.23653	1.13534	5.32423	107.745	98.499	132.165	399	gi|659101179|ref|XP_008451469.1|PREDICTED: pentatricopeptide repeat-containing protein At2g31400, chloroplastic [Cucumis melo]	1.26398e-08
CL27143Contig1	282.62	15.3676	549.872	35.7812	5.16113	1.6433e-06	0.00206504	Up	1.07262	1.12429	0.583347	34.3718	36.2525	50.5315	992	gi|659077587|ref|XP_008439279.1|PREDICTED: protein REVEILLE 6-like isoform X4 [Cucumis melo]	2.12825e-08
CL47606Contig1	38.5541	2.08992	75.0183	35.8953	5.16572	0.0126557	1	Up	0.469724	0	0.230279	20.8691	1.50386	7.96006	557
CL1409Contig1	60.9543	3.28921	118.619	36.0632	5.17245	0.00051316	0.168379	Up	0.138622	0.0291891	0.0228247	3.92235	2.83236	1.29815	3203	gi|449438965|ref|XP_004137258.1|PREDICTED: receptor-like protein kinase FERONIA [Cucumis sativus]	0	sp|Q9SCZ4|FERON_ARATH	0	Receptor-like protein kinase FERONIA	KOG1187	0	Serine/threonine protein kinase
CL4747Contig1	10581.4	547.932	20614.9	37.6232	5.23355	4.80672e-08	0.000129043	Up	9.77339	25.212	30.0738	750.423	927.883	1162.36	1582	gi|700201016|gb|KGN56149.1|hypothetical protein Csa_3G078800 [Cucumis sativus]	2.49528e-157	sp|F6H7K5|THI42_VITVI	0	Thiamine thiazole synthase 2, chloroplastic {ECO:0000255|HAMAP-Rule:MF_03158}	KOG2960	0	Protein involved in thiamine biosynthesis and DNA damage tolerance	ko00730	Thiamine metabolism	1	K03146	THI4, THI1	thiamine thiazole synthase	GO:0009507;GO:0046872;GO:0016491;GO:0006950;GO:0009228	chloroplast|metal ion binding|oxidoreductase activity|response to stress|thiamine biosynthetic process
CL34Contig1	519.138	26.6264	1011.65	37.9942	5.24771	3.44998e-07	0.000522468	Up	0.431864	0.223749	0.305106	18.7734	12.5907	11.386	5179	gi|700201646|gb|KGN56779.1|hypothetical protein Csa_3G133300 [Cucumis sativus]	6.17704e-135	sp|Q9LIQ4|THIM_ARATH	7e-120	Hydroxyethylthiazole kinase				ko00730	Thiamine metabolism	1	K00878	thiM	hydroxyethylthiazole kinase	GO:0005524;GO:0004417;GO:0046872;GO:0009228;GO:0009229;GO:0036172	ATP binding|hydroxyethylthiazole kinase activity|metal ion binding|thiamine biosynthetic process|thiamine diphosphate biosynthetic process|thiamine salvage
CL30778Contig1	53.3842	2.67073	104.098	38.9773	5.28456	0.00250462	0.51723	Up	0.00976797	0.247926	0.0386795	9.01379	4.28675	0.888178	1604	gi|700211452|gb|KGN66548.1|hypothetical protein Csa_1G629050 [Cucumis sativus]	3.25016e-233	sp|O81020|NPC2_ARATH	0	Non-specific phospholipase C2				ko02024;ko00562;ko00564;ko00565	Quorum sensing|Inositol phosphate metabolism|Glycerophospholipid metabolism|Ether lipid metabolism	4	K01114	plc	phospholipase C	GO:0005576;GO:0003993;GO:0009395	extracellular region|acid phosphatase activity|phospholipid catabolic process
CL27445Contig1	18.3828	0.914925	35.8506	39.1843	5.2922	0.0353887	1	Up	0	0	0.294511	2.06006	4.43361	4.08996	728
CL21554Contig1	170.316	8.15979	332.473	40.7453	5.34856	5.80439e-06	0.00581049	Up	0.140091	0.114456	0.142733	8.64335	5.97823	4.73172	3753	gi|659071153|ref|XP_008458399.1|PREDICTED: uncharacterized protein LOC103497820 [Cucumis melo]	8.81668e-210
comp68870_c0_seq6_1	15.9998	0.739985	31.2595	42.2435	5.40066	0.0410367	1	Up	0.0354648	0.00571904	0	1.28042	0.844259	0.0580362	3112
CL54827Contig1	217.256	9.66036	424.852	43.9789	5.45874	1.89311e-06	0.00228185	Up	0.467421	0.305498	0.660975	23.7269	18.5685	30.6506	1279	gi|778722320|ref|XP_011658460.1|PREDICTED: probable F-box protein At1g60180 [Cucumis sativus]	9.41067e-140	sp|Q2V3R1|FB346_ARATH	9e-73	F-box protein At3g44326
CL8417Contig1	101.725	4.50427	198.946	44.1682	5.46494	0.0125628	1	Up	0.210737	0.916364	0.230671	23.7082	49.4452	0.917372	566	gi|700208038|gb|KGN63157.1|hypothetical protein Csa_2G406070 [Cucumis sativus]	1.51076e-10
CL2688Contig1	36.7723	1.58989	71.9548	45.2576	5.50009	0.00309003	0.598371	Up	0.0615575	0	0.240352	5.29431	4.93874	5.37904	1008	gi|700198789|gb|KGN53947.1|hypothetical protein Csa_4G192190 [Cucumis sativus]	3.68186e-65	sp|Q5RM09|Y1592_ARATH	8e-08	B3 domain-containing protein At1g05920										GO:0005634;GO:0003677;GO:0006355;GO:0006351	nucleus|DNA binding|regulation of transcription, DNA-templated|transcription, DNA-templated
CL22859Contig1	716.054	30.8521	1401.26	45.4185	5.50521	0.00137344	0.346659	Up	0.804906	0.752119	0.0196659	41.6178	44.9428	1.5435	3405	gi|242082013|ref|XP_002445775.1|	2.22604e-53	sp|P10978|POLX_TOBAC	2e-20	Endonuclease	KOG0017	1e-45	FOG: Transposon-encoded proteins with TYA, reverse transcriptase, integrase domains in various combinations							GO:0004190;GO:0004519;GO:0003676;GO:0003964;GO:0008270;GO:0015074	aspartic-type endopeptidase activity|endonuclease activity|nucleic acid binding|RNA-directed DNA polymerase activity|zinc ion binding|DNA integration
CL41686Contig1	1558.03	66.0962	3049.96	46.1442	5.52808	3.62346e-08	0.000101909	Up	1.23104	0.399982	1.90805	61.0731	79.2411	40.3183	3640	gi|302142847|emb|CBI20142.3|unnamed protein product, partial [Vitis vinifera]	0	sp|C0LGG8|Y5343_ARATH	0	Probable LRR receptor-like serine/threonine-protein kinase At1g53430
CL534Contig1	575.409	23.0203	1127.8	48.9914	5.61446	0.00040154	0.142866	Up	1.96637	0.198424	0.0382167	75.0724	50.0909	7.00725	1852	gi|700195248|gb|KGN50425.1|hypothetical protein Csa_5G173520 [Cucumis sativus]	2.57373e-91	sp|Q9LEX0|P2A13_ARATH	2e-86	F-box protein PP2-A13
CL13525Contig1	89.5969	3.37484	175.819	52.097	5.70313	4.19431e-05	0.0265786	Up	1.04187	0	1.0838	33.5078	28.3052	55.5937	329
CL50081Contig1	20.0417	0.739985	39.3433	53.1678	5.73248	0.0178857	1	Up	0.0782565	0	0	3.47861	2.76624	0	1356	gi|449467659|ref|XP_004151540.1|PREDICTED: WAT1-related protein At5g07050 [Cucumis sativus]	1.4165e-171	sp|Q9FL41|WTR38_ARATH	1e-165	WAT1-related protein At5g07050										GO:0016021;GO:0005886;GO:0022857;GO:0006810	integral component of membrane|plasma membrane|transmembrane transporter activity|transport
CL1Contig44	25.0133	0.914925	49.1117	53.6784	5.74627	0.0102184	1	Up	0	0	0.165494	3.16206	2.79155	2.87115	1213
CL26542Contig1	3527.42	126.894	6927.94	54.5961	5.77073	7.39189e-06	0.00682156	Up	1.20666	0.62949	14.0082	228.88	161.816	529.954	1666	gi|659088372|ref|XP_008444946.1|PREDICTED: aspartyl protease AED3 [Cucumis melo]	1.01412e-211	sp|O04496|AED3_ARATH	1e-146	Aspartyl protease AED3 {ECO:0000303|PubMed:24755512}	KOG1339	1e-117	Aspartyl protease							GO:0048046;GO:0005618;GO:0009505;GO:0004190;GO:0000166;GO:0030163;GO:0006508;GO:0043067;GO:0009627	apoplast|cell wall|plant-type cell wall|aspartic-type endopeptidase activity|nucleotide binding|protein catabolic process|proteolysis|regulation of programmed cell death|systemic acquired resistance
CL54927Contig1	54.9586	1.95988	107.957	55.0835	5.78355	0.000366864	0.132931	Up	0.10367	0	0.204191	4.03865	2.74528	10.5794	1378
CL30710Contig1	85.0204	2.8785	167.162	58.0726	5.85979	6.95886e-05	0.036053	Up	0.326972	0.170893	0.164662	11.7729	8.03335	30.0828	743	gi|659083568|ref|XP_008442426.1|PREDICTED: probable envelope ADP,ATP carrier protein, chloroplastic isoform X1 [Cucumis melo]	3.04326e-39	sp|Q9M024|TAAC_ARATH	7e-28	Thylakoid ADP,ATP carrier protein, chloroplastic	KOG0752	2e-28	Mitochondrial solute carrier protein							GO:0009507;GO:0009941;GO:0009535;GO:0016021;GO:0005739;GO:0009536;GO:0009526;GO:0042651;GO:0005347;GO:0010117;GO:0010206	chloroplast|chloroplast envelope|chloroplast thylakoid membrane|integral component of membrane|mitochondrion|plastid|plastid envelope|thylakoid membrane|ATP transmembrane transporter activity|photoprotection|photosystem II repair
CL23181Contig1	87.9328	2.96413	172.902	58.3314	5.8662	3.60066e-05	0.0233695	Up	0.0966996	0.0595788	0.308125	7.57216	9.63084	12.0119	1289	gi|659091356|ref|XP_008446505.1|PREDICTED: uridine-cytidine kinase C isoform X2 [Cucumis melo]	1.1987e-156				KOG4203	1e-120	Armadillo/beta-Catenin/plakoglobin
CL19942Contig1	151.933	4.8796	298.986	61.2727	5.93717	3.33682e-06	0.00371848	Up	4.13e-95	0	2.44677	51.8306	58.6591	45.9153	415	gi|659101179|ref|XP_008451469.1|PREDICTED: pentatricopeptide repeat-containing protein At2g31400, chloroplastic [Cucumis melo]	1.72165e-56	sp|Q9SIC9|PP178_ARATH	2e-38	Pentatricopeptide repeat-containing protein At2g31400, chloroplastic	KOG4197	4e-39	FOG: PPR repeat
comp62250_c1_seq2_1	269.614	8.38447	530.843	63.3126	5.98442	2.48905e-07	0.000432377	Up	0.162597	1.16147e-18	0.423667	14.6704	15.8711	8.61796	2932	gi|874969602|gb|AKQ06187.1|heat shock protein 83 [Momordica charantia]	3.13123e-210	sp|P27323|HS901_ARATH	0	Heat shock protein 90-1 {ECO:0000305}	KOG0019	0	Molecular chaperone (HSP90 family)	ko04217;ko04151;ko04141	Necroptosis|PI3K-Akt signaling pathway|Protein processing in endoplasmic reticulum	3	K04079	HSP90A, htpG	molecular chaperone HtpG	GO:0005737;GO:0005524;GO:0061077;GO:0009816	cytoplasm|ATP binding|chaperone-mediated protein folding|defense response to bacterium, incompatible interaction
CL55230Contig1	41.5561	1.28492	81.8272	63.6829	5.99283	0.00190599	0.428028	Up	0.0667952	0	0.128572	5.80827	6.05907	0.193183	1453	gi|1035411212|ref|XP_016901466.1|PREDICTED: uncharacterized protein LOC103494737 [Cucumis melo]	2.64218e-81				KOG1609	3e-17	Protein involved in mRNA turnover and stability
CL37562Contig1	138.814	4.26965	273.358	64.0234	6.00053	4.15912e-06	0.00446629	Up	9.10469e-08	4.85879e-12	0.284794	8.48218	4.63854	5.3147	3259	gi|778661532|ref|XP_011658269.1|PREDICTED: transcription factor PCL1-like [Cucumis sativus]	4.4944e-181	sp|Q9SNB4|PCL1_ARATH	5e-70	Transcription factor LUX										GO:0005634;GO:0003677;GO:0003700;GO:0007623;GO:0042753;GO:0006351	nucleus|DNA binding|transcription factor activity, sequence-specific DNA binding|circadian rhythm|positive regulation of circadian rhythm|transcription, DNA-templated
CL30063Contig1	116.875	3.57777	230.172	64.334	6.00751	5.33093e-06	0.00542854	Up	0.377128	0.221322	0.215031	32.8141	17.1019	16.3671	763	gi|1035422024|ref|XP_008463236.2|PREDICTED: uncharacterized protein LOC103501440 [Cucumis melo]	4.29601e-60	sp|O04211|ELF4_ARATH	1e-23	Protein EARLY FLOWERING 4										GO:0005634;GO:0042803;GO:0009649;GO:0009908;GO:0009648;GO:0048573;GO:0042753;GO:0010017;GO:0009585;GO:0009909;GO:0080167;GO:0010114;GO:0048511	nucleus|protein homodimerization activity|entrainment of circadian clock|flower development|photoperiodism|photoperiodism, flowering|positive regulation of circadian rhythm|red or far-red light signaling pathway|red, far-red light phototransduction|regulation of flower development|response to karrikin|response to red light|rhythmic process
CL11791Contig1	90.2427	2.76005	177.725	64.3922	6.00881	1.47409e-05	0.0119264	Up	0	1.52692	0	43.3573	45.7069	36.7597	307
comp43670_c0_seq2_3	890.597	26.4024	1754.79	66.4634	6.05449	4.62659e-09	1.95183e-05	Up	1.4413	0.537104	0.311812	65.543	58.3501	58.4265	2100	gi|659077587|ref|XP_008439279.1|PREDICTED: protein REVEILLE 6-like isoform X4 [Cucumis melo]	8.30754e-118	sp|Q8H0W3|RVE6_ARATH	2e-46	Protein REVEILLE 6	KOG0724	7e-47	Zuotin and related molecular chaperones (DnaJ superfamily), contains DNA-binding domains	ko04217;ko04151;ko04141	Necroptosis|PI3K-Akt signaling pathway|Protein processing in endoplasmic reticulum	3	K04079	HSP90A, htpG	molecular chaperone HtpG	GO:0005634;GO:0003677;GO:0003700;GO:0042752;GO:0009737;GO:0046686;GO:0009723;GO:0009739;GO:0009753;GO:0009751;GO:0009651;GO:0006351	nucleus|DNA binding|transcription factor activity, sequence-specific DNA binding|regulation of circadian rhythm|response to abscisic acid|response to cadmium ion|response to ethylene|response to gibberellin|response to jasmonic acid|response to salicylic acid|response to salt stress|transcription, DNA-templated
CL6904Contig1	392.871	11.5832	774.159	66.8345	6.06252	3.59495e-08	0.000101909	Up	0.277668	0.232276	0.336379	24.5768	18.444	23.303	2558	gi|659067821|ref|XP_008441463.1|PREDICTED: probable pyruvate, phosphate dikinase regulatory protein, chloroplastic [Cucumis melo]	9.64466e-198	sp|Q8GVP6|PDRP1_ORYSJ	8e-135	Probable pyruvate, phosphate dikinase regulatory protein, chloroplastic										GO:0009507;GO:0005524;GO:0016776;GO:0004674	chloroplast|ATP binding|phosphotransferase activity, phosphate group as acceptor|protein serine/threonine kinase activity
comp59997_c0_seq1_1	752.324	21.4993	1483.15	68.9858	6.10823	0.00384847	0.692983	Up	0.133209	0.251621	0.351698	9.25428	7.99971	43.092	5465	gi|1514639|emb|CAA59464.1|alpha-glucan phosphorylase [Spinacia oleracea]	0	sp|P53535|PHSL2_SOLTU	0	Alpha-1,4 glucan phosphorylase L-2 isozyme, chloroplastic/amyloplastic	KOG2099	0	Glycogen phosphorylase	ko04217;ko02026;ko00500	Necroptosis|Biofilm formation - Escherichia coli|Starch and sucrose metabolism	3	K00688	PYG, glgP	glycogen phosphorylase	GO:0009501;GO:0009507;GO:0008184;GO:0030170;GO:0005975	amyloplast|chloroplast|glycogen phosphorylase activity|pyridoxal phosphate binding|carbohydrate metabolic process
comp43266_c0_seq3_2	1104.6	31.3769	2177.82	69.4085	6.11704	2.30466e-09	1.13431e-05	Up	2.08163	2.27268	0.568116	143.996	135.616	143.465	1123	gi|659070190|ref|XP_008453848.1|PREDICTED: dnaJ homolog subfamily B member 8 [Cucumis melo]	4.16195e-71	sp|Q4R7Y5|DNJB6_MACFA	8e-11	DnaJ homolog subfamily B member 6	KOG0714	4e-28	Molecular chaperone (DnaJ superfamily)							GO:0005634;GO:0048471;GO:0030018	nucleus|perinuclear region of cytoplasm|Z disc
CL17544Contig1	55.2352	1.52487	108.946	71.4456	6.15877	0.000257988	0.100245	Up	0	0	0.711518	14.4196	26.7843	9.46932	459
CL1308Contig1	584.3	15.8291	1152.77	72.8262	6.18639	1.25772e-08	4.64272e-05	Up	0.129645	0.256502	1.30032	34.1667	44.6597	52.3637	1913	gi|700195270|gb|KGN50447.1|hypothetical protein Csa_5G175710 [Cucumis sativus]	7.69112e-208	sp|Q9SDN0|DNJ20_ARATH	1e-08	Chaperone protein dnaJ 20, chloroplastic	KOG0716	5e-119	Molecular chaperone (DnaJ superfamily)							GO:0009507;GO:0005634;GO:0061077;GO:1902395;GO:0010322	chloroplast|nucleus|chaperone-mediated protein folding|regulation of 1-deoxy-D-xylulose-5-phosphate synthase activity|regulation of isopentenyl diphosphate biosynthetic process, methylerythritol 4-phosphate pathway
comp49364_c1_seq1_2	151.516	4.06992	298.962	73.4567	6.19882	0.00145266	0.357094	Up	1.4212	0	0	82.2349	39.2426	5.18811	516
CL5806Contig1	13.8123	0.369992	27.2547	73.6628	6.20286	0.0424126	1	Up	0.0626522	0	0	3.36952	1.42462	0	1238	gi|486625|emb|CAA51744.1|gibberellin 20-oxidase [Cucurbita maxima]	2.76871e-163	sp|Q39111|GAOX2_ARATH	3e-140	Gibberellin 20 oxidase 2	KOG0143	7e-141	Iron/ascorbate family oxidoreductases	ko00904	Diterpenoid biosynthesis	1	K05282	E1.14.11.12	gibberellin 20-oxidase	GO:0045544;GO:0046872;GO:0009908;GO:0009740;GO:0009686;GO:0009739;GO:0080167;GO:0009639;GO:0009826	gibberellin 20-oxidase activity|metal ion binding|flower development|gibberellic acid mediated signaling pathway|gibberellin biosynthetic process|response to gibberellin|response to karrikin|response to red or far red light|unidimensional cell growth
comp10432_c0_seq1_2	127.753	3.32993	252.175	75.7298	6.24279	0.000157851	0.0706289	Up	0.999496	0	0	59.86	19.9554	14.7267	589
CL13319Contig1	16.0434	0.394292	31.6926	80.3784	6.32874	0.0249009	1	Up	1.92669e-19	0.0706901	0	2.02975	1.60469	1.53262	1337	gi|778708557|ref|XP_011656236.1|PREDICTED: uncharacterized protein LOC105435687 [Cucumis sativus]	1.78313e-24
CL4393Contig1	223.106	5.44464	440.768	80.9544	6.33904	0.000607917	0.192004	Up	0.0541193	0	0.163057	3.83519	2.51618	12.2647	5264	gi|1035418176|ref|XP_016902488.1|PREDICTED: uncharacterized protein LOC103498856 isoform X2 [Cucumis melo]	5.52842e-184	sp|Q5XV40|LAZY1_ARATH	5e-17	Protein LAZY 1 {ECO:0000305}										GO:0016021;GO:0005634;GO:0005886;GO:0040008	integral component of membrane|nucleus|plasma membrane|regulation of growth
CL24433Contig1	198.163	4.73151	391.595	82.7633	6.37092	1.1675e-07	0.00026521	Up	0	1.91034	0	67.2494	81.4778	55.3515	415
comp42648_c0_seq2_1	29.9621	0.674967	59.2492	87.7808	6.45583	0.00255732	0.522631	Up	0.0418047	0.00987092	0.0226616	2.31998	1.01887	2.13958	2392	gi|659088318|ref|XP_008444918.1|PREDICTED: uncharacterized protein LOC103488119 [Cucumis melo]	3.92096e-99
CL12794Contig1	347.972	7.07895	688.865	97.3118	6.60454	1.06261e-08	4.18398e-05	Up	0.536444	0.0665148	0.588025	51.4566	43.3354	32.0814	1182	gi|659070190|ref|XP_008453848.1|PREDICTED: dnaJ homolog subfamily B member 8 [Cucumis melo]	7.06278e-75	sp|Q0II91|DJC21_BOVIN	9e-11	DnaJ homolog subfamily C member 21	KOG0714	2e-32	Molecular chaperone (DnaJ superfamily)							GO:0005737;GO:0005730;GO:0003676;GO:0008270	cytoplasm|nucleolus|nucleic acid binding|zinc ion binding
comp54418_c0_seq2_2	646.521	13.152	1279.89	97.3151	6.60459	1.82279e-07	0.000352125	Up	0.608678	0.295138	0.0257481	61.9965	31.1107	17.8493	2528	gi|659117795|ref|XP_008458791.1|PREDICTED: uncharacterized protein LOC103498094 isoform X1 [Cucumis melo]	1.84109e-124	sp|Q84JH7|SIRB_ARATH	2e-32	Sirohydrochlorin ferrochelatase, chloroplastic {ECO:0000303|PubMed:15545265}	KOG0716	6e-36	Molecular chaperone (DnaJ superfamily)							GO:0009507;GO:0051539;GO:0042802;GO:0051536;GO:0046872;GO:0016852;GO:0051266;GO:0009236;GO:0006979;GO:0019354	chloroplast|4 iron, 4 sulfur cluster binding|identical protein binding|iron-sulfur cluster binding|metal ion binding|sirohydrochlorin cobaltochelatase activity|sirohydrochlorin ferrochelatase activity|cobalamin biosynthetic process|response to oxidative stress|siroheme biosynthetic process
CL20723Contig1	98.5022	1.97146	195.033	98.9281	6.62831	2.78968e-06	0.00316854	Up	0	0.7132	0	37.5964	21.1373	29.9108	484	gi|659115105|ref|XP_008457389.1|PREDICTED: phosphomethylpyrimidine synthase, chloroplastic isoform X3 [Cucumis melo]	1.30283e-42	sp|O82392|THIC_ARATH	4e-08	Phosphomethylpyrimidine synthase, chloroplastic				ko00730	Thiamine metabolism	1	K03147	thiC	phosphomethylpyrimidine synthase	GO:0009507;GO:0009570;GO:0009536;GO:0051539;GO:0080041;GO:0051536;GO:0016829;GO:0046872;GO:0010266;GO:0009228;GO:0009229	chloroplast|chloroplast stroma|plastid|4 iron, 4 sulfur cluster binding|ADP-ribose pyrophosphohydrolase activity|iron-sulfur cluster binding|lyase activity|metal ion binding|response to vitamin B1|thiamine biosynthetic process|thiamine diphosphate biosynthetic process
CL31876Contig1	186.2	3.56135	368.838	103.567	6.69442	9.91296e-08	0.00024395	Up	0.0203404	0.0954107	0.0805177	12.5167	5.95892	4.5641	3518	gi|659109923|ref|XP_008454952.1|PREDICTED: uncharacterized protein LOC103495241 isoform X1 [Cucumis melo]	9.11056e-68
CL24047Contig1	51.4588	0.914925	102.003	111.487	6.80074	0.00015454	0.0696749	Up	0	0	0.178433	6.97087	8.84569	7.76846	938	gi|659102722|ref|XP_008452280.1|PREDICTED: phytohormone-binding protein-like [Cucumis melo]	1.36566e-38
CL29337Contig1	51.5973	0.914925	102.28	111.79	6.80465	0.000147433	0.0669822	Up	0	0	0.257731	6.1272	6.8333	13.1666	858
CL2207Contig2	21.5224	0.369992	42.6749	115.34	6.84975	0.00717517	1	Up	0.0252008	8.36061e-06	0.00414889	1.24069	0.629257	2.41023	2212	gi|700204449|gb|KGN59582.1|hypothetical protein Csa_3G827250 [Cucumis sativus]	6.65032e-146	sp|O22149|PME17_ARATH	2e-73	Pectinesterase 17	KOG1604	4e-114	Predicted mutarotase	ko00010;ko00052	Glycolysis / Gluconeogenesis|Galactose metabolism	2	K01785	galM, GALM	aldose 1-epimerase	GO:0071944;GO:0005618;GO:0005576;GO:0016020;GO:0045330;GO:0030599;GO:0046910;GO:0042545;GO:0050829;GO:0045490;GO:0009617;GO:0009620	cell periphery|cell wall|extracellular region|membrane|aspartyl esterase activity|pectinesterase activity|pectinesterase inhibitor activity|cell wall modification|defense response to Gram-negative bacterium|pectin catabolic process|response to bacterium|response to fungus
CL32404Contig1	17.7457	0.304975	35.1864	115.375	6.85018	0.0169403	1	Up	0	0	0.180705	7.20456	4.59971	2.88922	526	gi|659098066|ref|XP_008449961.1|PREDICTED: acetyl-coenzyme A synthetase, chloroplastic/glyoxysomal isoform X1 [Cucumis melo]	1.00466e-102	sp|B9DGD6|ACS_ARATH	7e-113	Acetyl-coenzyme A synthetase, chloroplastic/glyoxysomal	KOG1175	7e-114	Acyl-CoA synthetase	ko00010;ko00620;ko00640;ko00680;ko00720	Glycolysis / Gluconeogenesis|Pyruvate metabolism|Propanoate metabolism|Methane metabolism|Carbon fixation pathways in prokaryotes	5	K01895	ACSS, acs	acetyl-CoA synthetase	GO:0009507;GO:0009570;GO:0005829;GO:0009514;GO:0003987;GO:0016208;GO:0005524;GO:0006083;GO:0019427;GO:0006631	chloroplast|chloroplast stroma|cytosol|glyoxysome|acetate-CoA ligase activity|AMP binding|ATP binding|acetate metabolic process|acetyl-CoA biosynthetic process from acetate|fatty acid metabolic process
CL21626Contig1	71.4043	1.2199	141.589	116.066	6.8588	2.3496e-05	0.0173465	Up	0	0	0.411203	15.99	17.0239	10.613	703
CL1021Contig2	218.666	3.73211	433.6	116.181	6.86023	2.36319e-08	8.2103e-05	Up	0.236956	0.162938	0.0308723	32.9589	17.6261	14.3295	1465	gi|778722320|ref|XP_011658460.1|PREDICTED: probable F-box protein At1g60180 [Cucumis sativus]	1.80418e-144	sp|Q9XIN8|FB119_ARATH	6e-53	F-box protein At2g27310
CL24923Contig1	8163.53	115.163	16211.9	140.773	7.13723	7.82764e-12	2.31158e-07	Up	1.65154	3.30115	2.17682	473.153	395.547	331.778	2944	gi|75220243|sp|O82392.1|THIC_ARATHRecName: Full=Phosphomethylpyrimidine synthase, chloroplastic; AltName: Full=Hydroxymethylpyrimidine phosphate synthase; Short=HMP-P synthase; Short=HMP-phosphate synthase; Short=HMPP synthase; AltName: Full=Protein PYRIMIDINE REQUIRING; AltName: Full=Thiamine biosynthesis protein ThiC; Short=Protein THIAMINE C; Flags: Precursor	0	sp|O82392|THIC_ARATH	0	Phosphomethylpyrimidine synthase, chloroplastic				ko00730	Thiamine metabolism	1	K03147	thiC	phosphomethylpyrimidine synthase	GO:0009507;GO:0009570;GO:0009536;GO:0051539;GO:0080041;GO:0051536;GO:0016829;GO:0046872;GO:0010266;GO:0009228;GO:0009229	chloroplast|chloroplast stroma|plastid|4 iron, 4 sulfur cluster binding|ADP-ribose pyrophosphohydrolase activity|iron-sulfur cluster binding|lyase activity|metal ion binding|response to vitamin B1|thiamine biosynthetic process|thiamine diphosphate biosynthetic process
comp59688_c0_seq4_1	34.6602	0.369992	68.9503	186.356	7.54192	0.000553853	0.177781	Up	0.0962116	0	0	10.4147	4.97802	1.20636	910	gi|700202227|gb|KGN57360.1|hypothetical protein Csa_3G181960 [Cucumis sativus]	1.88052e-42
CL36700Contig1	805.637	8.44834	1602.83	189.721	7.56773	1.98305e-11	2.92808e-07	Up	0.102666	0.172852	0.190043	41.3608	35.5455	28.9158	3300	gi|700194420|gb|KGN49597.1|hypothetical protein Csa_5G021300 [Cucumis sativus]	0	sp|Q9C9W9|ADO3_ARATH	0	Adagio protein 3
CL2579Contig1	43.6687	0.394292	86.9432	220.504	7.78466	0.000113651	0.0541328	Up	0	0.046437	0	3.87449	3.82036	4.32788	1582	gi|449450912|ref|XP_004143206.1|PREDICTED: transcription factor PCL1-like [Cucumis sativus]	8.7283e-46	sp|Q94DH3|PCL1_ORYSJ	2e-11	Transcription factor PCL1										GO:0005634;GO:0003677;GO:0003700;GO:0006355;GO:0048511;GO:0006351	nucleus|DNA binding|transcription factor activity, sequence-specific DNA binding|regulation of transcription, DNA-templated|rhythmic process|transcription, DNA-templated
CL38752Contig1	657.363	5.50482	1309.22	237.832	7.8938	1.26905e-11	2.49841e-07	Up	0.00149684	0.147421	0.194546	37.6379	28.2246	25.8722	3119	gi|700194420|gb|KGN49597.1|hypothetical protein Csa_5G021300 [Cucumis sativus]	0	sp|Q9C9W9|ADO3_ARATH	0	Adagio protein 3
CL55149Contig1	258.775	1.71993	515.83	299.914	8.2284	3.89993e-10	2.30338e-06	Up	0.500591	2.01886e-82	0.246472	111.155	71.9018	73.3636	441	gi|1009154847|ref|XP_015895392.1|PREDICTED: adagio protein 3 [Ziziphus jujuba]	3.0408e-47	sp|Q9C9W9|ADO3_ARATH	1e-38	Adagio protein 3
comp37600_c0_seq2_3	56.8528	0.304975	113.401	371.836	8.53852	1.52118e-05	0.0121411	Up	8.83168e-09	3.62877e-17	0.0193654	2.37093	1.9919	2.35932	3685	gi|659128203|ref|XP_008464099.1|PREDICTED: pentatricopeptide repeat-containing protein At5g59600 [Cucumis melo]	5.51711e-292	sp|Q9FGR2|PP436_ARATH	0	Pentatricopeptide repeat-containing protein At5g59600	KOG4197	0	FOG: PPR repeat
CL26112Contig1	657.608	1.39853	1313.82	939.424	9.87563	4.0835e-11	4.2685e-07	Up	0	0.166855	0.160044	169.87	110.032	43.4343	885	gi|1035406780|ref|XP_008450019.2|PREDICTED: light-regulated protein isoform X2 [Cucumis melo]	9.95715e-33	sp|Q03200|LIRP1_ORYSJ	3e-17	Light-regulated protein										GO:0009507	chloroplast
comp68209_c0_seq5_1	547.034	0.739985	1093.33	1477.5	10.5289	0.0396579	1	Up	0.153316	0	0	297.685	1.35697e-18	0	830	gi|947061582|gb|KRH10843.1|hypothetical protein GLYMA_15G072400 [Glycine max]	4.85315e-95	sp|P24805|TSJT1_TOBAC	1e-23	Stem-specific protein TSJT1
