# Supplementary material for: Transcriptomic and proteomic analyses of Cucurbita ficifolia Bouché (Cucurbitaceae) response to Fusarium oxysporum f.sp. cucumerium
Source: BMC Genomics. 2022 Jun 13;23(Suppl 1):436. doi: 10.1186/s12864-022-08674-7 (PMC9190096; doi:10.1186/s12864-022-08674-7)
Supplement: Supplementary file 2 — Additional file 2. DEGs in C. ficifolia leaf after infection by FOC at 4 dpi compared with control. [file 12864_2022_8674_MOESM2_ESM.xlsx]

## Sheet: 1
Additional file 2:DEGs in C. ficifolia leaf after infection by FOC at 4 dpi compared with control.
ID	baseMean	baseMean_control_2d_CK1	baseMean_case_4d_chuli1	foldChange	log2FoldChange	pval	padj	up_down	fpkm_Sample_lvpi_2d_CK1	fpkm_Sample_lvpi_2d_CK2	fpkm_Sample_lvpi_2d_CK3	fpkm_Sample_lvpi_4d_chuli1	fpkm_Sample_lvpi_4d_chuli2	fpkm_Sample_lvpi_4d_chuli3	length	NR.id.and.Des	NR.e.value	swiss.id	swiss.e.value	swiss.Des	KOG.id	KOG.e.value	KOG.Des	kegg.id	kegg.term	kegg_hits_numbers	KO_ENTRY	KO_name	KO_Definition	GO.id	GO.term
CL32908Contig1	12508.5	25016.1	0.852167	3.40648e-05	-14.8414	0.00881105	0.642645	Down	10827.5	1.80107	1.44214	0.435335	0	0	414	gi|947069356|gb|KRH18247.1|hypothetical protein GLYMA_13G046200 [Glycine max]	7.01528e-28	sp|P00865|RBS1_SOYBN	1e-35	Ribulose bisphosphate carboxylase small chain 1, chloroplastic				ko00630;ko00710	Glyoxylate and dicarboxylate metabolism|Carbon fixation in photosynthetic organisms	2	K01602	rbcS	ribulose-bisphosphate carboxylase small chain	GO:0009507;GO:0004497;GO:0016984;GO:0009853;GO:0019253	chloroplast|monooxygenase activity|ribulose-bisphosphate carboxylase activity|photorespiration|reductive pentose-phosphate cycle
CL44480Contig1	3752.27	7503.98	0.565159	7.53147e-05	-13.6967	0.0138095	0.837656	Down	2596.38	0.0711453	0	0.134242	0	0.0907601	518	gi|1055368|gb|AAA81328.1|ribulose-1,5-bisphosphate carboxylase small subunit [Glycine max]	2.38706e-69	sp|P00865|RBS1_SOYBN	2e-88	Ribulose bisphosphate carboxylase small chain 1, chloroplastic				ko00630;ko00710	Glyoxylate and dicarboxylate metabolism|Carbon fixation in photosynthetic organisms	2	K01602	rbcS	ribulose-bisphosphate carboxylase small chain	GO:0009507;GO:0004497;GO:0016984;GO:0009853;GO:0019253	chloroplast|monooxygenase activity|ribulose-bisphosphate carboxylase activity|photorespiration|reductive pentose-phosphate cycle
CL55558Contig1	1602.49	3204.69	0.284056	8.86376e-05	-13.4617	0.0168517	0.945944	Down	515.487	0.144676	0	0.068612	0	0	1114	gi|955316735|ref|XP_003523016.3|PREDICTED: chlorophyll a-b binding protein P4, chloroplastic [Glycine max]	1.35631e-118	sp|P27521|CA4_ARATH	7e-129	Chlorophyll a-b binding protein 4, chloroplastic {ECO:0000303|PubMed:10366881}				ko00196	Photosynthesis - antenna proteins	1	K08910	LHCA4	light-harvesting complex I chlorophyll a/b binding protein 4	GO:0009507;GO:0009941;GO:0009534;GO:0009535;GO:0016021;GO:0016020;GO:0009522;GO:0010287;GO:0009579;GO:0016168;GO:0046872;GO:0031409;GO:0009768;GO:0018298;GO:0009409;GO:0009644;GO:0080167;GO:0009645	chloroplast|chloroplast envelope|chloroplast thylakoid|chloroplast thylakoid membrane|integral component of membrane|membrane|photosystem I|plastoglobule|thylakoid|chlorophyll binding|metal ion binding|pigment binding|photosynthesis, light harvesting in photosystem I|protein-chromophore linkage|response to cold|response to high light intensity|response to karrikin|response to low light intensity …
comp69242_c0_seq1_2	1316.87	2633.46	0.281104	0.000106743	-13.1936	0.0186338	0.98748	Down	312.188	0	0	0	0	0.0318745	1512	gi|947048222|gb|KRG97750.1|hypothetical protein GLYMA_18G028400 [Glycine max]	1.2886e-136	sp|Q07473|CB4A_ARATH	1e-147	Chlorophyll a-b binding protein CP29.1, chloroplastic				ko00196	Photosynthesis - antenna proteins	1	K08915	LHCB4	light-harvesting complex II chlorophyll a/b binding protein 4	GO:0009507;GO:0009941;GO:0009534;GO:0009535;GO:0016021;GO:0016020;GO:0009522;GO:0009523;GO:0010287;GO:0009579;GO:0016168;GO:0046872;GO:0031409;GO:0009768;GO:0018298;GO:0009637;GO:0010218;GO:0010114	chloroplast|chloroplast envelope|chloroplast thylakoid|chloroplast thylakoid membrane|integral component of membrane|membrane|photosystem I|photosystem II|plastoglobule|thylakoid|chlorophyll binding|metal ion binding|pigment binding|photosynthesis, light harvesting in photosystem I|protein-chromophore linkage|response to blue light|response to far red light|response to red light
CL48461Contig1	1286.88	2573.48	0.281104	0.000109231	-13.1603	0.0188486	0.991327	Down	276.218	0	0	0	0	0.0534207	1670	gi|351727615|ref|NP_001236143.1|uncharacterized protein LOC100499794 [Glycine max]	4.25808e-107	sp|Q41932|PSBQ2_ARATH	1e-86	Oxygen-evolving enhancer protein 3-2, chloroplastic				ko00195	Photosynthesis	1	K08901	psbQ	photosystem II oxygen-evolving enhancer protein 3	GO:0048046;GO:0009507;GO:0009570;GO:0009534;GO:0009535;GO:0019898;GO:0009654;GO:0009579;GO:0031977;GO:0005509;GO:0015979	apoplast|chloroplast|chloroplast stroma|chloroplast thylakoid|chloroplast thylakoid membrane|extrinsic component of membrane|photosystem II oxygen evolving complex|thylakoid|thylakoid lumen|calcium ion binding|photosynthesis
CL52476Contig1	4287.37	8573.6	1.12737	0.000131493	-12.8927	0.0169096	0.945944	Down	1024.93	0.141408	0.0957379	0.042978	6.69389e-112	0.139531	1499	gi|947048345|gb|KRG97873.1|hypothetical protein GLYMA_18G036400 [Glycine max]	9.87598e-161	sp|O98997|RCA_VIGRR	0	Ribulose bisphosphate carboxylase/oxygenase activase, chloroplastic	KOG0651	2e-179	26S proteasome regulatory complex, ATPase RPT4							GO:0009570;GO:0005524	chloroplast stroma|ATP binding
CL46717Contig1	971.121	1941.96	0.281104	0.000144753	-12.7541	0.021633	1	Down	380.741	0.105459	0	0	0	0.102876	914	gi|255631458|gb|ACU16096.1|unknown [Glycine max]	2.78517e-76	sp|Q9SUI5|PSAK_ARATH	5e-57	Photosystem I reaction center subunit psaK, chloroplastic				ko00195	Photosynthesis	1	K02698	psaK	photosystem I subunit X	GO:0009507;GO:0009534;GO:0009535;GO:0016021;GO:0009522;GO:0009579;GO:0016168;GO:0015979	chloroplast|chloroplast thylakoid|chloroplast thylakoid membrane|integral component of membrane|photosystem I|thylakoid|chlorophyll binding|photosynthesis
CL47275Contig1	877.218	1754.15	0.284056	0.000161933	-12.5923	0.0228046	1	Down	344.35	0	0	0.0987318	0	0	913	gi|947113268|gb|KRH61570.1|hypothetical protein GLYMA_04G055300 [Glycine max]	1.76343e-59
comp61507_c0_seq2_1	780.92	1561.52	0.317813	0.000203528	-12.2625	0.0241576	1	Down	345.954	8.66632e-10	2.66668e-18	0	0.0865162	0	809	gi|351727401|ref|NP_001238695.1|uncharacterized protein LOC100499708 [Glycine max]	5.09938e-86	sp|P17340|PLAS_SOLLC	1e-63	Plastocyanin, chloroplastic				ko00195	Photosynthesis	1	K02638	petE	plastocyanin	GO:0009535;GO:0005507;GO:0009055;GO:0055114	chloroplast thylakoid membrane|copper ion binding|electron carrier activity|oxidation-reduction process
CL55226Contig1	693.734	1387.15	0.317813	0.000229112	-12.0917	0.0256204	1	Down	192.265	0	0	0	0.0700766	2.37332e-115	1293	gi|358249268|ref|NP_001240021.1|catalase [Glycine max]	4.53436e-196	sp|O48561|CATA4_SOYBN	0	Catalase-4	KOG0047	0	Catalase	ko04146;ko04011;ko04016;ko04068;ko00380;ko00630	Peroxisome|MAPK signaling pathway - yeast|MAPK signaling pathway - plant|FoxO signaling pathway|Tryptophan metabolism|Glyoxylate and dicarboxylate metabolism	6	K03781	katE, CAT, catB, srpA	catalase	GO:0005737;GO:0009514;GO:0004096;GO:0020037;GO:0046872;GO:0042744;GO:0042542	cytoplasm|glyoxysome|catalase activity|heme binding|metal ion binding|hydrogen peroxide catabolic process|response to hydrogen peroxide
CL49260Contig1	566.665	1133.04	0.284056	0.000250701	-11.9617	0.0283318	1	Down	123.439	0	0	0.0459327	0	0	1645	gi|947071497|gb|KRH20388.1|hypothetical protein GLYMA_13G175100 [Glycine max]	1.98058e-223	sp|P21727|TPT_PEA	0	Triose phosphate/phosphate translocator, chloroplastic	KOG1441	0	Glucose-6-phosphate/phosphate and phosphoenolpyruvate/phosphate antiporter							GO:0031969;GO:0016021;GO:0005215	chloroplast membrane|integral component of membrane|transporter activity
CL32937Contig1	434.226	868.134	0.317813	0.000366088	-11.4155	0.0323237	1	Down	78.4264	0	0	0	0.0375529	0	1984	gi|947118537|gb|KRH66786.1|hypothetical protein GLYMA_03G1283001 [Glycine max]	2.22103e-246	sp|Q43155|GLTB_SPIOL	0	Ferredoxin-dependent glutamate synthase, chloroplastic	KOG0399	0	Glutamate synthase	ko00630;ko00910	Glyoxylate and dicarboxylate metabolism|Nitrogen metabolism	2	K00284	E1.4.7.1	glutamate synthase (ferredoxin)	GO:0009570;GO:0051538;GO:0016041;GO:0046872;GO:0006541;GO:0097054	chloroplast stroma|3 iron, 4 sulfur cluster binding|glutamate synthase (ferredoxin) activity|metal ion binding|glutamine metabolic process|L-glutamate biosynthetic process
CL52250Contig1	336.59	672.897	0.284056	0.000422139	-11.21	0.0366792	1	Down	74.4427	0	0	0.0547383	0	0	1620	gi|947118813|gb|KRH67062.1|hypothetical protein GLYMA_03G144500 [Glycine max]	2.571e-234	sp|P48631|FD6E2_SOYBN	0	Omega-6 fatty acid desaturase, endoplasmic reticulum isozyme 2				ko01040	Biosynthesis of unsaturated fatty acids	1	K10256	FAD2	omega-6 fatty acid desaturase / acyl-lipid omega-6 desaturase (Delta-12 desaturase)	GO:0005789;GO:0016021;GO:0016717;GO:0006636	endoplasmic reticulum membrane|integral component of membrane|oxidoreductase activity, acting on paired donors, with oxidation of a pair of donors resulting in the reduction of molecular oxygen to two molecules of water|unsaturated fatty acid biosynthetic process
CL27746Contig1	436.993	873.418	0.568112	0.000650447	-10.5863	0.0350444	1	Down	0.182102	0.188228	145.356	0.0822592	0	0	1254	gi|19146|emb|CAA44229.1|a-luffin [Luffa aegyptiaca]	9.57909e-103	sp|Q00465|RIPA_LUFAE	1e-124	Ribosome-inactivating protein luffin-alpha										GO:0030598;GO:0051607;GO:0017148	rRNA N-glycosylase activity|defense response to virus|negative regulation of translation
CL48179Contig1	197.799	395.318	0.281104	0.000711083	-10.4577	0.0477029	1	Down	29.7072	0	0	0	0	0.0369374	2385	gi|947095898|gb|KRH44483.1|hypothetical protein GLYMA_08G214000 [Glycine max]	0	sp|F4JKH6|TSS_ARATH	3e-85	Protein TSS {ECO:0000303|PubMed:21185286}	KOG1839	2e-120	Uncharacterized protein CLU1/cluA/TIF31 involved in mitochondrial morphology/distribution, also found associated with eIF-3							GO:0007049;GO:0007275	cell cycle|multicellular organism development
CL44204Contig1	646.856	1292.51	1.19783	0.000926747	-10.0755	0.0433039	1	Down	406.406	0	0	0	0.227423	0.235096	570	gi|356525742|ref|XP_003531482.1|PREDICTED: phosphoglycerate kinase, cytosolic [Glycine max]	8.07394e-36	sp|Q42961|PGKH_TOBAC	1e-38	Phosphoglycerate kinase, chloroplastic	KOG1367	2e-35	3-phosphoglycerate kinase	ko00010;ko00710	Glycolysis / Gluconeogenesis|Carbon fixation in photosynthetic organisms	2	K00927	PGK, pgk	phosphoglycerate kinase	GO:0009507;GO:0005524;GO:0004618;GO:0006096;GO:0019253	chloroplast|ATP binding|phosphoglycerate kinase activity|glycolytic process|reductive pentose-phosphate cycle
CL48874Contig1	296.676	592.79	0.562207	0.000948409	-10.0422	0.0486632	1	Down	100.534	0	0	0	0	0.130623	1057	gi|955379183|ref|XP_003550405.3|	1.45693e-58	sp|P43296|RD19A_ARATH	1e-54	Cysteine protease RD19A {ECO:0000305}	KOG1542	2e-55	Cysteine proteinase Cathepsin F	ko04210;ko04142	Apoptosis|Lysosome	2	K01373	CTSF	cathepsin F	GO:0005615;GO:0005764;GO:0000323;GO:0005634;GO:0005773;GO:0004197;GO:0042742;GO:0051603;GO:0006970;GO:0009651	extracellular space|lysosome|lytic vacuole|nucleus|vacuole|cysteine-type endopeptidase activity|defense response to bacterium|proteolysis involved in cellular protein catabolic process|response to osmotic stress|response to salt stress
CL24383Contig1	277.705	554.809	0.601869	0.00108482	-9.84833	0.0499561	1	Down	69.9566	0.0386303	0	0.0298248	0.0319833	0	1420	gi|734391230|gb|KHN27137.1|hypothetical protein glysoja_032905 [Glycine soja]	3.45817e-200
CL1003Contig1	3904.82	7783.8	25.8331	0.00331883	-8.23511	0.000211367	0.0436433	Down	283.131	154.754	5.93705	0.562552	0.90605	0.336431	3068	gi|14334876|gb|AAK59616.1|putative nitrate reductase [Arabidopsis thaliana]	0	sp|P17569|NIA_CUCMA	0	Nitrate reductase [NADH]	KOG0535	0	Sulfite oxidase, molybdopterin-binding component	ko00910	Nitrogen metabolism	1	K10534	NR	nitrate reductase (NAD(P)H)	GO:0020037;GO:0030151;GO:0043546;GO:0009703;GO:0050464;GO:0042128;GO:0006809	heme binding|molybdenum ion binding|molybdopterin cofactor binding|nitrate reductase (NADH) activity|nitrate reductase (NADPH) activity|nitrate assimilation|nitric oxide biosynthetic process
comp63511_c0_seq4_2	41.6179	82.9517	0.284056	0.00342435	-8.18995	0.00143298	0.186576	Down	0.76172	1.07124	5.41204	0.0299267	0	0	2262	gi|449441508|ref|XP_004138524.1|PREDICTED: polygalacturonase At1g48100 [Cucumis sativus]	1.24917e-225	sp|Q949Z1|PGLR4_ARATH	3e-117	Polygalacturonase At1g48100										GO:0005618;GO:0005576;GO:0004650;GO:0005975;GO:0071555	cell wall|extracellular region|polygalacturonase activity|carbohydrate metabolic process|cell wall organization
CL43640Contig1	125.295	249.637	0.953439	0.00381931	-8.03247	2.12931e-07	0.000145089	Down	12.7415	19.7538	5.83884	0.00102859	0.14434	0	1149	gi|700199775|gb|KGN54933.1|hypothetical protein Csa_4G608090 [Cucumis sativus]	1.39214e-40	sp|Q0WPS2|B561M_ARATH	1e-21	Cytochrome b561 domain-containing protein At4g18260	KOG4293	1e-20	Predicted membrane protein, contains DoH and Cytochrome b-561/ferric reductase transmembrane domains							GO:0016021;GO:0046872;GO:0055114	integral component of membrane|metal ion binding|oxidation-reduction process
CL8431Contig1	30.1573	60.0335	0.281104	0.00468245	-7.73852	0.00623024	0.506052	Down	4.09708	3.62622	0.950077	1.55404e-14	5.95997e-21	0.0329508	1226	gi|659080444|ref|XP_008440795.1|PREDICTED: B-box zinc finger protein 19-like isoform X1 [Cucumis melo]	9.15467e-64	sp|C0SVM5|BBX19_ARATH	3e-37	B-box zinc finger protein 19 {ECO:0000303|PubMed:19920209}										GO:0005634;GO:0008270;GO:0010100;GO:0006355;GO:0006351	nucleus|zinc ion binding|negative regulation of photomorphogenesis|regulation of transcription, DNA-templated|transcription, DNA-templated
CL36111Contig1	225.143	447.756	2.52993	0.00565025	-7.46747	1.72516e-11	3.64811e-08	Down	5.21135	6.05727	4.13577	1.75412e-06	1.15492e-11	0.106848	5253	gi|971551378|ref|XP_015164456.1|PREDICTED: uncharacterized protein LOC107060740 [Solanum tuberosum]	5.45076e-10				KOG0017	9e-18	FOG: Transposon-encoded proteins with TYA, reverse transcriptase, integrase domains in various combinations
CL45770Contig1	24.5572	48.8333	0.281104	0.00575639	-7.44062	0.0172126	0.948624	Down	2.98752	4.88199	0.614599	0	0	0.0756723	1000	gi|659083935|ref|XP_008442618.1|PREDICTED: ecotropic viral integration site 5 protein homolog isoform X3 [Cucumis melo]	3.57983e-158	sp|Q9Z1A9|TBCD8_MOUSE	2e-32	TBC1 domain family member 8	KOG2058	4e-116	Ypt/Rab GTPase activating protein							GO:0012505;GO:0005622;GO:0005096;GO:0017137;GO:0090630;GO:0006886;GO:0031338	endomembrane system|intracellular|GTPase activator activity|Rab GTPase binding|activation of GTPase activity|intracellular protein transport|regulation of vesicle fusion
CL28426Contig1	89.3049	177.485	1.12441	0.00633525	-7.30238	4.05243e-06	0.00159304	Down	15.9909	19.3166	8.4586	0	0	0.377298	723
CL54403Contig1	666.897	1324.75	9.04036	0.00682418	-7.19513	8.97093e-19	1.83381e-14	Down	72.89	83.2676	66.257	0.623166	0.473002	0.74742	1083	gi|659083951|ref|XP_008442627.1|PREDICTED: protein REVEILLE 8-like isoform X1 [Cucumis melo]	2.14949e-129	sp|Q8RWU3|RVE8_ARATH	1e-96	Protein REVEILLE 8	KOG0724	3e-88	Zuotin and related molecular chaperones (DnaJ superfamily), contains DNA-binding domains							GO:0005634;GO:0043565;GO:0003700;GO:0001190;GO:0032922;GO:0043966;GO:0048573;GO:0042753;GO:0010628;GO:0042752;GO:0006355;GO:0009737;GO:0009733;GO:0046686;GO:0009723;GO:0009739;GO:0009753;GO:0009751;GO:0009651	nucleus|sequence-specific DNA binding|transcription factor activity, sequence-specific DNA binding|transcriptional activator activity, RNA polymerase II transcription factor binding|circadian regulation of gene expression|histone H3 acetylation|photoperiodism, flowering|positive regulation of circadian rhythm|positive regulation of gene expression|regulation of circadian rhythm|regulation of tran…
CL18858Contig1	117.459	232.905	2.01329	0.00864428	-6.85404	4.9462e-07	0.000295392	Down	29.3338	30.6242	18.2444	0.325481	0.157664	0.305522	536	gi|700191744|gb|KGN46948.1|hypothetical protein Csa_6G152340 [Cucumis sativus]	7.12434e-30	sp|Q9M280|BIC2_ARATH	9e-18	Protein BIC2 {ECO:0000303|PubMed:27846570}										GO:0005634;GO:0080167	nucleus|response to karrikin
CL27217Contig1	48.7661	96.6888	0.843311	0.00872191	-6.84114	0.0165184	0.939695	Down	0.46684	1.52952	9.07218	0	0	0.116543	1754	gi|659114947|ref|XP_008457307.1|PREDICTED: protein NUCLEAR FUSION DEFECTIVE 4 [Cucumis melo]	2.70788e-206	sp|F4I9E1|NFD4_ARATH	2e-29	Protein NUCLEAR FUSION DEFECTIVE 4 {ECO:0000303|PubMed:16698901}										GO:0016021;GO:0000741;GO:0010197;GO:0009651;GO:0006810	integral component of membrane|karyogamy|polar nucleus fusion|response to salt stress|transport
CL37146Contig1	18.1607	36.0036	0.317813	0.00882726	-6.82382	0.0461743	1	Down	0.654251	0.78117	4.72191	2.41714e-16	0.031024	0	1163	gi|449441508|ref|XP_004138524.1|PREDICTED: polygalacturonase At1g48100 [Cucumis sativus]	1.80762e-169	sp|Q949Z1|PGLR4_ARATH	1e-171	Polygalacturonase At1g48100										GO:0005618;GO:0005576;GO:0004650;GO:0005975;GO:0071555	cell wall|extracellular region|polygalacturonase activity|carbohydrate metabolic process|cell wall organization
CL3677Contig1	46.2941	91.7419	0.846263	0.00922439	-6.76033	0.00105703	0.15075	Down	3.56698	2.98465	6.14202	0.0291818	0	0.116071	1359	gi|778688229|ref|XP_004148378.2|PREDICTED: WD repeat-containing protein RUP2-like [Cucumis sativus]	4.79125e-158	sp|Q9FFA7|RUP2_ARATH	8e-141	WD repeat-containing protein RUP2				ko04115;ko04120	p53 signaling pathway|Ubiquitin mediated proteolysis	2	K10143	RFWD2, COP1	E3 ubiquitin-protein ligase RFWD2	GO:0080008;GO:0005829;GO:0005634;GO:0009658;GO:0009908;GO:0043496;GO:0010224	Cul4-RING E3 ubiquitin ligase complex|cytosol|nucleus|chloroplast organization|flower development|regulation of protein homodimerization activity|response to UV-B
CL6775Contig1	878.737	1741.13	16.3478	0.00938919	-6.73478	0.0016481	0.204651	Down	54.8485	66.3669	347.184	1.98258	0.59281	2.41026	737	gi|449465073|ref|XP_004150253.1|PREDICTED: putative lipid-transfer protein DIR1 [Cucumis sativus]	3.53652e-32	sp|Q8W453|DIRL1_ARATH	1e-06	Putative lipid-transfer protein DIR1										GO:0048046;GO:0005783;GO:0009506;GO:0005504;GO:0043621;GO:0008270;GO:0006869;GO:0009627;GO:0009862	apoplast|endoplasmic reticulum|plasmodesma|fatty acid binding|protein self-association|zinc ion binding|lipid transport|systemic acquired resistance|systemic acquired resistance, salicylic acid mediated signaling pathway
CL35867Contig1	42.4912	84.0965	0.885925	0.0105346	-6.56872	0.00238257	0.268054	Down	16.5602	18.0193	0.254848	0.25019	0.234226	0	416	gi|649116855|gb|AIC53819.1|LOC400590, partial [synthetic construct]	3.13444e-44
CL14924Contig1	83.2103	164.514	1.90688	0.011591	-6.43085	0.00107507	0.152261	Down	36.8287	32.6388	0	0	0.946381	0	410
CL10991Contig1	872.907	1725.2	20.6146	0.0119491	-6.38695	0.0254875	1	Down	27.7018	51.3177	434.173	0.664112	0.16315	6.15575	680	gi|700189457|gb|KGN44690.1|hypothetical protein Csa_7G372360 [Cucumis sativus]	4.11153e-34	sp|Q8W453|DIRL1_ARATH	5e-19	Putative lipid-transfer protein DIR1										GO:0048046;GO:0005783;GO:0009506;GO:0005504;GO:0043621;GO:0008270;GO:0006869;GO:0009627;GO:0009862	apoplast|endoplasmic reticulum|plasmodesma|fatty acid binding|protein self-association|zinc ion binding|lipid transport|systemic acquired resistance|systemic acquired resistance, salicylic acid mediated signaling pathway
comp53324_c0_seq4_1	2001.32	3954.03	48.6089	0.0122935	-6.34596	8.45876e-10	1.05864e-06	Down	76.909	81.3666	34.0053	0.361728	0.642202	1.98993	3661	gi|449437062|ref|XP_004136311.1|PREDICTED: uncharacterized protein LOC101218753 [Cucumis sativus]	9.45807e-222	sp|Q7XTV7|HIP1_ORYSJ	4e-16	Probable E3 ubiquitin-protein ligase HIP1	KOG0800	3e-39	FOG: Predicted E3 ubiquitin ligase							GO:0061630;GO:0008270;GO:0043161;GO:0040008	ubiquitin protein ligase activity|zinc ion binding|proteasome-mediated ubiquitin-dependent protein catabolic process|regulation of growth
CL5395Contig1	55.2663	109.118	1.41437	0.0129618	-6.26959	0.000757375	0.116992	Down	11.5833	7.45817	1.53679	0.194074	0	0.142129	934	gi|1130821071|dbj|GAV91661.1|hypothetical protein CFOL_v3_35051 [Cephalotus follicularis]	3.99721e-30
CL38452Contig1	382.266	754.538	9.99432	0.0132456	-6.23834	1.50573e-12	5.06383e-09	Down	151.559	166.301	98.3316	0.612402	0.846242	5.54914	326	gi|659111102|ref|XP_008455579.1|PREDICTED: zinc finger protein CONSTANS-LIKE 2 [Cucumis melo]	1.85176e-29				KOG1601	3e-06	GATA-4/5/6 transcription factors
CL43132Contig1	380.913	751.782	10.0445	0.0133609	-6.22584	3.66422e-10	5.107e-07	Down	66.314	66.9355	30.103	1.52929	0.301336	0.898511	821	gi|307136398|gb|ADN34208.1|hypothetical protein [Cucumis melo subsp. melo]	7.1578e-87	sp|F4JCX9|LNK2_ARATH	6e-12	Protein LNK2 {ECO:0000303|PubMed:23818596}										GO:0005634;GO:0006355;GO:0048511;GO:0006351	nucleus|regulation of transcription, DNA-templated|rhythmic process|transcription, DNA-templated
CL252Contig3	22.2101	43.8213	0.598917	0.0136672	-6.19313	0.0387353	1	Down	3.70288	4.56589	1.39018	0	0.0822046	0.0927678	802	gi|1035413647|ref|XP_016901861.1|PREDICTED: cellulose synthase-like protein H1 isoform X3 [Cucumis melo]	5.1072e-59	sp|O80891|CSLB4_ARATH	1e-39	Cellulose synthase-like protein B4										GO:0005794;GO:0000139;GO:0016021;GO:0005886;GO:0016760;GO:0016759;GO:0071555;GO:0030244;GO:0009833	Golgi apparatus|Golgi membrane|integral component of membrane|plasma membrane|cellulose synthase (UDP-forming) activity|cellulose synthase activity|cell wall organization|cellulose biosynthetic process|plant-type primary cell wall biogenesis
CL39834Contig1	30.8816	60.9109	0.852167	0.0139904	-6.15942	0.013039	0.816615	Down	3.97143	4.47696	3.05943	0.172886	0	0	963
CL38842Contig1	791.929	1561.6	22.2557	0.0142518	-6.13271	1.58902e-11	3.48024e-08	Down	312.795	329.615	159.75	3.73423	7.1861	2.99166	348
CL6853Contig1	19.9692	39.3702	0.568112	0.01443	-6.11479	0.0489453	1	Down	0.328054	0.511922	2.22797	0.0404381	1.66616e-19	0.000321904	2535	gi|659107365|ref|XP_008453638.1|PREDICTED: flavonoid 3-O-glucosyltransferase-like [Cucumis melo]	1.10008e-169	sp|A6XNC6|UGFGT_MEDTR	6e-86	Flavonoid 3-O-glucosyltransferase	KOG1192	5e-78	UDP-glucuronosyl and UDP-glucosyl transferase							GO:0016758;GO:0009813;GO:0009698	transferase activity, transferring hexosyl groups|flavonoid biosynthetic process|phenylpropanoid metabolic process
CL54032Contig1	79.3113	156.362	2.26064	0.0144577	-6.11202	7.67948e-05	0.0192222	Down	20.7765	23.3629	16.286	0.566144	0	0.52868	468
CL5579Contig1	10627.5	20946.5	308.514	0.0147286	-6.08523	3.58485e-10	5.107e-07	Down	444.182	478.389	212.374	8.46169	5.00403	7.35991	3291	gi|659119749|ref|XP_008459823.1|PREDICTED: protein LHY-like isoform X1 [Cucumis melo]	0	sp|Q6R0H1|LHY_ARATH	2e-90	Protein LHY {ECO:0000303|PubMed:9657154}	KOG0724	5e-91	Zuotin and related molecular chaperones (DnaJ superfamily), contains DNA-binding domains							GO:0005634;GO:0003700;GO:0044212;GO:0007623;GO:0048574;GO:0042754;GO:0043433;GO:0042752;GO:0006355;GO:0009737;GO:0009733;GO:0046686;GO:0009409;GO:0009723;GO:0009739;GO:0009753;GO:0009751;GO:0009651;GO:0006351	nucleus|transcription factor activity, sequence-specific DNA binding|transcription regulatory region DNA binding|circadian rhythm|long-day photoperiodism, flowering|negative regulation of circadian rhythm|negative regulation of sequence-specific DNA binding transcription factor activity|regulation of circadian rhythm|regulation of transcription, DNA-templated|response to abscisic acid|response to…
CL13347Contig1	21.7417	42.8477	0.635626	0.0148345	-6.0749	0.0420457	1	Down	10.8564	8.64337	1.95084	0	0.443391	0	351	gi|1098789374|ref|XP_018856022.1|PREDICTED: uncharacterized protein LOC109018321 [Juglans regia]	1.79019e-07
CL252Contig1	87.3853	172.167	2.60335	0.0151211	-6.0473	4.11386e-05	0.0118442	Down	10.3362	13.8881	6.18002	0	0.138236	0.468974	1009	gi|659111804|ref|XP_008455915.1|PREDICTED: cellulose synthase-like protein H1 isoform X3 [Cucumis melo]	7.44827e-96	sp|O80891|CSLB4_ARATH	6e-83	Cellulose synthase-like protein B4										GO:0005794;GO:0000139;GO:0016021;GO:0005886;GO:0016760;GO:0016759;GO:0071555;GO:0030244;GO:0009833	Golgi apparatus|Golgi membrane|integral component of membrane|plasma membrane|cellulose synthase (UDP-forming) activity|cellulose synthase activity|cell wall organization|cellulose biosynthetic process|plant-type primary cell wall biogenesis
CL32574Contig1	26.937	53.0307	0.843311	0.0159023	-5.97462	0.0244702	1	Down	7.70417	7.7866	4.09565	0	0	0.406328	485
CL25239Contig1	321.366	632.529	10.2022	0.0161293	-5.95417	3.99994e-11	7.91278e-08	Down	48.1291	44.2496	35.1705	0.482487	1.21802	0.739994	901
CL54510Contig1	416.776	820.096	13.4569	0.0164089	-5.92938	1.64864e-07	0.00011621	Down	71.3556	98.8431	37.0226	2.62087	1.10455	0.439445	702
CL16017Contig1	351.598	691.34	11.856	0.0171493	-5.8657	0.00290794	0.306294	Down	19.8869	30.0262	0.880258	0.665911	0.202197	0.257538	2339	gi|700202219|gb|KGN57352.1|hypothetical protein Csa_3G180400 [Cucumis sativus]	2.03864e-231
CL33684Contig1	52.2393	102.673	1.80561	0.017586	-5.82943	0.00151815	0.194606	Down	8.89359	5.43303	2.8158	0.171361	0.170898	0	1073
CL27733Contig1	353.608	694.479	12.7378	0.0183416	-5.76874	0.0178363	0.966668	Down	6.67094	8.29397	59.8412	0.180067	0.0716069	1.33787	1863	gi|778728825|ref|XP_004135894.2|PREDICTED: 4-coumarate--CoA ligase 2-like [Cucumis sativus]	1.65923e-280	sp|O24145|4CL1_TOBAC	0	4-coumarate--CoA ligase 1	KOG1176	0	Acyl-CoA synthetase	ko00360;ko00940;ko00130	Phenylalanine metabolism|Phenylpropanoid biosynthesis|Ubiquinone and other terpenoid-quinone biosynthesis	3	K01904	4CL	4-coumarate--CoA ligase	GO:0016207;GO:0005524;GO:0009698	4-coumarate-CoA ligase activity|ATP binding|phenylpropanoid metabolic process
CL13106Contig1	1623.31	3188.15	58.4829	0.0183439	-5.76856	0.00227639	0.260447	Down	472.381	331.287	6.23958	16.1258	1.61279	1.28778	685	gi|700188725|gb|KGN43958.1|hypothetical protein Csa_7G074910 [Cucumis sativus]	1.40633e-13
CL28077Contig1	754.267	1480.94	27.5962	0.0186342	-5.7459	6.91777e-15	3.53527e-11	Down	58.7125	44.0959	51.9568	0.420387	0.313903	2.86465	1762	gi|778703698|ref|XP_004142852.2|PREDICTED: phosphoenolpyruvate/phosphate translocator 2, chloroplastic-like [Cucumis sativus]	1.00441e-162	sp|Q8H0T6|PPT2_ARATH	2e-126	Phosphoenolpyruvate/phosphate translocator 2, chloroplastic	KOG1441	5e-124	Glucose-6-phosphate/phosphate and phosphoenolpyruvate/phosphate antiporter							GO:0031969;GO:0016021;GO:0015121;GO:0015120;GO:0015714;GO:0015713	chloroplast membrane|integral component of membrane|phosphoenolpyruvate:phosphate antiporter activity|phosphoglycerate transmembrane transporter activity|phosphoenolpyruvate transport|phosphoglycerate transport
CL47434Contig1	31.9247	62.6486	1.20079	0.019167	-5.70523	0.0127637	0.810565	Down	2.22796	1.85746	10.898	0.0909006	0.182721	0.0965494	827	gi|659119793|ref|XP_008459847.1|PREDICTED: MADS-box transcription factor 8-like [Cucumis melo]	2.32208e-53	sp|P29383|AGL3_ARATH	1e-33	Agamous-like MADS-box protein AGL3	KOG0014	3e-34	MADS box transcription factor							GO:0005634;GO:0000977;GO:0003700;GO:0048440;GO:0010076;GO:0000165;GO:0048441;GO:0045944;GO:0048442;GO:0048443;GO:0006351	nucleus|RNA polymerase II regulatory region sequence-specific DNA binding|transcription factor activity, sequence-specific DNA binding|carpel development|maintenance of floral meristem identity|MAPK cascade|petal development|positive regulation of transcription from RNA polymerase II promoter|sepal development|stamen development|transcription, DNA-templated
comp31264_c0_seq1_3	50.0889	98.21	1.96773	0.0200359	-5.64127	0.00428231	0.39196	Down	11.3653	13.5048	0.00117964	3.75612e-20	1.25523e-19	0.678795	680
CL38524Contig1	44.4316	87.0913	1.77185	0.0203447	-5.6192	0.0187101	0.98748	Down	11.5146	3.91722	0.319489	0.28555	0.144713	0	973
CL9909Contig1	243.27	476.602	9.9381	0.020852	-5.58367	1.04935e-08	1.02145e-05	Down	55.5516	55.6745	24.4404	1.74426	0.919536	0.845873	626	gi|307136398|gb|ADN34208.1|hypothetical protein [Cucumis melo subsp. melo]	6.84378e-65	sp|F4JCX9|LNK2_ARATH	2e-22	Protein LNK2 {ECO:0000303|PubMed:23818596}										GO:0005634;GO:0006355;GO:0048511;GO:0006351	nucleus|regulation of transcription, DNA-templated|rhythmic process|transcription, DNA-templated
CL30751Contig1	223.017	436.891	9.14382	0.0209293	-5.57833	1.79987e-08	1.59967e-05	Down	32.537	26.0999	37.8134	0.982716	0.244501	1.26717	842	gi|449436763|ref|XP_004136162.1|PREDICTED: dnaJ homolog subfamily C member 21-like [Cucumis sativus]	8.35198e-50	sp|O35723|DNJB3_MOUSE	1e-17	DnaJ homolog subfamily B member 3	KOG0714	4e-30	Molecular chaperone (DnaJ superfamily)							GO:0005813;GO:0005737	centrosome|cytoplasm
CL3165Contig1	130.439	255.461	5.41734	0.0212061	-5.55937	0.000137849	0.0309655	Down	4.4641	5.71625	1.13461	0.0179538	0.0367439	0.265518	3955	gi|659083935|ref|XP_008442618.1|PREDICTED: ecotropic viral integration site 5 protein homolog isoform X3 [Cucumis melo]	0	sp|A3KGB4|TBC8B_MOUSE	2e-14	TBC1 domain family member 8B	KOG2058	2e-171	Ypt/Rab GTPase activating protein							GO:0012505;GO:0005622;GO:0005509;GO:0005096;GO:0017137;GO:0090630;GO:0006886;GO:0031338	endomembrane system|intracellular|calcium ion binding|GTPase activator activity|Rab GTPase binding|activation of GTPase activity|intracellular protein transport|regulation of vesicle fusion
CL9544Contig1	132.322	259.099	5.54594	0.0214047	-5.54593	2.87323e-06	0.00119055	Down	53.6673	50.8364	45.1014	0.543471	2.76562	0.499784	316	gi|659087566|ref|XP_008444522.1|PREDICTED: uncharacterized protein LOC103487814 [Cucumis melo]	1.83095e-44
CL18843Contig1	76.0869	148.788	3.38582	0.022756	-5.45761	0.000278701	0.0534105	Down	24.3199	21.583	8.3616	0	1.13831	0.400744	487
CL28932Contig1	150.563	294.285	6.84133	0.0232473	-5.42679	1.55586e-06	0.000735431	Down	14.2714	18.363	11.9635	0.173492	0.524876	0.559267	1191
comp54787_c0_seq1_2	24.4217	47.7161	1.12737	0.0236266	-5.40345	0.0494669	1	Down	4.80847	9.53463	0	0.108017	4.99473e-70	0.316548	565	gi|208967312|dbj|BAG73670.1|ribosomal protein L11, partial [synthetic construct]	1.92342e-98	sp|P62914|RL11_RAT	8e-129	60S ribosomal protein L11	KOG0397	2e-129	60S ribosomal protein L11	ko03010	Ribosome	1	K02868	RP-L11e, RPL11	large subunit ribosomal protein L11e	GO:0022625;GO:0022626;GO:0005730;GO:0005654;GO:0042975;GO:0019843;GO:0003735;GO:0043433;GO:0034504;GO:0000027;GO:0006412	cytosolic large ribosomal subunit|cytosolic ribosome|nucleolus|nucleoplasm|peroxisome proliferator activated receptor binding|rRNA binding|structural constituent of ribosome|negative regulation of sequence-specific DNA binding transcription factor activity|protein localization to nucleus|ribosomal large subunit assembly|translation
CL19160Contig1	102.705	200.619	4.79057	0.0238789	-5.38812	5.08681e-05	0.0139887	Down	23.3341	34.6237	17.9356	0.577501	0	1.85482	473
CL2852Contig1	201.242	392.741	9.7435	0.024809	-5.33299	1.43311e-07	0.000104626	Down	38.6077	22.7021	17.2034	0.628839	0.88929	0.892593	905	gi|449450308|ref|XP_004142905.1|PREDICTED: uncharacterized protein LOC101212562 [Cucumis sativus]	1.20977e-28
CL8079Contig1	85.6312	166.948	4.31435	0.0258425	-5.27411	0.00288718	0.30527	Down	35.3664	32.8461	0.697354	0.557862	1.59288	0	420
CL2061Contig1	49.2809	95.9921	2.56959	0.0267688	-5.2233	0.00496156	0.432814	Down	3.23392	4.77752	0.592535	0.0341623	0.0349265	0.236397	1933	gi|700193689|gb|KGN48893.1|hypothetical protein Csa_6G505220 [Cucumis sativus]	2.54813e-231	sp|Q9SD33|U183_ARATH	0	UPF0183 protein At3g51130	KOG2819	0	Uncharacterized conserved protein
comp31769_c0_seq4_2	2201.79	4287.12	116.466	0.0271665	-5.20203	9.65487e-07	0.000501767	Down	160.46	157.833	58.1022	2.86114	2.79209	7.24587	2022	gi|659068217|ref|XP_008443358.1|PREDICTED: CBL-interacting serine/threonine-protein kinase 20 [Cucumis melo]	2.09692e-223	sp|Q9LWM4|CIPK5_ORYSJ	0	CBL-interacting protein kinase 5	KOG0583	0	Serine/threonine protein kinase	ko04530;ko04140;ko04068;ko04150;ko04151;ko04152;ko04371	Tight junction|Autophagy - animal|FoxO signaling pathway|mTOR signaling pathway|PI3K-Akt signaling pathway|AMPK signaling pathway|Apelin signaling pathway	7	K07198	PRKAA, AMPK	5'-AMP-activated protein kinase, catalytic alpha subunit	GO:0005829;GO:0005524;GO:0004674;GO:0035556;GO:0018105;GO:0018107	cytosol|ATP binding|protein serine/threonine kinase activity|intracellular signal transduction|peptidyl-serine phosphorylation|peptidyl-threonine phosphorylation
CL13682Contig1	36.741	71.5143	1.96773	0.0275151	-5.18363	0.0151351	0.893131	Down	9.74208	12.4248	9.30003	0	0	1.05318	413
CL22384Contig1	113.004	219.751	6.25718	0.0284739	-5.13421	0.00867714	0.635753	Down	17.2309	25.8158	0.1444	0.568064	0.702691	0.27889	872	gi|123994071|gb|ABM84637.1|beta-2-microglobulin, partial [synthetic construct]	1.5568e-62	sp|P16213|B2MG_PONPY	1e-70	Beta-2-microglobulin										GO:0005576;GO:0042612;GO:0002474;GO:0006955	extracellular region|MHC class I protein complex|antigen processing and presentation of peptide antigen via MHC class I|immune response
CL30117Contig1	243.071	472.325	13.8162	0.0292514	-5.09535	0.0407838	1	Down	9.07236	12.7253	102.513	0.807723	0.709532	2.55367	766	gi|700210417|gb|KGN65513.1|hypothetical protein Csa_1G433610 [Cucumis sativus]	3.66019e-67	sp|Q8S8N6|PLA2A_ARATH	9e-60	Phospholipase A2-alpha {ECO:0000303|PubMed:16140037}				ko04014;ko00564;ko00565;ko00590;ko00591;ko00592	Ras signaling pathway|Glycerophospholipid metabolism|Ether lipid metabolism|Arachidonic acid metabolism|Linoleic acid metabolism|alpha-Linolenic acid metabolism	6	K01047	PLA2G, SPLA2	secretory phospholipase A2	GO:0031410;GO:0005576;GO:0005794;GO:0005634;GO:0005773;GO:0005509;GO:0004623;GO:0050482;GO:0016042;GO:0006644	cytoplasmic vesicle|extracellular region|Golgi apparatus|nucleus|vacuole|calcium ion binding|phospholipase A2 activity|arachidonic acid secretion|lipid catabolic process|phospholipid metabolic process
CL875Contig2	29.6159	57.5451	1.68662	0.0293095	-5.09249	0.0358393	1	Down	1.11616	2.36591	0.100908	0	0	0.134877	2768	gi|659100832|ref|XP_008451290.1|PREDICTED: peptidyl-prolyl cis-trans isomerase CYP63 [Cucumis melo]	3.98462e-278	sp|Q9LY75|CYP63_ARATH	1e-70	Peptidyl-prolyl cis-trans isomerase CYP63	KOG0865	3e-71	Cyclophilin type peptidyl-prolyl cis-trans isomerase							GO:0016607;GO:0003755;GO:0006457;GO:0008380	nuclear speck|peptidyl-prolyl cis-trans isomerase activity|protein folding|RNA splicing
CL1Contig37	1104.87	2146.25	63.4963	0.0295848	-5.079	2.8417e-06	0.00118648	Down	72.7785	67.9659	24.3304	1.25532	1.37529	3.50133	2307	gi|659130963|ref|XP_008465443.1|PREDICTED: uncharacterized protein LOC103503051 isoform X1 [Cucumis melo]	1.26118e-78	sp|O24646|HY5_ARATH	2e-57	Transcription factor HY5	KOG1414	6e-58	Transcriptional activator FOSB/c-Fos and related bZIP transcription factors							GO:0005634;GO:0003677;GO:0003690;GO:0000977;GO:0043565;GO:0003700;GO:0009740;GO:0031539;GO:0042753;GO:0010017;GO:0009585;GO:0010099;GO:0009737;GO:0010218;GO:0080167;GO:0010114;GO:0010224;GO:0006351	nucleus|DNA binding|double-stranded DNA binding|RNA polymerase II regulatory region sequence-specific DNA binding|sequence-specific DNA binding|transcription factor activity, sequence-specific DNA binding|gibberellic acid mediated signaling pathway|positive regulation of anthocyanin metabolic process|positive regulation of circadian rhythm|red or far-red light signaling pathway|red, far-red light…
CL1795Contig1	250.214	486.032	14.3966	0.0296207	-5.07725	1.79594e-07	0.000125155	Down	7.94262	17.0557	10.6935	0.203135	0.0344083	1.12891	2458	gi|449470467|ref|XP_004152938.1|PREDICTED: fatty acid desaturase 4, chloroplastic [Cucumis sativus]	3.21513e-148	sp|Q5M759|VP221_ARATH	3e-151	Vacuolar protein sorting-associated protein 22 homolog 1	KOG3011	4e-119	Ubiquitin-conjugating enzyme	ko04144	Endocytosis	1	K12188	SNF8, EAP30	ESCRT-II complex subunit VPS22	GO:0000814;GO:0043328	ESCRT II complex|protein targeting to vacuole involved in ubiquitin-dependent protein catabolic process via the multivesicular body sorting pathway
CL21048Contig1	27.4837	53.3783	1.58907	0.0297699	-5.07	0.0393071	1	Down	12.1832	11.8372	0	0	0.836391	0	384	gi|659113893|ref|XP_008456803.1|PREDICTED: glycine-rich cell wall structural protein 2-like [Cucumis melo]	1.73185e-10
comp32015_c0_seq1_2	289.501	562.214	16.7883	0.029861	-5.06559	0.00175534	0.21274	Down	26.1997	22.7838	1.83885	0.765391	0.660118	0.510685	1927	gi|659082364|ref|XP_008441800.1|PREDICTED: ammonium transporter 1 member 2-like [Cucumis melo]	3.73986e-275	sp|Q9ZPJ8|AMT12_ARATH	0	Ammonium transporter 1 member 2	KOG0682	0	Ammonia permease							GO:0005887;GO:0005886;GO:0008519;GO:0072488;GO:0015696;GO:0015843;GO:0019740;GO:0009624	integral component of plasma membrane|plasma membrane|ammonium transmembrane transporter activity|ammonium transmembrane transport|ammonium transport|methylammonium transport|nitrogen utilization|response to nematode
CL25792Contig1	33.9819	65.9785	1.98544	0.0300922	-5.05447	0.0363512	1	Down	1.03277	1.76897	11.4443	0.379822	0	0.0906755	932	gi|700206780|gb|KGN61899.1|hypothetical protein Csa_2G263940 [Cucumis sativus]	1.33552e-92	sp|Q9T0I5|PRP4_ARATH	8e-30	Proline-rich protein 4										GO:0005618;GO:0005576	cell wall|extracellular region
CL46778Contig1	53.3231	103.505	3.14066	0.0303429	-5.0425	0.0372464	1	Down	4.0598	10.1632	0	0.181298	0.0596976	0.323281	1240	gi|61370323|gb|AAX43476.1|anterior gradient 2-like, partial [synthetic construct]	3.58143e-94	sp|O95994|AGR2_HUMAN	5e-115	Anterior gradient protein 2 homolog										GO:0005783;GO:0005615;GO:0005739;GO:0002162;GO:0005154;GO:0042803;GO:0030154;GO:0048546;GO:0060480;GO:0070254;GO:0060548;GO:0010811;GO:0048639;GO:0045742;GO:0090004;GO:0010628;GO:1903896;GO:1903899	endoplasmic reticulum|extracellular space|mitochondrion|dystroglycan binding|epidermal growth factor receptor binding|protein homodimerization activity|cell differentiation|digestive tract morphogenesis|lung goblet cell differentiation|mucus secretion|negative regulation of cell death|positive regulation of cell-substrate adhesion|positive regulation of developmental growth|positive regulation of…
CL18943Contig1	166.732	323.534	9.92976	0.0306916	-5.02601	2.42092e-06	0.00105293	Down	30.5937	32.0635	41.7634	0.707177	0.27209	3.08875	575	gi|659083625|ref|XP_008442452.1|PREDICTED: glycerol-3-phosphate 2-O-acyltransferase 6 [Cucumis melo]	1.6983e-65	sp|O80437|GPAT6_ARATH	5e-60	Glycerol-3-phosphate 2-O-acyltransferase 6				ko00561;ko00564	Glycerolipid metabolism|Glycerophospholipid metabolism	2	K13508	GPAT	glycerol-3-phosphate acyltransferase	GO:0016021;GO:0016020;GO:0090447;GO:0016791;GO:0010143;GO:0009908;GO:0008654	integral component of membrane|membrane|glycerol-3-phosphate 2-O-acyltransferase activity|phosphatase activity|cutin biosynthetic process|flower development|phospholipid biosynthetic process
CL252Contig2	141.033	273.49	8.57647	0.0313594	-4.99496	1.12829e-05	0.00374499	Down	10.7397	15.89	6.55838	0.290468	0.473879	0.489859	1465	gi|778673437|ref|XP_011649991.1|PREDICTED: cellulose synthase-like protein H1 isoform X2 [Cucumis sativus]	1.00987e-136	sp|Q339N5|CSLH1_ORYSJ	1e-127	Cellulose synthase-like protein H1										GO:0005794;GO:0000139;GO:0016021;GO:0005886;GO:0016760;GO:0016759;GO:0071555;GO:0030244;GO:0009833	Golgi apparatus|Golgi membrane|integral component of membrane|plasma membrane|cellulose synthase (UDP-forming) activity|cellulose synthase activity|cell wall organization|cellulose biosynthetic process|plant-type primary cell wall biogenesis
CL13363Contig1	63.6208	123.306	3.93545	0.0319161	-4.96957	0.00178349	0.2153	Down	4.14765	19.9789	23.2065	0	0	1.8949	486
CL48708Contig1	58.4216	113.171	3.67206	0.032447	-4.94577	0.00301677	0.313565	Down	9.35877	9.67096	7.69999	0.515417	0	0.563206	769
CL16548Contig1	28.7142	55.592	1.83641	0.0330337	-4.91992	0.0397526	1	Down	3.40348	2.43727	0.103583	0.0319804	0.162215	0.0363108	1633	gi|659071732|ref|XP_008461642.1|PREDICTED: cytochrome P450 94C1 [Cucumis melo]	4.89239e-234	sp|Q9ZUX1|C94C1_ARATH	0	Cytochrome P450 94C1	KOG0157	0	Cytochrome P450 CYP4/CYP19/CYP26 subfamilies							GO:0016021;GO:0043231;GO:0018685;GO:0020037;GO:0005506;GO:0009611	integral component of membrane|intracellular membrane-bounded organelle|alkane 1-monooxygenase activity|heme binding|iron ion binding|response to wounding
CL54Contig2	105.743	204.719	6.76715	0.0330559	-4.91895	0.000106068	0.0254087	Down	27.825	45.9261	52.132	1.39803	0	3.63084	301	gi|700203649|gb|KGN58782.1|hypothetical protein Csa_3G732400 [Cucumis sativus]	1.12441e-49	sp|O80437|GPAT6_ARATH	1e-47	Glycerol-3-phosphate 2-O-acyltransferase 6				ko00561;ko00564	Glycerolipid metabolism|Glycerophospholipid metabolism	2	K13508	GPAT	glycerol-3-phosphate acyltransferase	GO:0016021;GO:0016020;GO:0090447;GO:0016791;GO:0010143;GO:0009908;GO:0008654	integral component of membrane|membrane|glycerol-3-phosphate 2-O-acyltransferase activity|phosphatase activity|cutin biosynthetic process|flower development|phospholipid biosynthetic process
CL22771Contig1	8074.22	15631.5	516.956	0.0330715	-4.91827	5.52438e-05	0.0149617	Down	334.102	304.202	83.6436	7.51065	6.58108	16.202	3822	gi|1870188|emb|CAA60627.1|phosphoenolpyruvate-carboxylase [Vanilla planifolia]	0	sp|Q9FV65|CAPPC_FLATR	0	Phosphoenolpyruvate carboxylase 2				ko00620;ko00680;ko00710;ko00720	Pyruvate metabolism|Methane metabolism|Carbon fixation in photosynthetic organisms|Carbon fixation pathways in prokaryotes	4	K01595	ppc	phosphoenolpyruvate carboxylase	GO:0005737;GO:0008964;GO:0015977;GO:0006099	cytoplasm|phosphoenolpyruvate carboxylase activity|carbon fixation|tricarboxylic acid cycle
CL30809Contig1	167.164	323.57	10.7583	0.0332487	-4.91056	4.01184e-06	0.00159304	Down	10.6751	12.1037	10.1629	0.0384831	0.0769556	1.28793	1791	gi|659066552|ref|XP_008449909.1|PREDICTED: uncharacterized protein LOC103491621 [Cucumis melo]	3.43153e-132
CL13287Contig1	30.7438	59.4993	1.98839	0.0334187	-4.9032	0.0344853	1	Down	9.45186	5.90298	3.00717	0.720544	0	0	582
CL33173Contig1	39.4874	76.4183	2.5565	0.033454	-4.90168	0.0161868	0.929451	Down	14.6464	15.2534	4.41422	1.42518	0	0	394
CL42860Contig1	49.3437	95.4307	3.25669	0.0341262	-4.87297	0.00682438	0.545639	Down	7.99579	6.98075	2.12912	0.370674	0.238566	0.0851839	987	gi|659097603|ref|XP_008449714.1|PREDICTED: uncharacterized protein LOC103491510 [Cucumis melo]	4.05537e-68	sp|Q8L9X2|RBCX2_ARATH	3e-57	Chaperonin-like RbcX protein 2, chloroplastic {ECO:0000303|PubMed:21922322}										GO:0009570;GO:0044183;GO:0061077	chloroplast stroma|protein binding involved in protein folding|chaperone-mediated protein folding
CL554Contig1	107.93	208.733	7.12615	0.0341401	-4.87239	0.000104347	0.0250945	Down	5.98351	6.55914	1.61162	0	0.458891	0.126735	2595	gi|659117472|ref|XP_008458618.1|PREDICTED: stress-response A/B barrel domain-containing protein At5g22580 [Cucumis melo]	2.85282e-22	sp|Q9FK81|Y5258_ARATH	7e-09	Stress-response A/B barrel domain-containing protein At5g22580 {ECO:0000305}										GO:0009507;GO:0046872	chloroplast|metal ion binding
CL19784Contig1	1050.01	2030.39	69.6346	0.0342962	-4.86581	3.34383e-06	0.00136707	Down	55.9607	72.1051	26.4861	3.87375	1.75318	0.925202	2329	gi|1035420259|ref|XP_016902747.1|PREDICTED: ultraviolet-B receptor UVR8 isoform X1 [Cucumis melo]	9.17649e-261	sp|Q9FN03|UVR8_ARATH	2e-17	Ultraviolet-B receptor UVR8	KOG1426	5e-92	FOG: RCC1 domain							GO:0000785;GO:0005829;GO:0005634;GO:0003682;GO:0005085;GO:0009881;GO:0042803;GO:0009649;GO:0018298;GO:0009411;GO:0010224	chromatin|cytosol|nucleus|chromatin binding|guanyl-nucleotide exchange factor activity|photoreceptor activity|protein homodimerization activity|entrainment of circadian clock|protein-chromophore linkage|response to UV|response to UV-B
CL24740Contig1	546.808	1056.85	36.7629	0.0347853	-4.84538	7.09144e-11	1.24252e-07	Down	62.2183	50.0719	82.1403	1.25965	2.26814	4.55783	1016	gi|700195083|gb|KGN50260.1|hypothetical protein Csa_5G162580 [Cucumis sativus]	1.5859e-131	sp|Q41975|TIP22_ARATH	2e-112	Probable aquaporin TIP2-2, N-terminally processed	KOG0223	5e-113	Aquaporin (major intrinsic protein family)							GO:0042807;GO:0009507;GO:0005887;GO:0009705;GO:0005774;GO:0005773;GO:0015254;GO:0015250;GO:0009992;GO:0034220	central vacuole|chloroplast|integral component of plasma membrane|plant-type vacuole membrane|vacuolar membrane|vacuole|glycerol channel activity|water channel activity|cellular water homeostasis|ion transmembrane transport
CL53599Contig1	33.0726	63.8965	2.24883	0.0351949	-4.82849	0.0297463	1	Down	6.22988	4.37269	2.73736	0	0	0.640854	865
comp44134_c0_seq5_3	183.056	353.567	12.5457	0.0354832	-4.81672	2.59964e-06	0.00111485	Down	20.1551	25.81	12.9893	0.326607	0.744809	1.54302	1073	gi|659080444|ref|XP_008440795.1|PREDICTED: B-box zinc finger protein 19-like isoform X1 [Cucumis melo]	1.51364e-66	sp|C0SVM5|BBX19_ARATH	5e-42	B-box zinc finger protein 19 {ECO:0000303|PubMed:19920209}										GO:0005634;GO:0008270;GO:0010100;GO:0006355;GO:0006351	nucleus|zinc ion binding|negative regulation of photomorphogenesis|regulation of transcription, DNA-templated|transcription, DNA-templated
CL3067Contig1	62.3195	120.331	4.30769	0.0357986	-4.80395	0.00287956	0.30527	Down	4.74673	5.29699	1.91942	0.198189	0.0863348	0.25615	1782	gi|659130868|ref|XP_008465393.1|PREDICTED: phenolic glucoside malonyltransferase 1-like isoform X1 [Cucumis melo]	1.69795e-148	sp|Q9LRQ8|PMAT2_ARATH	4e-86	Phenolic glucoside malonyltransferase 2										GO:0050736;GO:0009636	O-malonyltransferase activity|response to toxic substance
CL10490Contig1	237.034	457.307	16.7604	0.0366503	-4.77003	2.32547e-06	0.0010334	Down	45.6657	63.2582	25.302	2.69814	1.91309	1.41831	605	gi|659093789|ref|XP_008447718.1|PREDICTED: GDP-L-galactose phosphorylase 1 [Cucumis melo]	2.94423e-60	sp|Q8RWE8|GGAP1_ARATH	4e-59	GDP-L-galactose phosphorylase 1	KOG2720	7e-58	Predicted hydrolase (HIT family)	ko00053	Ascorbate and aldarate metabolism	1	K14190	VTC2_5	GDP-L-galactose phosphorylase	GO:0005737;GO:0005634;GO:0010475;GO:0080048;GO:0010472;GO:0010471;GO:0010473;GO:0080047;GO:0010474;GO:0005085;GO:0016787;GO:0008928;GO:0000166;GO:0080046;GO:0052544;GO:0042742;GO:0006006;GO:0019853;GO:0009408;GO:0009753	cytoplasm|nucleus|galactose-1-phosphate guanylyltransferase (GDP) activity|GDP-D-glucose phosphorylase activity|GDP-galactose:glucose-1-phosphate guanylyltransferase activity|GDP-galactose:mannose-1-phosphate guanylyltransferase activity|GDP-galactose:myoinositol-1-phosphate guanylyltransferase activity|GDP-L-galactose phosphorylase activity|glucose-1-phosphate guanylyltransferase (GDP) activity|…
CL10732Contig1	49.2537	94.767	3.74034	0.0394688	-4.66314	0.0181415	0.97629	Down	4.50821	7.60127	0.0570884	0	0.510004	0.114327	1338	gi|659130477|ref|XP_008465193.1|PREDICTED: transcription factor bHLH92 [Cucumis melo]	1.7827e-47	sp|Q9FIX5|BH092_ARATH	3e-22	Transcription factor bHLH92										GO:0005634;GO:0003677;GO:0003700;GO:0006355;GO:0006351	nucleus|DNA binding|transcription factor activity, sequence-specific DNA binding|regulation of transcription, DNA-templated|transcription, DNA-templated
CL409Contig1	122.925	236.409	9.44097	0.0399349	-4.64621	0.000209348	0.0433725	Down	7.32917	3.83939	18.0335	0.244778	0.17585	0.94221	1572	gi|700189966|gb|KGN45199.1|hypothetical protein Csa_7G431320 [Cucumis sativus]	1.1738e-173	sp|Q8S9J6|ASPA_ARATH	5e-78	Aspartyl protease family protein At5g10770	KOG1339	2e-138	Aspartyl protease							GO:0031225;GO:0005886;GO:0004190;GO:0030163;GO:0006508	anchored component of membrane|plasma membrane|aspartic-type endopeptidase activity|protein catabolic process|proteolysis
comp70160_c0_seq10_2	109.578	210.711	8.4444	0.0400757	-4.64113	0.0141375	0.852489	Down	6.63795	0.0164154	4.47312	0.204693	0.127527	0.173597	3605	gi|449450310|ref|XP_004142906.1|PREDICTED: AP2-like ethylene-responsive transcription factor ANT [Cucumis sativus]	5.51359e-253	sp|P27141|CAHC_TOBAC	3e-129	Carbonic anhydrase, chloroplastic	KOG1578	3e-121	Predicted carbonic anhydrase involved in protection against oxidative damage							GO:0009570;GO:0004089;GO:0008270;GO:0015976	chloroplast stroma|carbonate dehydratase activity|zinc ion binding|carbon utilization
CL5233Contig1	161.956	310.965	12.9474	0.0416363	-4.58601	0.000185032	0.0395368	Down	12.2852	11.5913	2.94421	0.695497	0.442306	0.271912	2043
CL2959Contig1	617.609	1185.21	50.0056	0.0421912	-4.56691	0.0116858	0.764812	Down	65.3431	35.5008	2.50354	0.569237	1.15456	3.86911	2010	gi|659106965|ref|XP_008453479.1|PREDICTED: phosphoethanolamine N-methyltransferase 1 [Cucumis melo]	3.02642e-261	sp|Q9FR44|PEAM1_ARATH	0	Phosphoethanolamine N-methyltransferase 1	KOG1269	0	SAM-dependent methyltransferases	ko00564	Glycerophospholipid metabolism	1	K05929	E2.1.1.103, NMT	phosphoethanolamine N-methyltransferase	GO:0005737;GO:0005829;GO:0008168;GO:0000234;GO:0042425;GO:0006656;GO:0009555;GO:0009860;GO:0010183;GO:0048528;GO:0009826	cytoplasm|cytosol|methyltransferase activity|phosphoethanolamine N-methyltransferase activity|choline biosynthetic process|phosphatidylcholine biosynthetic process|pollen development|pollen tube growth|pollen tube guidance|post-embryonic root development|unidimensional cell growth
CL25077Contig1	174.708	335.24	14.1766	0.0422879	-4.56361	6.81003e-06	0.00250075	Down	12.7637	21.5058	32.647	0.789419	0.688344	1.88148	941	gi|659125116|ref|XP_008462516.1|PREDICTED: threonine dehydratase biosynthetic, chloroplastic [Cucumis melo]	7.4166e-93	sp|Q9ZSS6|THD1_ARATH	8e-51	Threonine dehydratase biosynthetic, chloroplastic	KOG1250	2e-51	Threonine/serine dehydratases	ko00260;ko00290	Glycine, serine and threonine metabolism|Valine, leucine and isoleucine biosynthesis	2	K01754	E4.3.1.19, ilvA, tdcB	threonine dehydratase	GO:0009507;GO:0005737;GO:0004794;GO:0030170;GO:0009097	chloroplast|cytoplasm|L-threonine ammonia-lyase activity|pyridoxal phosphate binding|isoleucine biosynthetic process
CL14196Contig1	41.4307	79.4881	3.37324	0.0424371	-4.55853	0.0176649	0.962933	Down	13.6687	10.9626	18.025	0	0	2.33514	348
CL13281Contig1	65.7148	126.052	5.37716	0.0426581	-4.55104	0.00291186	0.306294	Down	8.92478	13.7598	8.54064	0.732994	0.736898	0.135977	729	gi|700208157|gb|KGN63276.1|hypothetical protein Csa_2G423560 [Cucumis sativus]	1.07862e-33	sp|Q9LRM4|MIP1B_ARATH	2e-23	B-box domain protein 31 {ECO:0000303|PubMed:19920209}										GO:0005634;GO:0030674;GO:0003700;GO:0008270;GO:0007623;GO:0009909;GO:0006355;GO:0010224	nucleus|protein binding, bridging|transcription factor activity, sequence-specific DNA binding|zinc ion binding|circadian rhythm|regulation of flower development|regulation of transcription, DNA-templated|response to UV-B
CL5498Contig1	214.532	411.349	17.7149	0.0430655	-4.53733	0.00967119	0.682492	Down	3.57622	4.05129	19.7674	0.213686	0.162286	0.998894	2966	gi|659073550|ref|XP_008437121.1|PREDICTED: uncharacterized protein LOC103482637 isoform X1 [Cucumis melo]	2.18058e-116
CL30236Contig1	157.077	301.17	12.9839	0.0431115	-4.53578	2.44382e-05	0.00756906	Down	21.7046	32.1848	18.8597	1.57576	0	2.43563	745
CL3126Contig1	429.499	823.376	35.6227	0.0432643	-4.53068	7.15068e-09	7.30859e-06	Down	80.1941	99.1465	86.2048	1.6359	1.4367	11.2936	566	gi|700206450|gb|KGN61569.1|Proton gradient regulation 5 [Cucumis sativus]	2.74052e-28	sp|Q9SL05|PGR5_ARATH	5e-24	Protein PROTON GRADIENT REGULATION 5, chloroplastic										GO:0009507;GO:0009534;GO:0009535;GO:0009055;GO:0071484;GO:0010117;GO:0009773;GO:0009644;GO:0009414	chloroplast|chloroplast thylakoid|chloroplast thylakoid membrane|electron carrier activity|cellular response to light intensity|photoprotection|photosynthetic electron transport in photosystem I|response to high light intensity|response to water deprivation
CL30695Contig1	48.854	93.6418	4.06624	0.0434234	-4.52538	0.00954558	0.676747	Down	2.40088	4.90182	7.57329	0.390569	0.15717	0.244513	1186	gi|659128160|ref|XP_008464077.1|PREDICTED: uncharacterized protein LOC103502051 [Cucumis melo]	1.89797e-79
CL27294Contig1	39.616	75.8589	3.37324	0.0444674	-4.49111	0.0230418	1	Down	2.599	3.11558	2.63025	0	0	0.464435	1660	gi|449465101|ref|XP_004150267.1|PREDICTED: plastidial pyruvate kinase 1, chloroplastic-like [Cucumis sativus]	5.19843e-143	sp|Q9LIK0|PKP1_ARATH	1e-55	Plastidial pyruvate kinase 1, chloroplastic	KOG2323	3e-56	Pyruvate kinase	ko00010;ko00620;ko00230	Glycolysis / Gluconeogenesis|Pyruvate metabolism|Purine metabolism	3	K00873	PK, pyk	pyruvate kinase	GO:0009507;GO:0009570;GO:0005524;GO:0016301;GO:0000287;GO:0030955;GO:0004743;GO:0006629;GO:0046686;GO:0010431	chloroplast|chloroplast stroma|ATP binding|kinase activity|magnesium ion binding|potassium ion binding|pyruvate kinase activity|lipid metabolic process|response to cadmium ion|seed maturation
CL283Contig1	668.718	1278.54	58.9004	0.0460686	-4.44007	3.94286e-10	5.33199e-07	Down	16.5912	21.5238	15.0848	1.03603	0.436847	1.58341	4351	gi|449437152|ref|XP_004136356.1|PREDICTED: putative leucine-rich repeat-containing protein DDB_G0290503 [Cucumis sativus]	0
comp50723_c0_seq2_3	553.388	1057.45	49.3221	0.0466423	-4.42222	0.00077032	0.118687	Down	37.2965	34.5562	6.79593	1.16039	1.26142	2.20859	2360	gi|70608410|gb|AAZ04477.1|phenylalanine ammonia-lyase [Coffea canephora]	0	sp|P45734|PALY_TRISU	0	Phenylalanine ammonia-lyase	KOG0222	0	Phenylalanine and histidine ammonia-lyase	ko00360;ko00940	Phenylalanine metabolism|Phenylpropanoid biosynthesis	2	K10775	PAL	phenylalanine ammonia-lyase	GO:0005737;GO:0045548;GO:0009800;GO:0006559	cytoplasm|phenylalanine ammonia-lyase activity|cinnamic acid biosynthetic process|L-phenylalanine catabolic process
CL49754Contig1	845.385	1614.43	76.3394	0.0472857	-4.40245	6.86065e-11	1.23744e-07	Down	62.8459	77.1755	57.3025	3.67209	4.24764	3.3093	1484	gi|700198167|gb|KGN53325.1|hypothetical protein Csa_4G047370 [Cucumis sativus]	7.89184e-102	sp|C0SVM5|BBX19_ARATH	3e-68	B-box zinc finger protein 19 {ECO:0000303|PubMed:19920209}										GO:0005634;GO:0008270;GO:0010100;GO:0006355;GO:0006351	nucleus|zinc ion binding|negative regulation of photomorphogenesis|regulation of transcription, DNA-templated|transcription, DNA-templated
CL20804Contig1	52.8768	100.96	4.79352	0.0474794	-4.39656	0.00822055	0.609583	Down	6.49351	9.26479	27.2685	0.755162	0	1.65879	456	gi|659093509|ref|XP_008447571.1|PREDICTED: GDSL esterase/lipase APG [Cucumis melo]	1.76634e-18	sp|Q9LU14|APG2_ARATH	3e-18	GDSL esterase/lipase APG										GO:0048046;GO:0016788;GO:0016042	apoplast|hydrolase activity, acting on ester bonds|lipid catabolic process
CL54782Contig1	35.3633	67.3533	3.37324	0.0500828	-4.31954	0.0393664	1	Down	10.0525	5.66422	2.75425	0	0	1.17496	650
CL49699Contig1	2332.35	4441.19	223.509	0.0503263	-4.31254	7.03769e-13	2.69742e-09	Down	157.492	187.188	188.491	8.94751	7.47638	16.2269	1530	gi|659095645|ref|XP_008448691.1|PREDICTED: mitochondrial carnitine/acylcarnitine carrier-like protein [Cucumis melo]	1.16537e-156	sp|Q93XM7|MCAT_ARATH	1e-158	Mitochondrial carnitine/acylcarnitine carrier-like protein	KOG0758	9e-160	Mitochondrial carnitine-acylcarnitine carrier protein							GO:0009507;GO:0016021;GO:0005743;GO:0005739;GO:0009536;GO:0006839	chloroplast|integral component of membrane|mitochondrial inner membrane|mitochondrion|plastid|mitochondrial transport
comp57996_c0_seq4_1	69.2167	131.682	6.75187	0.0512742	-4.28562	0.00517344	0.440029	Down	0.864934	8.94909	15.6525	0.636993	0.472032	0.41388	988	gi|940373614|ref|NP_001303611.1|polygalacturonase inhibitor-like precursor [Cucumis melo]	8.17466e-117	sp|Q05091|PGIP_PYRCO	3e-133	Polygalacturonase inhibitor										GO:0048046;GO:0005618	apoplast|cell wall
CL778Contig1	66.4563	126.38	6.53238	0.0516883	-4.27402	0.013266	0.820923	Down	6.36788	4.14588	0.149258	0.179353	0.290646	0.211902	2067	gi|659128852|ref|XP_008464403.1|PREDICTED: omega-hydroxypalmitate O-feruloyl transferase [Cucumis melo]	5.74897e-229	sp|Q94CD1|HHT1_ARATH	4e-151	Omega-hydroxypalmitate O-feruloyl transferase				ko00073	Cutin, suberine and wax biosynthesis	1	K15400	HHT1	omega-hydroxypalmitate O-feruloyl transferase	GO:0050734;GO:0102406;GO:0052325;GO:0010345	hydroxycinnamoyltransferase activity|omega-hydroxypalmitate O-sinapoyl transferase activity|cell wall pectin biosynthetic process|suberin biosynthetic process
comp15494_c0_seq1_1	107.234	203.861	10.608	0.0520355	-4.26436	0.00328363	0.329572	Down	26.292	20.6675	3.13605	0.697313	0.460162	2.22881	713
CL15872Contig1	89.6079	170.346	8.87015	0.0520715	-4.26336	0.00998395	0.694179	Down	19.4239	46.1838	8.78633	1.09989	3.11208	0.531286	398	gi|659096725|ref|XP_008449253.1|PREDICTED: aquaporin PIP2-2-like [Cucumis melo]	4.81825e-08	sp|Q8H5N9|PIP21_ORYSJ	6e-07	Probable aquaporin PIP2-1	KOG0223	4e-07	Aquaporin (major intrinsic protein family)							GO:0005887;GO:0009506;GO:0005773;GO:0015254;GO:0015250;GO:0009992;GO:0034220	integral component of plasma membrane|plasmodesma|vacuole|glycerol channel activity|water channel activity|cellular water homeostasis|ion transmembrane transport
CL5502Contig1	42.3127	80.4241	4.20127	0.052239	-4.25873	0.0236284	1	Down	5.82118	9.48015	2.51945	0.277682	0.559487	0.325883	794
comp63955_c2_seq1_2	35.8389	68.1091	3.5686	0.0523953	-4.25442	0.0344877	1	Down	1.55351	2.6919	3.32851	0.152096	0.183499	0.109842	1675	gi|659119614|ref|XP_008459749.1|PREDICTED: protein IQ-DOMAIN 1 isoform X1 [Cucumis melo]	4.8174e-198	sp|Q9SF32|IQD1_ARATH	3e-15	Protein IQ-DOMAIN 1 {ECO:0000303|PubMed:15960618}										GO:0005737;GO:0005874;GO:0005634;GO:0008017	cytoplasm|microtubule|nucleus|microtubule binding
CL16267Contig1	33.8704	64.3675	3.37324	0.052406	-4.25412	0.0494117	1	Down	10.8763	9.0703	0	0	0	1.43237	557
CL42872Contig1	472.108	897.13	47.0869	0.0524862	-4.25192	1.06475e-06	0.000535213	Down	34.4028	67.4625	41.7844	0.616324	0.19305	8.88778	1126	gi|659096725|ref|XP_008449253.1|PREDICTED: aquaporin PIP2-2-like [Cucumis melo]	7.32682e-80	sp|Q9ATM6|PIP24_MAIZE	7e-68	Aquaporin PIP2-4	KOG0223	2e-66	Aquaporin (major intrinsic protein family)							GO:0016021;GO:0005886;GO:0015250	integral component of membrane|plasma membrane|water channel activity
CL18631Contig1	47.2261	89.6734	4.77876	0.0532908	-4.22997	0.0170581	0.945944	Down	11.9216	12.301	16.0568	0	0	2.6961	412	gi|659105754|ref|XP_008453166.1|PREDICTED: protein NUCLEAR FUSION DEFECTIVE 4 [Cucumis melo]	1.12099e-33
CL7365Contig1	226.576	430.212	22.9397	0.0533219	-4.22913	3.32122e-05	0.00989203	Down	21.3476	25.9348	9.2659	1.92629	0.422995	1.44365	1349	gi|659100978|ref|XP_008451366.1|PREDICTED: protein FANTASTIC FOUR 3-like [Cucumis melo]	6.64371e-65	sp|Q6NMR8|FAF3_ARATH	4e-17	Protein FANTASTIC FOUR 3
CL51565Contig1	945.604	1794.28	96.9283	0.0540207	-4.21034	5.05679e-05	0.0139688	Down	71.7985	98.2339	34.52	5.482	3.97167	4.29068	1553	gi|700190421|gb|KGN45625.1|hypothetical protein Csa_6G001220 [Cucumis sativus]	2.96362e-196	sp|Q8RWC9|CIPK1_ARATH	0	CBL-interacting serine/threonine-protein kinase 1	KOG0583	0	Serine/threonine protein kinase	ko04530;ko04140;ko04068;ko04150;ko04151;ko04152;ko04371	Tight junction|Autophagy - animal|FoxO signaling pathway|mTOR signaling pathway|PI3K-Akt signaling pathway|AMPK signaling pathway|Apelin signaling pathway	7	K07198	PRKAA, AMPK	5'-AMP-activated protein kinase, catalytic alpha subunit	GO:0005737;GO:0005634;GO:0005886;GO:0005524;GO:0004674;GO:0035556;GO:0006468;GO:0009737;GO:0006970;GO:0009651	cytoplasm|nucleus|plasma membrane|ATP binding|protein serine/threonine kinase activity|intracellular signal transduction|protein phosphorylation|response to abscisic acid|response to osmotic stress|response to salt stress
CL52821Contig1	525.605	996.013	55.1959	0.0554168	-4.17353	4.99848e-06	0.00189217	Down	58.1924	53.1068	22.7399	3.33697	3.26573	2.4993	1324	gi|700198864|gb|KGN54022.1|hypothetical protein Csa_4G268060 [Cucumis sativus]	5.44822e-27
CL17986Contig1	1885.76	3572.78	198.745	0.0556275	-4.16806	9.25858e-07	0.000489468	Down	215.443	306.471	146.357	13.3647	15.6398	16.7902	955	gi|562745004|gb|AHB33475.1|plasma intrinsic protein 1-2 [Cucumis sativus]	1.02385e-132	sp|Q39196|PIP14_ARATH	2e-126	Probable aquaporin PIP1-4	KOG0223	3e-127	Aquaporin (major intrinsic protein family)							GO:0005887;GO:0016020;GO:0005886;GO:0009506;GO:0005773;GO:0015254;GO:0015250;GO:0009992;GO:0034220;GO:0009414;GO:0006833	integral component of plasma membrane|membrane|plasma membrane|plasmodesma|vacuole|glycerol channel activity|water channel activity|cellular water homeostasis|ion transmembrane transport|response to water deprivation|water transport
CL4Contig5	3478.95	6588.81	369.089	0.0560176	-4.15798	0.0032761	0.329572	Down	278.7	243.075	31.7514	17.3346	15.6327	5.524	2081	gi|449443554|ref|XP_004139542.1|PREDICTED: tonoplast dicarboxylate transporter [Cucumis sativus]	2.54029e-269	sp|Q8LG88|TDT_ARATH	0	Tonoplast dicarboxylate transporter	KOG1281	0	Na﷘鱪뛨윩媵, Naﻚꫛꌜꕪ and phosphate transporters							GO:0016021;GO:0005774;GO:0005773;GO:0015140;GO:0015743;GO:0051453;GO:0006814	integral component of membrane|vacuolar membrane|vacuole|malate transmembrane transporter activity|malate transport|regulation of intracellular pH|sodium ion transport
comp78734_c0_seq1_2	60.8108	115.138	6.4831	0.0563069	-4.15054	0.00810362	0.604911	Down	20.93	21.2844	21.8321	1.13047	0	3.3393	330
CL36279Contig1	645.111	1218.88	71.3447	0.0585332	-4.0946	0.00039088	0.0698854	Down	61.6297	63.5665	17.1117	1.81837	0.7629	8.22539	1510	gi|778657626|ref|XP_011651222.1|PREDICTED: uncharacterized protein LOC105434855 [Cucumis sativus]	7.95088e-102
CL41280Contig1	1914.32	3616.32	212.315	0.0587102	-4.09025	1.10149e-11	2.59803e-08	Down	52.8947	65.1231	87.0119	2.89512	2.5398	9.13761	3282	gi|307136449|gb|ADN34254.1|glutathione-regulated potassium-efflux system protein kefb [Cucumis melo subsp. melo]	0	sp|Q9M0Z3|KEA3_ARATH	4e-116	K() efflux antiporter 3, chloroplastic {ECO:0000303|PubMed:11500563}	KOG1650	7e-117	Predicted Kﱿantiporter							GO:0031969;GO:0009535;GO:0000139;GO:0016021;GO:0022890;GO:0015299;GO:0006813	chloroplast membrane|chloroplast thylakoid membrane|Golgi membrane|integral component of membrane|inorganic cation transmembrane transporter activity|solute:proton antiporter activity|potassium ion transport
CL45736Contig1	47.9425	90.5412	5.34392	0.059022	-4.0826	0.0451886	1	Down	2.59577	7.34646	33.7667	0.175972	0	2.79311	412	gi|659131292|ref|XP_008465610.1|PREDICTED: uncharacterized protein LOC103503249 [Cucumis melo]	3.81702e-16							ko03410	Base excision repair	1	K01246	tag	DNA-3-methyladenine glycosylase I
comp57709_c0_seq2_2	61.7883	116.386	7.19086	0.0617847	-4.01661	0.022247	1	Down	7.0045	4.6368	0.0317406	0.66	0.106504	0.132447	1734	gi|700200112|gb|KGN55270.1|hypothetical protein Csa_4G642510 [Cucumis sativus]	2.68082e-11
CL30193Contig1	1331.79	2507.54	156.026	0.0622225	-4.00642	1.34941e-08	1.23511e-05	Down	97.7661	115.324	63.1048	5.11589	4.8178	11.5104	1629	gi|659118889|ref|XP_008459362.1|PREDICTED: uncharacterized protein LOC103498519 [Cucumis melo]	3.88024e-222
CL28225Contig1	45.8607	86.3473	5.37421	0.0622394	-4.00603	0.0256465	1	Down	7.57708	4.57916	0.146689	0.350749	0.419856	0.14214	1223	gi|449470249|ref|XP_004152830.1|PREDICTED: putative auxin efflux carrier component 8 [Cucumis sativus]	3.01266e-169	sp|Q9FFD0|PIN5_ARATH	1e-172	Auxin efflux carrier component 5 {ECO:0000303|PubMed:15817418}										GO:0005783;GO:0005789;GO:0016021;GO:0005886;GO:0010329;GO:0080161;GO:0010252;GO:0009926;GO:0009734;GO:0080162;GO:0009555	endoplasmic reticulum|endoplasmic reticulum membrane|integral component of membrane|plasma membrane|auxin efflux transmembrane transporter activity|auxin transmembrane transporter activity|auxin homeostasis|auxin polar transport|auxin-activated signaling pathway|intracellular auxin transport|pollen development
CL4610Contig1	11411.9	21475.9	1347.82	0.0627595	-3.99402	2.47258e-08	2.07713e-05	Down	236.11	467.32	650.113	25.213	19.0601	57.7003	2971	gi|659088411|ref|XP_008444967.1|PREDICTED: glutamyl-tRNA reductase 1, chloroplastic [Cucumis melo]	4.56931e-272	sp|P93111|HEM11_CUCSA	0	Glutamyl-tRNA reductase 1, chloroplastic				ko00860	Porphyrin and chlorophyll metabolism	1	K02492	hemA	glutamyl-tRNA reductase	GO:0009507;GO:0008883;GO:0050661;GO:0015995;GO:0006782	chloroplast|glutamyl-tRNA reductase activity|NADP binding|chlorophyll biosynthetic process|protoporphyrinogen IX biosynthetic process
CL21972Contig1	834.463	1569.55	99.3805	0.063318	-3.98124	6.33172e-07	0.000366314	Down	38.4214	59.9237	111.687	0.985471	0.463605	14.752	1417	gi|659078512|ref|XP_008439761.1|PREDICTED: GDSL esterase/lipase At1g28570-like [Cucumis melo]	1.77768e-135	sp|Q9FXJ1|GDL6_ARATH	7e-115	GDSL esterase/lipase At1g28570				ko00901	Indole alkaloid biosynthesis	1	K21026	AAE	acetylajmaline esterase	GO:0005576;GO:0016788;GO:0016042	extracellular region|hydrolase activity, acting on ester bonds|lipid catabolic process
CL11022Contig1	372.591	700.733	44.4499	0.0634335	-3.97861	3.80588e-07	0.000238159	Down	44.7886	64.1516	82.8281	4.59011	1.90738	8.23771	680	gi|659125116|ref|XP_008462516.1|PREDICTED: threonine dehydratase biosynthetic, chloroplastic [Cucumis melo]	1.54795e-65	sp|Q9ZSS6|THD1_ARATH	1e-48	Threonine dehydratase biosynthetic, chloroplastic	KOG1250	3e-49	Threonine/serine dehydratases	ko00260;ko00290	Glycine, serine and threonine metabolism|Valine, leucine and isoleucine biosynthesis	2	K01754	E4.3.1.19, ilvA, tdcB	threonine dehydratase	GO:0009507;GO:0005737;GO:0004794;GO:0030170;GO:0009097	chloroplast|cytoplasm|L-threonine ammonia-lyase activity|pyridoxal phosphate binding|isoleucine biosynthetic process
CL5645Contig1	81.1634	152.544	9.78316	0.0641335	-3.96278	0.00306837	0.317315	Down	6.85197	7.67182	8.7686	0.543856	0.725576	0.5662	1209
CL330Contig1	127.775	240.042	15.5074	0.0646029	-3.95226	0.000448362	0.078113	Down	2.14964	3.23124	2.01403	0.262291	0.0766906	0.258442	5855	gi|38344819|emb|CAE02881.2|OSJNBb0022F23.18 [Oryza sativa Japonica Group]	0	sp|B2HIM0|FAA28_MYCMM	5e-68	Long-chain-fatty-acid--AMP ligase FadD28	KOG3628	1e-25	Predicted AMP-binding protein							GO:0005524;GO:0016874;GO:0006633	ATP binding|ligase activity|fatty acid biosynthetic process
comp55137_c0_seq3_1	43.3322	81.3825	5.28179	0.0649008	-3.94562	0.0324905	1	Down	6.27768	7.8896	1.80202	0.938973	0.377736	3.01759e-19	896
CL22667Contig1	133.05	249.753	16.3483	0.065458	-3.93329	0.000361167	0.0659184	Down	17.4232	17.6657	21.4696	1.13916	0	3.45335	816
CL39234Contig1	85.4941	160.42	10.5683	0.0658792	-3.92403	0.00246535	0.273396	Down	1.53395	3.08266	7.62052	0.1701	0.102781	0.673055	2533	gi|659115901|ref|XP_008457797.1|PREDICTED: uncharacterized protein LOC103497400 isoform X1 [Cucumis melo]	5.10947e-255
CL3311Contig1	244.549	457.933	31.1655	0.068057	-3.87711	1.10066e-05	0.00368841	Down	9.13595	12.1181	12.872	0.320912	0.545791	1.98553	2472	gi|659129016|ref|XP_008464486.1|PREDICTED: protein ABHD17B [Cucumis melo]	5.16484e-211	sp|Q5VST6|AB17B_HUMAN	2e-70	Protein ABHD17B {ECO:0000305}	KOG1552	0	Predicted alpha/beta hydrolase							GO:0005576;GO:0016020;GO:0016787	extracellular region|membrane|hydrolase activity
CL9347Contig1	41.7311	78.1247	5.3375	0.0683202	-3.87154	0.0353854	1	Down	3.0384	7.60451	5.55272	0.500746	0.515779	0.286145	877
comp47915_c0_seq1_3	42.0204	78.4582	5.58265	0.0711545	-3.8129	0.0371519	1	Down	12.2488	8.28579	2.02698	0.277032	1.45864	0.136214	614	gi|449451016|ref|XP_004143258.1|PREDICTED: phenylalanine ammonia-lyase-like [Cucumis sativus]	2.18533e-83	sp|O23924|PALY_DIGLA	1e-95	Phenylalanine ammonia-lyase	KOG0222	3e-85	Phenylalanine and histidine ammonia-lyase	ko00360;ko00940	Phenylalanine metabolism|Phenylpropanoid biosynthesis	2	K10775	PAL	phenylalanine ammonia-lyase	GO:0005737;GO:0045548;GO:0009800;GO:0006559	cytoplasm|phenylalanine ammonia-lyase activity|cinnamic acid biosynthetic process|L-phenylalanine catabolic process
CL25363Contig1	843.081	1573.82	112.336	0.071378	-3.80838	0.0121562	0.786768	Down	26.4846	23.216	115.43	3.13044	1.78167	8.67886	1877	gi|659121923|ref|XP_008460882.1|PREDICTED: ABC transporter G family member 5 [Cucumis melo]	0	sp|Q9SIT6|AB5G_ARATH	0	ABC transporter G family member 5	KOG0061	0	Transporter, ABC superfamily (Breast cancer resistance protein)							GO:0016021;GO:0005886;GO:0005524;GO:0042626	integral component of membrane|plasma membrane|ATP binding|ATPase activity, coupled to transmembrane movement of substances
CL9726Contig1	431.536	805.374	57.6977	0.0716409	-3.80307	6.01167e-05	0.0159595	Down	93.7264	113.113	42.0405	7.63075	5.7221	8.94698	574	gi|700198817|gb|KGN53975.1|hypothetical protein Csa_4G218340 [Cucumis sativus]	7.86101e-20
CL18729Contig1	154.194	287.23	21.1593	0.0736666	-3.76284	0.000281453	0.0537698	Down	48.5536	49.2149	23.415	5.68192	3.34546	1.93175	423									ko00053	Ascorbate and aldarate metabolism	1	K14190	VTC2_5	GDP-L-galactose phosphorylase
CL19327Contig1	109.706	204.343	15.0689	0.0737434	-3.76134	0.00160515	0.202127	Down	27.2541	37.9723	22.5536	1.19926	0.571715	6.44888	419
comp74452_c0_seq1_2	159.762	297.447	22.0773	0.0742225	-3.752	0.00121647	0.16541	Down	16.1127	10.5839	3.79799	0.937544	0.950544	0.911713	1734	gi|1035398974|ref|XP_016899693.1|PREDICTED: heme-binding-like protein At3g10130, chloroplastic [Cucumis melo]	2.23267e-98	sp|Q9SR77|HBPL1_ARATH	5e-14	Heme-binding-like protein At3g10130, chloroplastic										GO:0009507;GO:0009535;GO:0010287	chloroplast|chloroplast thylakoid membrane|plastoglobule
CL15797Contig1	50.9434	94.7459	7.14091	0.0753691	-3.72988	0.024882	1	Down	17.2196	21.1931	2.6483	0.769582	2.95261	0	402
CL15953Contig1	193.498	359.399	27.5969	0.0767864	-3.70301	0.000112991	0.0265486	Down	8.6132	10.4027	6.2612	1.52601	0.0994871	0.780826	2562	gi|659117731|ref|XP_008458759.1|PREDICTED: L-aspartate oxidase, chloroplastic [Cucumis melo]	0	sp|Q94AY1|NADB_ARATH	0	L-aspartate oxidase, chloroplastic	KOG2403	0	Succinate dehydrogenase, flavoprotein subunit	ko00250;ko00760	Alanine, aspartate and glutamate metabolism|Nicotinate and nicotinamide metabolism	2	K00278	nadB	L-aspartate oxidase	GO:0009507;GO:0009055;GO:0008734;GO:0044318;GO:0016491;GO:0009061;GO:0009435	chloroplast|electron carrier activity|L-aspartate oxidase activity|L-aspartate:fumarate oxidoreductase activity|oxidoreductase activity|anaerobic respiration|NAD biosynthetic process
CL17908Contig1	65.1211	120.919	9.32365	0.0771069	-3.697	0.013631	0.831399	Down	19.0163	12.635	8.47017	1.87913	0	2.09621	543
CL42389Contig1	63.0628	117.094	9.03151	0.0771303	-3.69656	0.0153376	0.900935	Down	10.4187	15.0927	3.15344	0.711808	0.700286	1.4115	714	gi|700201878|gb|KGN57011.1|hypothetical protein Csa_3G149910 [Cucumis sativus]	4.50551e-20
CL30348Contig1	551.05	1023.04	79.0636	0.0772834	-3.6937	4.70596e-07	0.000285736	Down	44.6971	84.258	127.465	3.17031	1.91772	19.1043	750	gi|449454169|ref|XP_004144828.1|PREDICTED: auxin-induced protein 15A-like [Cucumis sativus]	2.44148e-44	sp|O65695|SAU50_ARATH	5e-35	Auxin-responsive protein SAUR50 {ECO:0000303|PubMed:12036261}				ko04075	Plant hormone signal transduction	1	K14488	SAUR	SAUR family protein	GO:0009734;GO:0040008	auxin-activated signaling pathway|regulation of growth
CL32607Contig1	74.788	138.796	10.7797	0.0776659	-3.68657	0.00956886	0.67761	Down	8.94718	7.32298	0.891126	0.187713	0.447706	1.07759	1416	gi|659079496|ref|XP_008440288.1|PREDICTED: mitogen-activated protein kinase kinase kinase 3-like [Cucumis melo]	1.81285e-144	sp|Q9C5H5|M3K5G_ARATH	3e-42	Mitogen-activated protein kinase kinase kinase 5 {ECO:0000303|PubMed:27679653}	KOG0198	7e-117	MEKK and related serine/threonine protein kinases							GO:0005737;GO:0005829;GO:0005886;GO:0005524;GO:0004709;GO:0004674;GO:0004702;GO:0071323;GO:0035420;GO:0046777;GO:2000071;GO:1900150;GO:0010200	cytoplasm|cytosol|plasma membrane|ATP binding|MAP kinase kinase kinase activity|protein serine/threonine kinase activity|signal transducer, downstream of receptor, with serine/threonine kinase activity|cellular response to chitin|MAPK cascade involved in innate immune response|protein autophosphorylation|regulation of defense response by callose deposition|regulation of defense response to fungus…
comp31633_c0_seq1_2	4994.54	9265.19	723.896	0.0781307	-3.67797	3.16595e-08	2.55463e-05	Down	337.974	271.771	175.14	17.4639	27.0346	30.3684	2128	gi|910751976|gb|AKU47747.1|inositol-3-phosphate synthase-like protein [Cucurbita moschata]	5.86917e-293	sp|Q9FYV1|INO1_SESIN	0	Inositol-3-phosphate synthase	KOG0693	0	Myo-inositol-1-phosphate synthase	ko00521;ko00562	Streptomycin biosynthesis|Inositol phosphate metabolism	2	K01858	INO1, ISYNA1	myo-inositol-1-phosphate synthase	GO:0005737;GO:0004512;GO:0006021;GO:0008654	cytoplasm|inositol-3-phosphate synthase activity|inositol biosynthetic process|phospholipid biosynthetic process
CL26791Contig1	217.225	402.956	31.4949	0.0781597	-3.67743	0.000318249	0.0596838	Down	15.436	17.1769	5.71905	0.404397	0.228307	3.23129	1859	gi|449446101|ref|XP_004140810.1|PREDICTED: uncharacterized protein LOC101204288 [Cucumis sativus]	5.16452e-262
CL27016Contig1	42.1076	78.086	6.12934	0.0784947	-3.67126	0.0436123	1	Down	3.94603	4.20678	3.94168	0.0953956	0.333788	0.70944	1180	gi|700200052|gb|KGN55210.1|hypothetical protein Csa_4G640960 [Cucumis sativus]	1.56818e-168	sp|Q9SND9|Y3028_ARATH	6e-59	Uncharacterized acetyltransferase At3g50280										GO:0016747	transferase activity, transferring acyl groups other than amino-acyl groups
CL107Contig1	63.0905	116.878	9.30299	0.0795958	-3.65116	0.0171037	0.945944	Down	18.163	21.4388	7.24229	1.22853	0	3.50451	442
CL26755Contig1	1208.87	2239.03	178.709	0.0798151	-3.64719	4.94731e-09	5.23093e-06	Down	67.8422	94.0698	72.5352	5.23756	4.96466	12.8844	1736	gi|659102316|ref|XP_008452064.1|PREDICTED: pheophytinase, chloroplastic isoform X1 [Cucumis melo]	3.726e-197	sp|Q9FFZ1|PPH_ARATH	8e-27	Pheophytinase, chloroplastic	KOG1454	5e-165	Predicted hydrolase/acyltransferase (alpha/beta hydrolase superfamily)							GO:0009507;GO:0009570;GO:0009535;GO:0080124;GO:0015996	chloroplast|chloroplast stroma|chloroplast thylakoid membrane|pheophytinase activity|chlorophyll catabolic process
CL24419Contig1	412.762	763.331	62.1941	0.0814772	-3.61746	1.94117e-06	0.000887973	Down	41.9577	42.6366	22.8918	4.03815	2.49064	4.33656	1273	gi|700190896|gb|KGN46100.1|hypothetical protein Csa_6G052750 [Cucumis sativus]	2.09417e-12
CL43976Contig1	302.567	559.362	45.7728	0.0818303	-3.61122	9.70025e-06	0.00337993	Down	35.5253	41.3304	54.5734	1.65508	1.63846	9.86215	791	gi|659094613|ref|XP_008448153.1|PREDICTED: phototropin-2 [Cucumis melo]	5.07188e-23
CL50148Contig1	956.318	1767.6	145.035	0.0820519	-3.60732	0.000480878	0.0821445	Down	80.5633	111.52	36.7966	5.68385	4.6523	13.5417	1365	gi|659122503|ref|XP_008461178.1|PREDICTED: cinnamoyl-CoA reductase 1-like [Cucumis melo]	7.08271e-179	sp|Q9S9N9|CCR1_ARATH	4e-177	Cinnamoyl-CoA reductase 1	KOG1502	1e-177	Flavonol reductase/cinnamoyl-CoA reductase	ko00940	Phenylpropanoid biosynthesis	1	K09753	CCR	cinnamoyl-CoA reductase	GO:0005829;GO:0016621;GO:0050662;GO:0007623;GO:0009809;GO:0009409	cytosol|cinnamoyl-CoA reductase activity|coenzyme binding|circadian rhythm|lignin biosynthetic process|response to cold
CL12750Contig1	156.804	289.711	23.8967	0.0824848	-3.59973	0.000331953	0.0613163	Down	5.24645	7.66657	7.83525	0.425642	0.948751	0.661927	2573	gi|659066920|ref|XP_008467110.1|PREDICTED: monoglyceride lipase [Cucumis melo]	3.07457e-198	sp|Q99685|MGLL_HUMAN	1e-23	Monoglyceride lipase {ECO:0000312|HGNC:HGNC:17038}	KOG1455	4e-95	Lysophospholipase	ko00561	Glycerolipid metabolism	1	K01054	MGLL	acylglycerol lipase	GO:0005829;GO:0005789;GO:0019898;GO:0016020;GO:0005654;GO:0005886;GO:0047372;GO:0004622;GO:0042803;GO:0036155;GO:0046464;GO:0019369;GO:0006633;GO:0006954;GO:0006629;GO:2000124;GO:0050727;GO:0051930;GO:0009966;GO:0019433	cytosol|endoplasmic reticulum membrane|extrinsic component of membrane|membrane|nucleoplasm|plasma membrane|acylglycerol lipase activity|lysophospholipase activity|protein homodimerization activity|acylglycerol acyl-chain remodeling|acylglycerol catabolic process|arachidonic acid metabolic process|fatty acid biosynthetic process|inflammatory response|lipid metabolic process|regulation of endocann…
CL16874Contig1	106.949	197.523	16.3751	0.0829023	-3.59244	0.0338282	1	Down	58.7852	28.7213	3.25827	4.66289	2.61193	2.28318	383
CL22144Contig1	100.508	185.516	15.4998	0.08355	-3.58122	0.00288558	0.30527	Down	10.4719	11.1903	17.7411	0.644285	0.626642	2.76803	882
CL27383Contig1	116.842	215.629	18.0558	0.0837357	-3.57801	0.0016692	0.205486	Down	14.7039	8.96862	8.78373	1.37052	0.790681	1.14631	1212	gi|659095747|ref|XP_008448747.1|PREDICTED: haloacid dehalogenase-like hydrolase domain-containing protein Sgpp [Cucumis melo]	5.89287e-126	sp|Q9ZVJ5|SGGP_ARATH	7e-122	Haloacid dehalogenase-like hydrolase domain-containing protein Sgpp	KOG2914	1e-100	Predicted haloacid-halidohydrolase and related hydrolases							GO:0005737;GO:0005829;GO:0005886;GO:0000287;GO:0016791;GO:0050308	cytoplasm|cytosol|plasma membrane|magnesium ion binding|phosphatase activity|sugar-phosphatase activity
CL27092Contig1	836.725	1543.38	130.07	0.0842762	-3.56873	0.012868	0.811029	Down	16.5541	34.5729	107.606	1.44217	0.0831074	14.3833	1896	gi|659078912|ref|XP_008439972.1|PREDICTED: cytochrome P450 77A1 [Cucumis melo]	6.02519e-286	sp|P37123|C77A1_SOLME	6e-151	Cytochrome P450 77A1	KOG0156	0	Cytochrome P450 CYP2 subfamily							GO:0020037;GO:0005506;GO:0004497;GO:0016705	heme binding|iron ion binding|monooxygenase activity|oxidoreductase activity, acting on paired donors, with incorporation or reduction of molecular oxygen
CL387Contig1	3268.92	6028.41	509.426	0.0845041	-3.56483	3.99953e-10	5.33199e-07	Down	57.8239	91.5362	86.4515	4.94669	4.72448	14.759	4691	gi|1021045532|gb|KZN03313.1|hypothetical protein DCAR_012069 [Daucus carota subsp. sativus]	1.17827e-262	sp|Q8H0W1|PLSP1_ARATH	2e-106	Chloroplast processing peptidase	KOG4197	4e-96	FOG: PPR repeat							GO:0009507;GO:0009941;GO:0009535;GO:0016021;GO:0009526;GO:0055035;GO:0008233;GO:0004252;GO:0051604;GO:0006465;GO:0010027	chloroplast|chloroplast envelope|chloroplast thylakoid membrane|integral component of membrane|plastid envelope|plastid thylakoid membrane|peptidase activity|serine-type endopeptidase activity|protein maturation|signal peptide processing|thylakoid membrane organization
comp55830_c0_seq2_2	141.551	260.746	22.3558	0.085738	-3.54392	0.000665695	0.104409	Down	8.16294	7.58376	10.2945	1.70062	0.807037	0.0887157	1859	gi|659117729|ref|XP_008458758.1|PREDICTED: GDSL esterase/lipase At3g27950-like [Cucumis melo]	5.8728e-182	sp|Q9LY84|GDL76_ARATH	4e-121	GDSL esterase/lipase At5g14450										GO:0005576;GO:0009505;GO:0009506;GO:0016788;GO:0016042	extracellular region|plant-type cell wall|plasmodesma|hydrolase activity, acting on ester bonds|lipid catabolic process
CL20939Contig1	50.9797	93.8519	8.10759	0.086387	-3.53304	0.0348452	1	Down	4.055	4.3255	1.37504	0.682843	0.193591	0.201631	1700
CL38679Contig1	1344.95	2475.91	213.992	0.0864294	-3.53233	8.69135e-08	6.49996e-05	Down	65.6567	64.9228	36.8665	2.95985	6.38922	8.40891	2656	gi|700196087|gb|KGN51264.1|hypothetical protein Csa_5G505740 [Cucumis sativus]	0	sp|Q9FY46|SUT41_ARATH	0	Sulfate transporter 4.1, chloroplastic	KOG0236	0	Sulfate/bicarbonate/oxalate exchanger SAT-1 and related transporters (SLC26 family)							GO:0031969;GO:0005887;GO:0008271;GO:0015116;GO:0015293	chloroplast membrane|integral component of plasma membrane|secondary active sulfate transmembrane transporter activity|sulfate transmembrane transporter activity|symporter activity
CL50172Contig1	242.779	446.629	38.9282	0.08716	-3.52019	0.000188444	0.0399874	Down	14.571	14.3667	5.26849	0.79883	0.898331	2.05057	2318	gi|700202457|gb|KGN57590.1|hypothetical protein Csa_3G221730 [Cucumis sativus]	0	sp|Q38898|AKT2_ARATH	0	Potassium channel AKT2/3	KOG0498	0	K+channel ERG and related proteins, contain PAS/PAC sensor domain							GO:0005789;GO:0005887;GO:0009506;GO:0042802;GO:0005249;GO:0042391;GO:0009737	endoplasmic reticulum membrane|integral component of plasma membrane|plasmodesma|identical protein binding|voltage-gated potassium channel activity|regulation of membrane potential|response to abscisic acid
CL3770Contig1	981.113	1804.83	157.395	0.0872074	-3.51941	0.00520526	0.441766	Down	54.5466	58.6291	10.2561	2.94663	2.47729	8.42724	2559	gi|14326459|gb|AAK60275.1|AF383152_1phenylalanine ammonia-lyase 2 [Manihot esculenta]	0	sp|P45726|PALY_CAMSI	0	Phenylalanine ammonia-lyase	KOG0222	0	Phenylalanine and histidine ammonia-lyase	ko00360;ko00940	Phenylalanine metabolism|Phenylpropanoid biosynthesis	2	K10775	PAL	phenylalanine ammonia-lyase	GO:0005737;GO:0045548;GO:0009800;GO:0006559	cytoplasm|phenylalanine ammonia-lyase activity|cinnamic acid biosynthetic process|L-phenylalanine catabolic process
CL54Contig3	1233.34	2268.11	198.569	0.0875482	-3.51378	1.15856e-08	1.11014e-05	Down	53.0661	66.8011	79.4239	3.96045	2.84688	14.5906	2107	gi|659083625|ref|XP_008442452.1|PREDICTED: glycerol-3-phosphate 2-O-acyltransferase 6 [Cucumis melo]	1.48146e-163	sp|O80437|GPAT6_ARATH	4e-160	Glycerol-3-phosphate 2-O-acyltransferase 6				ko00561;ko00564	Glycerolipid metabolism|Glycerophospholipid metabolism	2	K13508	GPAT	glycerol-3-phosphate acyltransferase	GO:0016021;GO:0016020;GO:0090447;GO:0016791;GO:0010143;GO:0009908;GO:0008654	integral component of membrane|membrane|glycerol-3-phosphate 2-O-acyltransferase activity|phosphatase activity|cutin biosynthetic process|flower development|phospholipid biosynthetic process
CL19881Contig1	79.409	145.897	12.9214	0.0885654	-3.49711	0.00840832	0.61976	Down	16.8275	19.8562	29.1453	0.753983	1.18094	5.22676	414	gi|659090203|ref|XP_008445889.1|PREDICTED: myosin-1-like [Cucumis melo]	9.37211e-65	sp|Q9LHE9|MYO1_ARATH	2e-49	Myosin-1	KOG0160	5e-50	Myosin class V heavy chain							GO:0005783;GO:0005768;GO:0016459;GO:0009524;GO:0009506;GO:0005524;GO:0003774;GO:0006897	endoplasmic reticulum|endosome|myosin complex|phragmoplast|plasmodesma|ATP binding|motor activity|endocytosis
CL16103Contig1	155.387	285.17	25.604	0.0897852	-3.47738	0.000772212	0.118687	Down	32.6605	67.7751	34.4825	1.3559	0	14.3802	378
CL17446Contig1	42.3982	77.8045	6.99189	0.0898649	-3.4761	0.044207	1	Down	6.12019	10.6058	14.9032	0	3.07104	0	461
CL18437Contig1	2063.58	3785.42	341.744	0.090279	-3.46947	1.28502e-08	1.21237e-05	Down	287.995	488.454	703.94	30.2543	20.1428	111.669	479	gi|778719338|ref|XP_011657999.1|PREDICTED: uncharacterized aarF domain-containing protein kinase At1g79600, chloroplastic isoform X2 [Cucumis sativus]	5.70325e-38
CL1Contig2	341.213	625.366	57.0607	0.0912437	-3.45413	0.0334428	1	Down	30.8097	72.5268	11.7948	2.94888	1.89338	8.85859	942
CL12012Contig1	183.818	336.811	30.8255	0.0915215	-3.44975	0.0291255	1	Down	36.7137	57.8559	3.99452	3.07627	4.49055	3.81733	590	gi|659128564|ref|XP_008464265.1|PREDICTED: CBL-interacting serine/threonine-protein kinase 14 [Cucumis melo]	9.32926e-42	sp|Q9LZW4|CIPKE_ARATH	4e-19	CBL-interacting serine/threonine-protein kinase 14	KOG0583	1e-19	Serine/threonine protein kinase	ko04113;ko04138	Meiosis - yeast|Autophagy - yeast	2	K12761	SNF1	carbon catabolite-derepressing protein kinase	GO:0005634;GO:0009506;GO:0005773;GO:0005524;GO:0004674;GO:0035556;GO:0018105;GO:0018107	nucleus|plasmodesma|vacuole|ATP binding|protein serine/threonine kinase activity|intracellular signal transduction|peptidyl-serine phosphorylation|peptidyl-threonine phosphorylation
CL51066Contig1	212.685	389.186	36.1832	0.0929713	-3.42707	0.00113075	0.156503	Down	6.58473	9.22927	24.9133	1.2116	0.633752	2.59888	1843	gi|700188417|gb|KGN43650.1|hypothetical protein Csa_7G051300 [Cucumis sativus]	1.19878e-175	sp|Q93ZR6|WSD1_ARATH	3e-38	O-acyltransferase WSD1										GO:0005783;GO:0005789;GO:0016021;GO:0005886;GO:0004144;GO:0047196;GO:0103095;GO:0019432;GO:0010025	endoplasmic reticulum|endoplasmic reticulum membrane|integral component of membrane|plasma membrane|diacylglycerol O-acyltransferase activity|long-chain-alcohol O-fatty-acyltransferase activity|wax ester synthase activity|triglyceride biosynthetic process|wax biosynthetic process
CL15609Contig1	49.2206	90.0082	8.43311	0.0936927	-3.41592	0.0434409	1	Down	13.2038	19.019	13.9092	0	0	5.52745	353
CL17057Contig1	388.963	709.822	68.1034	0.0959444	-3.38166	8.76101e-06	0.00307011	Down	110.051	120.204	113.296	11.991	4.61604	24.2204	378
CL46725Contig1	109.229	199.271	19.1877	0.0962892	-3.37648	0.0192389	0.998477	Down	23.3093	22.5698	1.41824	1.72332	2.7779	1.17816	732	gi|700205573|gb|KGN60692.1|hypothetical protein Csa_2G006870 [Cucumis sativus]	1.79062e-67	sp|P42849|UMEC_ARMRU	4e-24	Umecyanin {ECO:0000303|PubMed:5490233}										GO:0009055;GO:0046872;GO:0055114	electron carrier activity|metal ion binding|oxidation-reduction process
CL4989Contig1	40139.8	73218.5	7061.06	0.0964382	-3.37425	2.5515e-06	0.00110191	Down	499.309	1089.39	1294.32	33.6587	21.4696	288.579	4721	gi|14861035|gb|AAK72401.1|Mg-chelatase subunit XANTHA-F [Hordeum vulgare subsp. vulgare]	0	sp|Q9FNB0|CHLH_ARATH	0	Magnesium-chelatase subunit ChlH, chloroplastic				ko00860	Porphyrin and chlorophyll metabolism	1	K03403	chlH, bchH	magnesium chelatase subunit H	GO:0009507;GO:0009706;GO:0009570;GO:0010007;GO:0005739;GO:0005524;GO:0016851;GO:0015995;GO:0015979	chloroplast|chloroplast inner membrane|chloroplast stroma|magnesium chelatase complex|mitochondrion|ATP binding|magnesium chelatase activity|chlorophyll biosynthetic process|photosynthesis
CL52066Contig1	198.154	361.181	35.1283	0.0972596	-3.36201	0.000245084	0.0487344	Down	9.73002	13.8734	17.8612	0.682949	1.17255	3.01632	1621	gi|449446732|ref|XP_004141125.1|PREDICTED: F-box protein At2g26850-like [Cucumis sativus]	9.43111e-164	sp|Q6NLB1|FB118_ARATH	1e-107	F-box protein At2g26850
CL8230Contig1	58.2343	106.136	10.3323	0.0973492	-3.36069	0.0277293	1	Down	22.4384	7.75098	9.29607	2.2669	1.63424	0.605212	492
CL18414Contig1	60.1101	109.548	10.6726	0.097424	-3.35958	0.0242892	1	Down	12.5029	9.96455	19.4074	0.667408	0.893103	3.27709	493	gi|659107363|ref|XP_008453637.1|PREDICTED: pathogenesis-related protein PR-1 [Cucumis melo]	1.46462e-57	sp|Q40374|PR1_MEDTR	2e-41	Pathogenesis-related protein PR-1	KOG3017	3e-36	Defense-related protein containing SCP domain							GO:0005576;GO:0006952;GO:0009607	extracellular region|defense response|response to biotic stimulus
CL24093Contig1	121.01	220.245	21.7755	0.0988694	-3.33833	0.00269665	0.290126	Down	12.1494	9.51585	6.13856	0.8596	1.15357	1.38052	1428	gi|449434861|ref|XP_004135214.1|PREDICTED: transcription factor MYB1R1 [Cucumis sativus]	5.49581e-113	sp|Q2V9B0|MY1R1_SOLTU	9e-39	Transcription factor MYB1R1										GO:0005829;GO:0005634;GO:0003677;GO:0006355;GO:0006351	cytosol|nucleus|DNA binding|regulation of transcription, DNA-templated|transcription, DNA-templated
CL17022Contig1	90.4525	164.346	16.5587	0.100755	-3.31108	0.00890474	0.646914	Down	11.171	10.7583	2.87111	1.54739	1.12027	0.462955	1168
CL31927Contig1	60.4225	109.727	11.1175	0.101319	-3.30303	0.0303109	1	Down	11.7155	22.29	12.2359	2.18941	0.415339	3.21946	427	gi|659091348|ref|XP_008446501.1|PREDICTED: uridine-cytidine kinase C isoform X1 [Cucumis melo]	4.98044e-13
CL8611Contig1	215.288	390.751	39.8257	0.101921	-3.29448	0.00260189	0.282909	Down	36.3977	71.594	27.003	3.82408	2.33349	11.5257	513
CL27386Contig1	71.879	130.417	13.3414	0.102298	-3.28915	0.0362287	1	Down	5.29411	4.50204	25.5089	1.67754	0.197583	2.31006	730	gi|449446793|ref|XP_004141155.1|PREDICTED: probable xyloglucan endotransglucosylase/hydrolase protein 5 [Cucumis sativus]	1.74118e-108	sp|Q9XIW1|XTH5_ARATH	8e-120	Probable xyloglucan endotransglucosylase/hydrolase protein 5										GO:0048046;GO:0005618;GO:0004553;GO:0016762;GO:0042546;GO:0071555;GO:0010411	apoplast|cell wall|hydrolase activity, hydrolyzing O-glycosyl compounds|xyloglucan:xyloglucosyl transferase activity|cell wall biogenesis|cell wall organization|xyloglucan metabolic process
CL44890Contig1	468.862	850.55	87.1746	0.102492	-3.28642	0.0403462	1	Down	7.05905	18.2645	64.1883	0.364505	8.12282e-17	10.4605	1867	gi|659096719|ref|XP_008449250.1|PREDICTED: aquaporin PIP2-1-like [Cucumis melo]	4.45357e-70	sp|Q9ATM6|PIP24_MAIZE	5e-68	Aquaporin PIP2-4	KOG0223	1e-66	Aquaporin (major intrinsic protein family)							GO:0016021;GO:0005886;GO:0015250	integral component of membrane|plasma membrane|water channel activity
CL11646Contig1	510.775	926.495	95.0558	0.102597	-3.28494	0.00738741	0.572734	Down	141.538	79.6245	27.9639	10.3814	11.3446	9.76223	661	gi|700210169|gb|KGN65265.1|hypothetical protein Csa_1G278500 [Cucumis sativus]	5.91069e-35
comp64370_c0_seq4_1	597.163	1083.13	111.199	0.102665	-3.28398	0.00032007	0.0598424	Down	39.7621	54.7595	22.2434	2.12948	0.906649	12.4565	1649	gi|700209162|gb|KGN64258.1|hypothetical protein Csa_1G045560 [Cucumis sativus]	2.95303e-106
CL26914Contig1	171.547	311.068	32.0264	0.102956	-3.2799	0.000775494	0.118893	Down	26.5018	25.4063	15.8991	3.9289	2.01377	2.57999	827
CL16099Contig1	126.696	229.676	23.7163	0.10326	-3.27565	0.00295828	0.309628	Down	30.4499	59.2273	25.4888	7.0117	2.71742	5.1197	355	gi|1035413270|ref|XP_016901790.1|PREDICTED: protein LNK1 isoform X1 [Cucumis melo]	3.92115e-55
CL38333Contig1	319.93	579.853	60.0073	0.103487	-3.27248	3.64759e-05	0.0105777	Down	133.782	112.962	75.4163	16.667	16.1872	7.27668	325	gi|659111228|ref|XP_008455643.1|PREDICTED: protein LNK1 isoform X1 [Cucumis melo]	1.18735e-11
CL4862Contig1	6996.97	12677.9	1316.01	0.103803	-3.26808	1.64748e-09	1.94292e-06	Down	196.772	303.281	412.56	30.6045	23.4008	59.715	2593	gi|700199019|gb|KGN54177.1|2-oxoglutarate/malate translocator [Cucumis sativus]	3.14917e-275	sp|Q9LXV3|DIT1_ARATH	0	Dicarboxylate transporter 1, chloroplastic										GO:0009507;GO:0009941;GO:0009706;GO:0009534;GO:0016021;GO:0016020;GO:0005739;GO:0009536;GO:0015139;GO:0015140;GO:0015131;GO:0015742;GO:0019676;GO:0071423;GO:0015729;GO:0009624;GO:0006814	chloroplast|chloroplast envelope|chloroplast inner membrane|chloroplast thylakoid|integral component of membrane|membrane|mitochondrion|plastid|alpha-ketoglutarate transmembrane transporter activity|malate transmembrane transporter activity|oxaloacetate transmembrane transporter activity|alpha-ketoglutarate transport|ammonia assimilation cycle|malate transmembrane transport|oxaloacetate transport…
CL28644Contig1	11372	20602.6	2141.43	0.10394	-3.26618	4.73331e-05	0.0133714	Down	1346.17	1161.25	547.455	124.171	160.594	102.331	1205	gi|778685235|ref|XP_011652195.1|PREDICTED: haloacid dehalogenase-like hydrolase domain-containing protein 3 [Cucumis sativus]	9.84354e-158	sp|Q5HZL9|HDHD3_XENLA	1e-16	Haloacid dehalogenase-like hydrolase domain-containing protein 3	KOG3085	2e-126	Predicted hydrolase (HAD superfamily)							GO:0016787;GO:0008152	hydrolase activity|metabolic process
CL24212Contig1	209.962	380.301	39.6238	0.104191	-3.2627	0.0493279	1	Down	23.8039	41.802	2.80375	7.96285	0.87681	0.357337	958	gi|308154458|gb|ADO15281.1|palmate-like pentafoliata 1 transcription factor, partial [Cucumis sativus]	9.54092e-41	sp|O80942|ZFP10_ARATH	5e-19	Zinc finger protein 10 {ECO:0000305}										GO:0005634;GO:0046872;GO:0043565;GO:0003700;GO:0044212;GO:0006355	nucleus|metal ion binding|sequence-specific DNA binding|transcription factor activity, sequence-specific DNA binding|transcription regulatory region DNA binding|regulation of transcription, DNA-templated
comp51433_c0_seq136_3	267.547	484.573	50.5209	0.104259	-3.26176	8.38303e-05	0.0207294	Down	7.0093	11.2451	9.20037	0.857009	1.43296	1.13638	3217	gi|778678103|ref|XP_004134045.2|PREDICTED: actin-related protein 2/3 complex subunit 2B [Cucumis sativus]	3.26659e-167	sp|Q9SL05|PGR5_ARATH	5e-50	Protein PROTON GRADIENT REGULATION 5, chloroplastic				ko04810;ko04144	Regulation of actin cytoskeleton|Endocytosis	2	K05758	ARPC2	actin related protein 2/3 complex, subunit 2	GO:0009507;GO:0009534;GO:0009535;GO:0009055;GO:0071484;GO:0010117;GO:0009773;GO:0009644;GO:0009414	chloroplast|chloroplast thylakoid|chloroplast thylakoid membrane|electron carrier activity|cellular response to light intensity|photoprotection|photosynthetic electron transport in photosystem I|response to high light intensity|response to water deprivation
CL29791Contig1	61.0908	110.62	11.5614	0.104515	-3.25822	0.0322756	1	Down	13.025	9.39692	2.47012	0.619727	0.623698	1.96643	785
CL51231Contig1	108.47	196.215	20.7243	0.10562	-3.24304	0.00509749	0.4358	Down	6.7344	6.24903	6.29465	0.511918	0.429251	1.57776	1865	gi|700207574|gb|KGN62693.1|hypothetical protein Csa_2G368940 [Cucumis sativus]	7.60316e-148	sp|P91143|CGI58_CAEEL	4e-09	Abhydrolase domain-containing protein cgi-58 {ECO:0000305}	KOG1454	1e-101	Predicted hydrolase/acyltransferase (alpha/beta hydrolase superfamily)							GO:0005811;GO:0052689;GO:0016042;GO:0006629;GO:0019915	lipid particle|carboxylic ester hydrolase activity|lipid catabolic process|lipid metabolic process|lipid storage
CL31316Contig1	1039.83	1880.53	199.137	0.105894	-3.2393	1.03924e-05	0.00356042	Down	51.0048	63.2329	32.069	2.28129	3.36539	13.9167	2301	gi|449456273|ref|XP_004145874.1|PREDICTED: granule-bound starch synthase 1, chloroplastic/amyloplastic [Cucumis sativus]	0	sp|O82627|SSG1_ANTMA	0	Granule-bound starch synthase 1, chloroplastic/amyloplastic				ko00500	Starch and sucrose metabolism	1	K13679	WAXY	granule-bound starch synthase	GO:0009501;GO:0009507;GO:0033201;GO:0004373;GO:0009011;GO:0019252	amyloplast|chloroplast|alpha-1,4-glucan synthase activity|glycogen (starch) synthase activity|starch synthase activity|starch biosynthetic process
CL17646Contig1	68.547	123.963	13.1315	0.105931	-3.2388	0.0212217	1	Down	37.01	13.1171	20.8002	2.70837	2.45802	3.8623	323
comp59185_c0_seq21_2	742.713	1342.37	143.054	0.106568	-3.23015	0.0273962	1	Down	16.6473	23.4522	1.81225	0.349374	4.93001	0.0654708	5538	gi|1063710310|ref|NP_001319503.1|ARM repeat superfamily protein [Arabidopsis thaliana]	0	sp|Q9UI26|IPO11_HUMAN	1e-110	Importin-11	KOG1993	0	Nuclear transport receptor KAP120 (importin beta superfamily)							GO:0005829;GO:0005635;GO:0008565;GO:0006610;GO:0042991	cytosol|nuclear envelope|protein transporter activity|ribosomal protein import into nucleus|transcription factor import into nucleus
CL51103Contig1	1740.53	3145.64	335.408	0.106626	-3.22937	0.000528152	0.0866014	Down	146.689	144.056	50.1058	15.1653	22.0275	6.98379	1636	gi|700193526|gb|KGN48730.1|hypothetical protein Csa_6G499740 [Cucumis sativus]	4.90351e-190	sp|Q75LR7|SAPK1_ORYSJ	4e-151	Serine/threonine-protein kinase SAPK1	KOG0583	2e-138	Serine/threonine protein kinase	ko04016;ko04075	MAPK signaling pathway - plant|Plant hormone signal transduction	2	K14498	SNRK2	serine/threonine-protein kinase SRK2	GO:0005524;GO:0004674;GO:0009738	ATP binding|protein serine/threonine kinase activity|abscisic acid-activated signaling pathway
CL23249Contig1	538.105	972.361	103.849	0.106801	-3.227	0.000798659	0.121533	Down	86.5416	80.6603	27.2734	5.52186	8.26753	12.2066	886	gi|700209963|gb|KGN65059.1|hypothetical protein Csa_1G186640 [Cucumis sativus]	5.93729e-49	sp|O82081|UCC1_ARATH	3e-17	Uclacyanin 1 {ECO:0000303|PubMed:9761472}										GO:0031225;GO:0046658;GO:0009055;GO:0046872	anchored component of membrane|anchored component of plasma membrane|electron carrier activity|metal ion binding
CL32355Contig1	4986.66	9006.01	967.299	0.107406	-3.21885	9.44642e-07	0.000495129	Down	272.147	333.85	181.806	35.2045	38.5211	29.4703	2051	gi|508774207|gb|EOY21463.1|Uncharacterized protein TCM_013026 isoform 2 [Theobroma cacao]	8.90092e-129	sp|Q9LVJ0|UVB31_ARATH	2e-115	UV-B-induced protein At3g17800, chloroplastic {ECO:0000305}										GO:0009507;GO:0010193;GO:0010224;GO:0009611	chloroplast|response to ozone|response to UV-B|response to wounding
CL24778Contig1	14088.5	25431.7	2745.16	0.107942	-3.21167	2.15882e-09	2.49791e-06	Down	425.082	541.062	635.584	46.7486	39.6355	123.854	2938	gi|356512736|ref|XP_003525072.1|PREDICTED: uncharacterized protein sll1770-like [Glycine max]	0	sp|P73627|Y1770_SYNY3	5e-162	Uncharacterized protein sll1770	KOG1235	0	Predicted unusual protein kinase							GO:0005524;GO:0004672	ATP binding|protein kinase activity
CL12209Contig1	198.794	358.852	38.7362	0.107945	-3.21164	0.000426087	0.075302	Down	34.4778	36.5998	49.685	5.86694	2.99842	6.91689	553	gi|700192343|gb|KGN47547.1|hypothetical protein Csa_6G358110 [Cucumis sativus]	3.42161e-33
CL28124Contig1	146.765	264.861	28.6686	0.10824	-3.20769	0.00572077	0.47409	Down	3.54392	6.49474	17.2837	0.520736	0.483386	2.46385	1873	gi|700193924|gb|KGN49128.1|Pectinesterase [Cucumis sativus]	1.95437e-238	sp|P83947|PME1_FICPW	0	Pectinesterase				ko00040	Pentose and glucuronate interconversions	1	K01051	E3.1.1.11	pectinesterase	GO:0005618;GO:0005576;GO:0045330;GO:0004857;GO:0030599;GO:0042545;GO:0045490	cell wall|extracellular region|aspartyl esterase activity|enzyme inhibitor activity|pectinesterase activity|cell wall modification|pectin catabolic process
CL14459Contig1	73.186	131.978	14.3944	0.109067	-3.19671	0.0179491	0.968953	Down	10.9929	20.5728	32.0612	0.434727	1.56434	6.33525	390	gi|700199019|gb|KGN54177.1|2-oxoglutarate/malate translocator [Cucumis sativus]	4.09643e-12
CL45070Contig1	130.569	235.442	25.6951	0.109136	-3.1958	0.0127961	0.810565	Down	35.1187	40.9814	5.71842	3.8183	5.06027	2.15564	502
CL33386Contig1	114.94	206.811	23.0688	0.111546	-3.16429	0.00460418	0.409799	Down	23.0073	37.7967	47.6178	6.31967	2.4708	5.82937	355	gi|659067975|ref|XP_008442151.1|PREDICTED: katanin p80 WD40 repeat-containing subunit B1 homolog isoform X2 [Cucumis melo]	4.06718e-44
CL10135Contig1	78.5812	141.346	15.8166	0.1119	-3.15972	0.0179703	0.969244	Down	30.6293	18.784	4.09444	3.43031	3.16119	0.763897	467			sp|Q9FS10|PSK_ASPOF	2e-09	Phytosulfokine-beta										GO:0005576;GO:0030154;GO:0008283;GO:0007275	extracellular region|cell differentiation|cell proliferation|multicellular organism development
CL39594Contig1	170.818	307.254	34.3818	0.1119	-3.15971	0.00135187	0.179444	Down	8.43992	7.256	2.82628	0.452272	0.361648	1.84057	2950	gi|659088779|ref|XP_008445156.1|PREDICTED: probable boron transporter 6 isoform X2 [Cucumis melo]	0	sp|Q3E954|BOR6_ARATH	0	Probable boron transporter 6	KOG1172	0	Na+independent Cl/HCO3 exchanger AE1 and related transporters (SLC4 family)							GO:0005887;GO:0008509;GO:0015301;GO:0005452;GO:0098656;GO:0051453	integral component of plasma membrane|anion transmembrane transporter activity|anion:anion antiporter activity|inorganic anion exchanger activity|anion transmembrane transport|regulation of intracellular pH
CL1997Contig1	117.804	211.746	23.862	0.112691	-3.14955	0.0053112	0.448635	Down	8.84416	10.3528	5.18727	0.743047	0.540489	2.18934	1552
CL27516Contig1	262.538	471.845	53.2314	0.112815	-3.14797	0.0136606	0.831399	Down	30.8918	57.4892	14.4224	3.40364	0.575322	11.1749	805
CL32555Contig1	59.4515	106.838	12.065	0.112928	-3.14653	0.0409472	1	Down	8.15351	4.7215	1.18979	0.618299	0.308151	1.10977	1345	gi|659077220|ref|XP_008439090.1|PREDICTED: trehalose-phosphate phosphatase A [Cucumis melo]	1.04452e-25	sp|O64896|TPPA_ARATH	7e-14	Trehalose-phosphate phosphatase A	KOG1050	2e-14	Trehalose-6-phosphate synthase component TPS1 and related subunits	ko00500	Starch and sucrose metabolism	1	K01087	otsB	trehalose 6-phosphate phosphatase	GO:0005737;GO:0004805;GO:0005992;GO:0070413	cytoplasm|trehalose-phosphatase activity|trehalose biosynthetic process|trehalose metabolism in response to stress
CL21041Contig1	284.701	511.172	58.2298	0.113914	-3.13398	0.000120853	0.0278148	Down	69.9888	81.0587	34.2139	3.72663	14.0779	7.77429	491	gi|659079095|ref|XP_008440071.1|PREDICTED: fibrous sheath CABYR-binding protein-like [Cucumis melo]	2.29917e-10
CL40154Contig1	56.3707	101.191	11.5508	0.114149	-3.13101	0.0430771	1	Down	16.5395	25.1816	11.9726	4.63927	2.68224	0	337	gi|573957115|ref|XP_006660776.1|PREDICTED: uncharacterized protein LOC102712842 [Oryza brachyantha]	2.29344e-10
CL7540Contig1	50.794	91.1078	10.4802	0.11503	-3.11991	0.0499311	1	Down	6.78627	14.5356	33.8513	0.361166	0.313124	6.73505	318	gi|409245730|gb|AFV33358.1|phytoene synthase [Cucurbita pepo subsp. ovifera]	2.46165e-49	sp|P49293|PSY_CUCME	5e-51	Phytoene synthase, chloroplastic	KOG1459	8e-17	Squalene synthetase	ko00906	Carotenoid biosynthesis	1	K02291	crtB	15-cis-phytoene/all-trans-phytoene synthase	GO:0009507;GO:0004310;GO:0016767;GO:0051996;GO:0016117;GO:0006696	chloroplast|farnesyl-diphosphate farnesyltransferase activity|geranylgeranyl-diphosphate geranylgeranyltransferase activity|squalene synthase activity|carotenoid biosynthetic process|ergosterol biosynthetic process
CL3695Contig1	104.203	186.733	21.6718	0.116057	-3.10709	0.0388177	1	Down	12.9332	6.07305	1.46548	0.495756	0.623774	1.90619	1614
comp50395_c0_seq3_3	6994.35	12532.7	1456.04	0.11618	-3.10557	0.00651288	0.526745	Down	176.639	206.721	44.1123	35.0436	20.01	6.74886	5142	gi|449438785|ref|XP_004137168.1|PREDICTED: uncharacterized protein LOC101215423 isoform X1 [Cucumis sativus]	2.59842e-253	sp|A8MQN2|LNK1_ARATH	6e-39	Protein LNK1 {ECO:0000303|PubMed:23818596}										GO:0005634;GO:0006355;GO:0048511;GO:0006351	nucleus|regulation of transcription, DNA-templated|rhythmic process|transcription, DNA-templated
comp50398_c2_seq5_3	556.911	997.711	116.111	0.116378	-3.10312	0.0237386	1	Down	5.84055	7.40567	28.8556	0.460595	0.178257	5.13361	4642	gi|659124798|ref|XP_008462353.1|PREDICTED: protein HOTHEAD-like [Cucumis melo]	0	sp|Q9S746|HTH_ARATH	0	Protein HOTHEAD	KOG1238	0	Glucose dehydrogenase/choline dehydrogenase/mandelonitrile lyase (GMC oxidoreductase family)	ko00073	Cutin, suberine and wax biosynthesis	1	K15403	ACE, HTH	fatty acid omega-hydroxy dehydrogenase	GO:0005576;GO:0050660;GO:0046593;GO:0016614;GO:0007267;GO:0009553;GO:0010430	extracellular region|flavin adenine dinucleotide binding|mandelonitrile lyase activity|oxidoreductase activity, acting on CH-OH group of donors|cell-cell signaling|embryo sac development|fatty acid omega-oxidation
comp71598_c1_seq4_2	270.695	484.615	56.7757	0.117156	-3.09349	0.000228318	0.0461685	Down	8.51956	8.41283	4.832	1.26968	0.393794	1.53357	3999	gi|22090605|dbj|BAC06825.1|respiratory burst oxydase, partial [Solanum tuberosum]	0	sp|Q948U0|RBOHA_SOLTU	0	Respiratory burst oxidase homolog protein A	KOG0039	0	Ferric reductase, NADH/NADPH oxidase and related proteins	ko04016	MAPK signaling pathway - plant	1	K13447	RBOH	respiratory burst oxidase	GO:0016021;GO:0005886;GO:0005509;GO:0050664;GO:0004601	integral component of membrane|plasma membrane|calcium ion binding|oxidoreductase activity, acting on NAD(P)H, oxygen as acceptor|peroxidase activity
CL32435Contig1	1127.63	2018.7	236.552	0.11718	-3.0932	2.58557e-07	0.000172348	Down	55.2675	49.6887	90.5101	7.67776	9.28471	9.83128	1943	gi|659129825|ref|XP_008464865.1|PREDICTED: uncharacterized protein LOC103502631 isoform X1 [Cucumis melo]	1.08169e-254
CL33452Contig1	67.4168	120.672	14.1621	0.117361	-3.09098	0.0267668	1	Down	25.9323	18.3071	17.8061	2.00583	4.56853	2.02911	355
CL2646Contig1	4052.61	7253.35	851.881	0.117447	-3.08992	2.09369e-08	1.83422e-05	Down	222.496	244.351	279.397	29.3294	22.2433	54.7721	1794	gi|700206919|gb|KGN62038.1|hypothetical protein Csa_2G292190 [Cucumis sativus]	1.57835e-70
CL10423Contig1	627.641	1122.94	132.341	0.117852	-3.08495	4.23877e-06	0.00165568	Down	74.518	102.92	138.135	5.13061	3.9667	36.5413	663	gi|700206450|gb|KGN61569.1|Proton gradient regulation 5 [Cucumis sativus]	1.61797e-56	sp|Q9SL05|PGR5_ARATH	1e-57	Protein PROTON GRADIENT REGULATION 5, chloroplastic										GO:0009507;GO:0009534;GO:0009535;GO:0009055;GO:0071484;GO:0010117;GO:0009773;GO:0009644;GO:0009414	chloroplast|chloroplast thylakoid|chloroplast thylakoid membrane|electron carrier activity|cellular response to light intensity|photoprotection|photosynthetic electron transport in photosystem I|response to high light intensity|response to water deprivation
comp22036_c0_seq1_3	312.387	558.854	65.9206	0.117957	-3.08367	0.0149554	0.886938	Down	22.1583	27.7757	4.69949	0.814697	0.924285	6.68402	1786	gi|700189979|gb|KGN45212.1|hypothetical protein Csa_7G431440 [Cucumis sativus]	4.35486e-230	sp|Q9FI78|HST_ARATH	0	Shikimate O-hydroxycinnamoyltransferase				ko00940;ko00941;ko00945	Phenylpropanoid biosynthesis|Flavonoid biosynthesis|Stilbenoid, diarylheptanoid and gingerol biosynthesis	3	K13065	E2.3.1.133, HCT	shikimate O-hydroxycinnamoyltransferase	GO:0005737;GO:0005829;GO:0016020;GO:0047205;GO:0047172;GO:0010252;GO:0009809;GO:0009963	cytoplasm|cytosol|membrane|quinate O-hydroxycinnamoyltransferase activity|shikimate O-hydroxycinnamoyltransferase activity|auxin homeostasis|lignin biosynthetic process|positive regulation of flavonoid biosynthetic process
CL40607Contig1	60.1606	107.607	12.7146	0.118158	-3.08121	0.0412097	1	Down	18.6587	19.9412	17.5293	4.03932	0	4.2232	350
CL47924Contig1	140.463	251.213	29.7137	0.118281	-3.07971	0.0207414	1	Down	45.3808	21.1396	8.82214	1.38559	1.31956	8.70396	595	gi|700203580|gb|KGN58713.1|hypothetical protein Csa_3G730770 [Cucumis sativus]	4.35962e-30
comp70029_c0_seq2_1	162.876	291.297	34.4552	0.118282	-3.0797	0.00166505	0.205486	Down	6.69997	10.5762	4.87441	0.996286	1.51726	0.629627	2347	gi|659117731|ref|XP_008458759.1|PREDICTED: L-aspartate oxidase, chloroplastic [Cucumis melo]	0	sp|Q94AY1|NADB_ARATH	0	L-aspartate oxidase, chloroplastic	KOG2403	0	Succinate dehydrogenase, flavoprotein subunit	ko00250;ko00760	Alanine, aspartate and glutamate metabolism|Nicotinate and nicotinamide metabolism	2	K00278	nadB	L-aspartate oxidase	GO:0009507;GO:0009055;GO:0008734;GO:0044318;GO:0016491;GO:0009061;GO:0009435	chloroplast|electron carrier activity|L-aspartate oxidase activity|L-aspartate:fumarate oxidoreductase activity|oxidoreductase activity|anaerobic respiration|NAD biosynthetic process
CL27120Contig1	688.527	1231	146.052	0.118645	-3.07528	0.0032585	0.328663	Down	35.8432	46.2047	12.7497	3.28272	4.21041	6.66825	2287	gi|778711077|ref|XP_011656681.1|PREDICTED: SPX domain-containing membrane protein At4g22990-like isoform X1 [Cucumis sativus]	0	sp|Q93ZQ5|SPXM3_ARATH	0	SPX domain-containing membrane protein At4g22990	KOG2325	0	Predicted transporter/transmembrane protein							GO:0016021;GO:0055085	integral component of membrane|transmembrane transport
CL22359Contig1	536.04	958.344	113.736	0.11868	-3.07485	1.16787e-05	0.00382993	Down	43.0798	64.1312	51.8958	1.1621	1.5356	21.1469	1097	gi|449468442|ref|XP_004151930.1|PREDICTED: cyclin-U1-1 [Cucumis sativus]	1.53113e-91	sp|Q9LJ45|CCU11_ARATH	2e-46	Cyclin-U1-1	KOG1674	6e-47	Cyclin							GO:0007049;GO:0051301;GO:0000079	cell cycle|cell division|regulation of cyclin-dependent protein serine/threonine kinase activity
CL4054Contig1	77.9341	139.259	16.6087	0.119265	-3.06776	0.0192272	0.998477	Down	5.06092	8.69714	16.5851	0.566165	0	3.80729	875
comp69483_c1_seq15_1	241.583	431.49	51.6758	0.119761	-3.06177	0.000245559	0.0487344	Down	10.3503	10.7398	19.0236	0.49124	2.39817	2.72171	2023	gi|659066338|ref|XP_008439595.1|PREDICTED: protein REVEILLE 2-like [Cucumis melo]	6.73499e-225	sp|B3H5A8|RVE7_ARATH	1e-48	Protein REVEILLE 7	KOG0724	4e-49	Zuotin and related molecular chaperones (DnaJ superfamily), contains DNA-binding domains							GO:0005634;GO:0003677;GO:0003700;GO:0007623;GO:0006355;GO:0046686;GO:0009723;GO:0009651;GO:0006351	nucleus|DNA binding|transcription factor activity, sequence-specific DNA binding|circadian rhythm|regulation of transcription, DNA-templated|response to cadmium ion|response to ethylene|response to salt stress|transcription, DNA-templated
CL3832Contig2	120.232	214.699	25.7651	0.120005	-3.05883	0.00475466	0.417138	Down	11.2418	10.4835	8.90042	1.82744	2.44355	5.94584e-10	1276	gi|659100139|ref|XP_008450946.1|PREDICTED: ubiquinone biosynthesis protein COQ9-B, mitochondrial [Cucumis melo]	1.85726e-128	sp|Q5RJV0|COQ9_XENTR	3e-46	Ubiquinone biosynthesis protein COQ9, mitochondrial	KOG2969	2e-87	Uncharacterized conserved protein							GO:0005743;GO:0008289;GO:0042803;GO:0006744	mitochondrial inner membrane|lipid binding|protein homodimerization activity|ubiquinone biosynthetic process
CL27747Contig1	125.514	224.111	26.9164	0.120103	-3.05766	0.0115818	0.759629	Down	33.0427	17.7565	6.78326	3.0922	2.4057	3.03243	693	gi|659086207|ref|XP_008443812.1|PREDICTED: putative glycine-rich cell wall structural protein 1 [Cucumis melo]	6.92774e-44
CL47940Contig1	208.142	371.492	44.7928	0.120575	-3.05199	0.00164841	0.204651	Down	51.7128	27.3696	18.9971	1.10918	1.62127	12.2524	683	gi|1137209687|gb|OMO78413.1|hypothetical protein COLO4_24771 [Corchorus olitorius]	2.29764e-08
CL52849Contig1	87.8111	156.701	18.9211	0.120746	-3.04995	0.0138986	0.840565	Down	9.34891	6.13446	10.2507	1.19251	0.934567	1.59144	1136	gi|1026061125|ref|XP_016575016.1|PREDICTED: cinnamoyl-CoA reductase 1-like isoform X2 [Capsicum annuum]	3.61365e-81	sp|Q0JKZ0|SNL6_ORYSJ	1e-35	Cinnamoyl-CoA reductase-like SNL6 {ECO:0000305}	KOG1502	3e-56	Flavonol reductase/cinnamoyl-CoA reductase							GO:0003854;GO:0006952;GO:0009809;GO:0006694	3-beta-hydroxy-delta5-steroid dehydrogenase activity|defense response|lignin biosynthetic process|steroid biosynthetic process
comp54912_c0_seq1_2	172.12	307.055	37.186	0.121105	-3.04566	0.0195715	1	Down	14.4796	15.9166	2.01617	2.15319	0.519675	2.4187	1651	gi|700199283|gb|KGN54441.1|hypothetical protein Csa_4G331590 [Cucumis sativus]	3.56314e-214	sp|Q9LZW4|CIPKE_ARATH	5e-177	CBL-interacting serine/threonine-protein kinase 14	KOG0583	1e-177	Serine/threonine protein kinase	ko04113;ko04138	Meiosis - yeast|Autophagy - yeast	2	K12761	SNF1	carbon catabolite-derepressing protein kinase	GO:0005634;GO:0009506;GO:0005773;GO:0005524;GO:0004674;GO:0035556;GO:0018105;GO:0018107	nucleus|plasmodesma|vacuole|ATP binding|protein serine/threonine kinase activity|intracellular signal transduction|peptidyl-serine phosphorylation|peptidyl-threonine phosphorylation
CL621Contig1	1467.71	2618.14	317.29	0.121189	-3.04467	3.30838e-07	0.000213564	Down	38.0864	33.6545	21.5204	2.78559	4.08704	7.05169	5061	gi|449438026|ref|XP_004136791.1|PREDICTED: cytokinin dehydrogenase 9-like [Cucumis sativus]	1.08516e-219	sp|O22213|CKX1_ARATH	1e-92	Cytokinin dehydrogenase 1	KOG1231	3e-93	Proteins containing the FAD binding domain	ko00908	Zeatin biosynthesis	1	K00279	CKX	cytokinin dehydrogenase	GO:0005773;GO:0019139;GO:0050660;GO:0016614;GO:0009823;GO:0048507	vacuole|cytokinin dehydrogenase activity|flavin adenine dinucleotide binding|oxidoreductase activity, acting on CH-OH group of donors|cytokinin catabolic process|meristem development
comp43337_c0_seq3_1	300.053	535.218	64.8867	0.121234	-3.04413	0.0175691	0.96027	Down	4.61129	10.011	27.7615	0.000649153	0.384016	5.74196	2451	gi|659097761|ref|XP_008449800.1|PREDICTED: uncharacterized protein LOC103491580 [Cucumis melo]	1.14454e-77	sp|O64864|YLS3_ARATH	9e-37	Protein YLS3										GO:0031225;GO:0005886;GO:0008289;GO:0006869	anchored component of membrane|plasma membrane|lipid binding|lipid transport
CL16625Contig1	59.3908	105.818	12.9635	0.122507	-3.02906	0.0431359	1	Down	18.6864	19.0596	13.0483	2.4918	2.55119	2.37722	376	gi|659088577|ref|XP_008445057.1|PREDICTED: basic leucine zipper 9 [Cucumis melo]	2.55744e-25
CL54853Contig1	115.432	205.663	25.2022	0.122541	-3.02866	0.00735367	0.571564	Down	8.25449	11.6379	9.39641	1.25032	0.164678	3.10798	1278	gi|449439715|ref|XP_004137631.1|PREDICTED: monoglyceride lipase [Cucumis sativus]	2.84712e-157	sp|Q99685|MGLL_HUMAN	1e-26	Monoglyceride lipase {ECO:0000312|HGNC:HGNC:17038}	KOG1455	9e-99	Lysophospholipase	ko00561	Glycerolipid metabolism	1	K01054	MGLL	acylglycerol lipase	GO:0005829;GO:0005789;GO:0019898;GO:0016020;GO:0005654;GO:0005886;GO:0047372;GO:0004622;GO:0042803;GO:0036155;GO:0046464;GO:0019369;GO:0006633;GO:0006954;GO:0006629;GO:2000124;GO:0050727;GO:0051930;GO:0009966;GO:0019433	cytosol|endoplasmic reticulum membrane|extrinsic component of membrane|membrane|nucleoplasm|plasma membrane|acylglycerol lipase activity|lysophospholipase activity|protein homodimerization activity|acylglycerol acyl-chain remodeling|acylglycerol catabolic process|arachidonic acid metabolic process|fatty acid biosynthetic process|inflammatory response|lipid metabolic process|regulation of endocann…
CL26222Contig1	83.1777	148.166	18.1889	0.12276	-3.02608	0.0170548	0.945944	Down	1.81887	5.59816	8.87024	0.176828	0.179444	2.06192	1717	gi|659083917|ref|XP_008442609.1|PREDICTED: protein MODIFIER OF SNC1 11-like isoform X1 [Cucumis melo]	3.94036e-47	sp|Q9LZ08|MOS11_ARATH	2e-19	Protein MODIFIER OF SNC1 11										GO:0005654;GO:0005634;GO:0003723;GO:0016973	nucleoplasm|nucleus|RNA binding|poly(A) mRNA export from nucleus
CL8937Contig1	213.37	379.964	46.7769	0.123109	-3.02199	0.00159818	0.201663	Down	55.4322	56.7326	19.3384	3.70497	1.98526	15.0971	512	gi|778682904|ref|XP_004137646.2|PREDICTED: 4-coumarate--CoA ligase 1 [Cucumis sativus]	1.48015e-44	sp|P14912|4CL1_PETCR	4e-44	4-coumarate--CoA ligase 1	KOG1176	8e-37	Acyl-CoA synthetase	ko00360;ko00940;ko00130	Phenylalanine metabolism|Phenylpropanoid biosynthesis|Ubiquinone and other terpenoid-quinone biosynthesis	3	K01904	4CL	4-coumarate--CoA ligase	GO:0016207;GO:0005524;GO:0009698	4-coumarate-CoA ligase activity|ATP binding|phenylpropanoid metabolic process
CL3428Contig1	83.8124	149.164	18.4607	0.123761	-3.01437	0.0315736	1	Down	21.5524	9.85091	3.44774	0.851586	1.03716	3.58324	761
CL27832Contig1	72.2012	128.445	15.9573	0.124234	-3.00886	0.0310744	1	Down	14.9614	14.5253	3.71628	1.8151	1.17562	2.32413	682
CL24666Contig1	1143.38	2033.93	252.828	0.124305	-3.00804	1.07789e-06	0.000537411	Down	131.263	132.868	84.0667	7.45922	9.53001	37.2339	1053	gi|700188697|gb|KGN43930.1|Caffeoyl-CoA O-methyltransferase [Cucumis sativus]	1.1993e-137	sp|O65862|CAMT1_POPTR	4e-167	Caffeoyl-CoA O-methyltransferase 1	KOG1663	6e-167	O-methyltransferase	ko00360;ko00940;ko00941;ko00945	Phenylalanine metabolism|Phenylpropanoid biosynthesis|Flavonoid biosynthesis|Stilbenoid, diarylheptanoid and gingerol biosynthesis	4	K00588	E2.1.1.104	caffeoyl-CoA O-methyltransferase	GO:0042409;GO:0046872;GO:0009809	caffeoyl-CoA O-methyltransferase activity|metal ion binding|lignin biosynthetic process
CL23647Contig1	131.147	233.289	29.0054	0.124333	-3.00772	0.0041562	0.384264	Down	29.3837	28.0287	48.5369	1.33465	2.52123	12.0132	413
CL38881Contig1	72.8488	129.531	16.167	0.124813	-3.00217	0.0274766	1	Down	4.11824	2.58167	1.99494	0.0688948	0.469569	0.799536	2693	gi|297821126|ref|XP_002878446.1|	0	sp|Q9M1P7|BOR2_ARATH	0	Probable boron transporter 2	KOG1172	0	Na+independent Cl/HCO3 exchanger AE1 and related transporters (SLC4 family)							GO:0005887;GO:0005886;GO:0015301;GO:0005452;GO:0051453;GO:0048364	integral component of plasma membrane|plasma membrane|anion:anion antiporter activity|inorganic anion exchanger activity|regulation of intracellular pH|root development
CL7297Contig1	215.337	382.63	48.0438	0.125562	-2.99353	0.00146618	0.18969	Down	7.42738	9.77786	3.44961	0.387775	0.721813	2.19096	3279	gi|659124379|ref|XP_008462128.1|PREDICTED: calcium-transporting ATPase 12, plasma membrane-type-like [Cucumis melo]	2.54953e-249	sp|Q9LY77|ACA12_ARATH	5e-91	Calcium-transporting ATPase 12, plasma membrane-type	KOG0204	1e-91	Calcium transporting ATPase							GO:0005887;GO:0043231;GO:0005524;GO:0005388;GO:0046872	integral component of plasma membrane|intracellular membrane-bounded organelle|ATP binding|calcium-transporting ATPase activity|metal ion binding
CL28494Contig1	129.215	229.542	28.8872	0.125847	-2.99026	0.00453581	0.406857	Down	3.49986	7.35668	11.4435	1.82543	0.294235	1.22363	1938	gi|659066369|ref|XP_008441389.1|PREDICTED: protein PHYTOCHROME KINASE SUBSTRATE 1-like [Cucumis melo]	2.99815e-171	sp|Q9SWI1|PKS1_ARATH	2e-29	Protein PHYTOCHROME KINASE SUBSTRATE 1										GO:0005737;GO:0005886;GO:0009638;GO:0009958;GO:0010017;GO:0009585;GO:0010218;GO:0010114	cytoplasm|plasma membrane|phototropism|positive gravitropism|red or far-red light signaling pathway|red, far-red light phototransduction|response to far red light|response to red light
CL22839Contig1	2117.22	3759.51	474.935	0.126329	-2.98474	0.00900642	0.650552	Down	50.6932	62.2521	207.878	8.88179	10.5671	27.2596	2279	gi|659070763|ref|XP_008456541.1|PREDICTED: NADP-dependent glyceraldehyde-3-phosphate dehydrogenase [Cucumis melo]	8.66328e-282	sp|P93338|GAPN_NICPL	0	NADP-dependent glyceraldehyde-3-phosphate dehydrogenase	KOG2450	0	Aldehyde dehydrogenase	ko00010;ko00030	Glycolysis / Gluconeogenesis|Pentose phosphate pathway	2	K00131	gapN	glyceraldehyde-3-phosphate dehydrogenase (NADP)	GO:0005737;GO:0008886	cytoplasm|glyceraldehyde-3-phosphate dehydrogenase (NADP) (non-phosphorylating) activity
CL47882Contig1	357.988	635.64	80.3358	0.126386	-2.98409	0.000114006	0.0265834	Down	55.6988	51.8987	36.3825	4.31021	1.4252	17.376	798	gi|747091351|ref|XP_011093401.1|protein YLS3 isoform X1 [Sesamum indicum]	2.8031e-36	sp|O64864|YLS3_ARATH	1e-31	Protein YLS3										GO:0031225;GO:0005886;GO:0008289;GO:0006869	anchored component of membrane|plasma membrane|lipid binding|lipid transport
CL345Contig2	64.3562	114.18	14.5321	0.127274	-2.974	0.036157	1	Down	8.71826	3.60199	2.00954	0.535437	1.57755	3.06302e-15	1430	gi|659122841|ref|XP_008461353.1|PREDICTED: serine carboxypeptidase-like 40 [Cucumis melo]	3.0536e-37	sp|Q0WRX3|SCP40_ARATH	7e-23	Serine carboxypeptidase-like 40	KOG1282	2e-23	Serine carboxypeptidases (lysosomal cathepsin A)							GO:0005576;GO:0004185;GO:0051603	extracellular region|serine-type carboxypeptidase activity|proteolysis involved in cellular protein catabolic process
CL46525Contig1	70.3844	124.836	15.9324	0.127626	-2.97	0.0329352	1	Down	12.2833	8.11871	5.6609	1.70132	0.862058	1.60284	866
CL5872Contig1	15898.4	28188.2	3608.49	0.128014	-2.96563	2.01829e-07	0.000139069	Down	847.954	1403.17	1164.4	64.4272	40.4128	444.529	1506	gi|449465453|ref|XP_004150442.1|PREDICTED: photosystem II 22 kDa protein, chloroplastic [Cucumis sativus]	1.88243e-118	sp|Q02060|PSBS_SPIOL	8e-95	Photosystem II 22 kDa protein, chloroplastic				ko00195	Photosynthesis	1	K03542	psbS	photosystem II 22kDa protein	GO:0009535;GO:0016021;GO:0009523;GO:0015979	chloroplast thylakoid membrane|integral component of membrane|photosystem II|photosynthesis
CL25921Contig1	65.5145	116.157	14.8718	0.128032	-2.96543	0.0408643	1	Down	4.91858	10.5306	5.48134	1.54321	0.315427	1.48315	994
CL33823Contig1	3299.14	5839.63	758.65	0.129914	-2.94437	0.000509686	0.0849362	Down	202.188	198.108	77.1856	28.6923	23.5532	24.6269	2174	gi|449445870|ref|XP_004140695.1|PREDICTED: ferredoxin--nitrite reductase, chloroplastic [Cucumis sativus]	0	sp|P38500|NIR_BETPN	0	Ferredoxin--nitrite reductase, chloroplastic	KOG0560	0	Sulfite reductase (ferredoxin)	ko00910	Nitrogen metabolism	1	K00366	nirA	ferredoxin-nitrite reductase	GO:0009507;GO:0051539;GO:0048307;GO:0020037;GO:0046872;GO:0042128	chloroplast|4 iron, 4 sulfur cluster binding|ferredoxin-nitrite reductase activity|heme binding|metal ion binding|nitrate assimilation
CL24096Contig1	440.323	778.555	102.091	0.131129	-2.93094	4.88511e-05	0.0136172	Down	51.4724	41.7268	30.304	8.23974	6.42155	4.9771	1141	gi|659109244|ref|XP_008454616.1|PREDICTED: zinc finger protein CONSTANS-LIKE 4 [Cucumis melo]	1.34951e-114	sp|O23379|COL11_ARATH	3e-09	Putative zinc finger protein CONSTANS-LIKE 11										GO:0005634;GO:0003700;GO:0008270	nucleus|transcription factor activity, sequence-specific DNA binding|zinc ion binding
CL24021Contig1	73.0819	129.172	16.9914	0.13154	-2.92643	0.0311358	1	Down	5.30793	7.48731	4.83829	0.433819	0.894874	1.54245	1323
CL748Contig1	129.531	228.699	30.3625	0.132762	-2.91309	0.00787888	0.597787	Down	4.5054	4.74096	1.04684	0.684439	0.590753	0.443917	3901	gi|449447486|ref|XP_004141499.1|PREDICTED: uncharacterized protein LOC101213588 [Cucumis sativus]	3.71712e-108
CL1366Contig1	309.016	545.43	72.6017	0.133109	-2.90932	0.0285982	1	Down	4.8304	13.846	4.85959	0.471867	0.234711	3.36304	4095	gi|659093388|ref|XP_008447514.1|PREDICTED: rop guanine nucleotide exchange factor 12-like isoform X2 [Cucumis melo]	4.10962e-219	sp|Q9M811|ROGFB_ARATH	1e-140	Rop guanine nucleotide exchange factor 11										GO:0005737;GO:0005089	cytoplasm|Rho guanyl-nucleotide exchange factor activity
CL40018Contig1	1412.8	2491.59	334.005	0.134053	-2.89913	4.83142e-05	0.0135291	Down	66.9105	66.738	32.4665	11.2087	8.06149	8.19387	2682	gi|659088648|ref|XP_008445092.1|PREDICTED: uncharacterized protein LOC103488235 [Cucumis melo]	3.42186e-159
CL44376Contig1	95.7989	168.768	22.8297	0.135273	-2.88606	0.0151464	0.893131	Down	8.83583	5.98831	15.3372	0.460828	0.0771485	4.4256	1064	gi|778676786|ref|XP_011650662.1|PREDICTED: uncharacterized protein LOC105434808 [Cucumis sativus]	2.17134e-19
CL26633Contig1	522.314	919.861	124.766	0.135636	-2.88219	0.00240786	0.269457	Down	17.4643	21.9465	58.7672	2.08836	1.43731	12.2861	1803	gi|659117476|ref|XP_008458620.1|PREDICTED: arogenate dehydratase/prephenate dehydratase 6, chloroplastic-like [Cucumis melo]	4.00106e-223	sp|Q9SGD6|AROD6_ARATH	0	Arogenate dehydratase/prephenate dehydratase 6, chloroplastic	KOG2797	0	Prephenate dehydratase	ko00400	Phenylalanine, tyrosine and tryptophan biosynthesis	1	K05359	ADT, PDT	arogenate/prephenate dehydratase	GO:0009507;GO:0009570;GO:0016597;GO:0047769;GO:0009094	chloroplast|chloroplast stroma|amino acid binding|arogenate dehydratase activity|L-phenylalanine biosynthetic process
CL54727Contig1	608.535	1071.47	145.596	0.135884	-2.87955	0.000524614	0.0866014	Down	58.4453	60.744	23.8975	9.93513	6.67837	7.54153	1331	gi|449452598|ref|XP_004144046.1|PREDICTED: protein TIFY 10A [Cucumis sativus]	7.51692e-60							ko04075	Plant hormone signal transduction	1	K13464	JAZ	jasmonate ZIM domain-containing protein
CL1139Contig2	64.5086	113.482	15.5353	0.136896	-2.86884	0.0473543	1	Down	4.14399	4.62402	3.13109	0.766452	0.290796	0.949432	1729	gi|1035398974|ref|XP_016899693.1|PREDICTED: heme-binding-like protein At3g10130, chloroplastic [Cucumis melo]	2.22226e-98	sp|Q9SR77|HBPL1_ARATH	5e-14	Heme-binding-like protein At3g10130, chloroplastic										GO:0009507;GO:0009535;GO:0010287	chloroplast|chloroplast thylakoid membrane|plastoglobule
CL54784Contig1	175.335	308.237	42.4322	0.137661	-2.86081	0.00270924	0.290971	Down	11.0764	19.9509	11.3207	1.72924	1.76953	3.74444	1309
CL25459Contig1	318.957	560.27	77.6428	0.138581	-2.8512	0.00022492	0.0456729	Down	38.35	36.9187	40.5333	9.03225	6.67358	3.36176	890	gi|778695924|ref|XP_011654072.1|PREDICTED: protein SPA1-RELATED 3 [Cucumis sativus]	1.8707e-26	sp|Q9LJR3|SPA3_ARATH	1e-13	Protein SPA1-RELATED 3	KOG1033	4e-09	eIF-2alpha kinase PEK/EIF2AK3							GO:0005634;GO:0005524;GO:0042802;GO:0004672;GO:0009585	nucleus|ATP binding|identical protein binding|protein kinase activity|red, far-red light phototransduction
CL27563Contig1	587.334	1030.8	143.868	0.139569	-2.84095	2.82736e-05	0.00862627	Down	37.5947	42.8879	24.226	2.19948	5.97853	9.8862	1768	gi|659112507|ref|XP_008456253.1|PREDICTED: trans-cinnamate 4-monooxygenase [Cucumis melo]	6.52145e-287	sp|Q42797|TCMO_SOYBN	0	Trans-cinnamate 4-monooxygenase	KOG0156	0	Cytochrome P450 CYP2 subfamily	ko00360;ko00940;ko00941;ko00945;ko00130	Phenylalanine metabolism|Phenylpropanoid biosynthesis|Flavonoid biosynthesis|Stilbenoid, diarylheptanoid and gingerol biosynthesis|Ubiquinone and other terpenoid-quinone biosynthesis	5	K00487	CYP73A	trans-cinnamate 4-monooxygenase	GO:0016020;GO:0020037;GO:0005506;GO:0016710;GO:0009808;GO:0044550	membrane|heme binding|iron ion binding|trans-cinnamate 4-monooxygenase activity|lignin metabolic process|secondary metabolite biosynthetic process
CL31476Contig1	641.55	1125.72	157.38	0.139803	-2.83853	0.00362698	0.352495	Down	9.20852	32.4499	46.3817	1.91552	1.68253	11.3057	2407	gi|778730885|ref|XP_011659875.1|PREDICTED: palmitoyl-monogalactosyldiacylglycerol delta-7 desaturase, chloroplastic-like, partial [Cucumis sativus]	9.72541e-157	sp|Q949X0|ADS3_ARATH	6e-67	Palmitoyl-monogalactosyldiacylglycerol delta-7 desaturase, chloroplastic {ECO:0000303|PubMed:15579662}	KOG1600	5e-65	Fatty acid desaturase							GO:0031969;GO:0005789;GO:0016021;GO:0009579;GO:0016717;GO:0042759;GO:0031408;GO:0010205;GO:0006636	chloroplast membrane|endoplasmic reticulum membrane|integral component of membrane|thylakoid|oxidoreductase activity, acting on paired donors, with oxidation of a pair of donors resulting in the reduction of molecular oxygen to two molecules of water|long-chain fatty acid biosynthetic process|oxylipin biosynthetic process|photoinhibition|unsaturated fatty acid biosynthetic process
CL19227Contig1	239.79	420.484	59.0952	0.140541	-2.83094	0.00124013	0.166905	Down	39.4008	79.3721	39.8239	13.2798	10.7266	3.08439	474
CL11145Contig1	1210.13	2119.99	300.279	0.141642	-2.81968	0.0233381	1	Down	178.624	305.149	68.2836	15.8698	9.99037	76.126	672	gi|449466869|ref|XP_004151148.1|PREDICTED: protein YLS3 [Cucumis sativus]	1.16638e-41
CL7094Contig1	275.37	482.291	68.4495	0.141926	-2.81679	0.000597403	0.0959806	Down	10.9707	10.0588	8.27274	0.82077	0.84493	3.49994	2993	gi|659072310|ref|XP_008465096.1|PREDICTED: transmembrane protein 53 [Cucumis melo]	2.65112e-225	sp|Q6DHN0|TMM53_DANRE	2e-18	Transmembrane protein 53	KOG2521	4e-163	Uncharacterized conserved protein							GO:0016021	integral component of membrane
CL51358Contig1	123.468	216.232	30.7028	0.14199	-2.81614	0.00973872	0.684109	Down	9.4205	10.7959	5.11546	1.22889	1.30191	1.99438	1524	gi|449443257|ref|XP_004139396.1|PREDICTED: transcription factor bHLH66-like [Cucumis sativus]	1.68373e-148	sp|Q9ZUG9|BH066_ARATH	3e-61	Transcription factor bHLH66										GO:0005634;GO:0001046;GO:0003700;GO:0001228;GO:0006355;GO:0080147;GO:0048765;GO:0048767;GO:0006366	nucleus|core promoter sequence-specific DNA binding|transcription factor activity, sequence-specific DNA binding|transcriptional activator activity, RNA polymerase II transcription regulatory region sequence-specific binding|regulation of transcription, DNA-templated|root hair cell development|root hair cell differentiation|root hair elongation|transcription from RNA polymerase II promoter
CL33362Contig1	97.5237	170.791	24.2564	0.142024	-2.8158	0.0178501	0.966668	Down	5.19477	3.84669	2.51334	0.538819	0.771327	0.679683	2664	gi|297821126|ref|XP_002878446.1|	0	sp|Q8VYR7|BOR1_ARATH	0	Boron transporter 1	KOG1172	0	Na+independent Cl/HCO3 exchanger AE1 and related transporters (SLC4 family)							GO:0005768;GO:0005887;GO:0005773;GO:0015301;GO:0005452;GO:0051453;GO:0010036	endosome|integral component of plasma membrane|vacuole|anion:anion antiporter activity|inorganic anion exchanger activity|regulation of intracellular pH|response to boron-containing substance
CL19287Contig1	229.364	401.642	57.0866	0.142133	-2.81469	0.00814151	0.605186	Down	69.1928	76.7402	20.615	3.52347	2.21978	25.0889	425
CL28684Contig1	3015.41	5279.13	751.683	0.142388	-2.8121	0.000988482	0.143248	Down	174.977	203.386	74.9378	25.4648	25.9611	28.7516	2066	gi|659130842|ref|XP_008465379.1|PREDICTED: RNA polymerase sigma factor sigE, chloroplastic/mitochondrial [Cucumis melo]	2.38842e-250	sp|Q9ZNX9|SIGE_ARATH	0	RNA polymerase sigma factor sigE, chloroplastic/mitochondrial										GO:0009507;GO:0005739;GO:0003677;GO:0001053;GO:0016987;GO:0003700;GO:0071483;GO:0009658;GO:0006352;GO:0010207;GO:0045893;GO:2001141;GO:0010218;GO:0010114	chloroplast|mitochondrion|DNA binding|plastid sigma factor activity|sigma factor activity|transcription factor activity, sequence-specific DNA binding|cellular response to blue light|chloroplast organization|DNA-templated transcription, initiation|photosystem II assembly|positive regulation of transcription, DNA-templated|regulation of RNA biosynthetic process|response to far red light|response t…
CL470Contig3	1406.27	2461.88	350.657	0.142434	-2.81163	0.0480385	1	Down	87.4554	41.827	10.4155	7.42572	4.08938	13.755	3121	gi|659073718|ref|XP_008437215.1|PREDICTED: RHOMBOID-like protein 2 [Cucumis melo]	4.72388e-180	sp|Q9CAN1|RBL2_ARATH	3e-116	RHOMBOID-like protein 2 {ECO:0000303|PubMed:16223493, ECO:0000303|PubMed:17181860}	KOG2289	7e-117	Rhomboid family proteins							GO:0005794;GO:0000139;GO:0016021;GO:0009506;GO:0004252;GO:0016485	Golgi apparatus|Golgi membrane|integral component of membrane|plasmodesma|serine-type endopeptidase activity|protein processing
CL32Contig2	466.756	817.119	116.393	0.142443	-2.81154	6.51007e-05	0.0169165	Down	20.2875	25.1145	33.175	2.5992	2.1298	8.88995	1934	gi|700208018|gb|KGN63137.1|hypothetical protein Csa_2G404880 [Cucumis sativus]	1.26587e-194	sp|B9I2J6|AXEP_POPTR	4e-115	L-Ala-D/L-amino acid epimerase										GO:0000287;GO:0016854;GO:0006518	magnesium ion binding|racemase and epimerase activity|peptide metabolic process
CL1309Contig1	2118.47	3706.51	530.433	0.143108	-2.80482	9.89149e-07	0.000505496	Down	101.691	89.9482	57.2716	16.4	19.2949	7.04013	2684	gi|659099703|ref|XP_008450735.1|PREDICTED: LOW QUALITY PROTEIN: sodium/hydrogen exchanger 2 [Cucumis melo]	5.18459e-284	sp|Q56XP4|NHX2_ARATH	0	Sodium/hydrogen exchanger 2	KOG1965	0	Sodium/hydrogen exchanger protein							GO:0016021;GO:0005886;GO:0005774;GO:0015386;GO:0015385;GO:0055075;GO:0010107;GO:0006885;GO:0090333;GO:0009651	integral component of membrane|plasma membrane|vacuolar membrane|potassium:proton antiporter activity|sodium:proton antiporter activity|potassium ion homeostasis|potassium ion import|regulation of pH|regulation of stomatal closure|response to salt stress
CL12892Contig1	1609.15	2813.36	404.948	0.143938	-2.79648	7.7418e-07	0.000423898	Down	231.986	182.19	342.587	55.6072	56.6146	12.8531	699	gi|75171468|sp|Q9FLI7.1|NEET_ARATHRecName: Full=CDGSH iron-sulfur domain-containing protein NEET; Short=At-NEET	6.4093e-33	sp|Q9FLI7|NEET_ARATH	7e-25	CDGSH iron-sulfur domain-containing protein NEET	KOG3461	2e-25	CDGSH-type Zn-finger containing protein							GO:0009507;GO:0009570;GO:0005739;GO:0051537;GO:0046872;GO:0055072;GO:0010150;GO:0072593	chloroplast|chloroplast stroma|mitochondrion|2 iron, 2 sulfur cluster binding|metal ion binding|iron ion homeostasis|leaf senescence|reactive oxygen species metabolic process
CL21623Contig1	350.327	612.42	88.2333	0.144073	-2.79513	0.00016716	0.0364807	Down	18.46	20.2988	39.3312	2.65594	3.7719	6.77658	1485	gi|659068857|ref|XP_008446702.1|PREDICTED: SAP-like protein BP-73 [Cucumis melo]	4.52033e-56
CL21412Contig1	10026.5	17523.5	2529.55	0.144352	-2.79233	1.20375e-07	8.894e-05	Down	854.553	1118.11	1140.95	188.509	185.126	162.833	1035	gi|449457047|ref|XP_004146260.1|PREDICTED: ferredoxin-like [Cucumis sativus]	6.13541e-46	sp|O04683|FER1_MESCR	9e-53	Ferredoxin-1, chloroplastic				ko00195	Photosynthesis	1	K02639	petF	ferredoxin	GO:0009507;GO:0051537;GO:0009055;GO:0046872;GO:0022900	chloroplast|2 iron, 2 sulfur cluster binding|electron carrier activity|metal ion binding|electron transport chain
CL48683Contig1	1258.81	2199.6	318.018	0.14458	-2.79006	0.0496161	1	Down	291.619	155.542	28.2591	37.4045	9.35095	41.1696	816	gi|659070280|ref|XP_008454313.1|PREDICTED: protein SRC2-like [Cucumis melo]	9.40549e-106	sp|O04023|SRC2_ARATH	2e-40	Protein SRC2 homolog {ECO:0000305}										GO:0005783;GO:0005789;GO:0016021;GO:0005886;GO:0000326;GO:0032586;GO:0006623	endoplasmic reticulum|endoplasmic reticulum membrane|integral component of membrane|plasma membrane|protein storage vacuole|protein storage vacuole membrane|protein targeting to vacuole
CL27471Contig1	158.084	276.17	39.9985	0.144833	-2.78754	0.00413512	0.383061	Down	16.7094	20.9771	35.2413	1.0011	0.82079	11.1325	713	gi|778670888|ref|XP_011649552.1|PREDICTED: probable xyloglucan glycosyltransferase 12 [Cucumis sativus]	2.18298e-44	sp|Q6AU53|CSLC9_ORYSJ	5e-27	Probable xyloglucan glycosyltransferase 9										GO:0000139;GO:0016021;GO:0016757;GO:0071555	Golgi membrane|integral component of membrane|transferase activity, transferring glycosyl groups|cell wall organization
CL24231Contig1	1465.35	2557.84	372.863	0.145773	-2.77821	0.0155599	0.906185	Down	25.2089	39.3458	115.218	2.54407	1.67321	26.908	2759	gi|449437220|ref|XP_004136390.1|PREDICTED: ATP sulfurylase 2 [Cucumis sativus]	1.43129e-241	sp|Q43870|APS2_ARATH	0	ATP sulfurylase 2	KOG0636	0	ATP sulfurylase (sulfate adenylyltransferase)	ko00261;ko00920;ko00450;ko00230	Monobactam biosynthesis|Sulfur metabolism|Selenocompound metabolism|Purine metabolism	4	K13811	PAPSS	3'-phosphoadenosine 5'-phosphosulfate synthase	GO:0009507;GO:0009570;GO:0005829;GO:0004020;GO:0005524;GO:0004781;GO:0009970;GO:0070814;GO:0000103	chloroplast|chloroplast stroma|cytosol|adenylylsulfate kinase activity|ATP binding|sulfate adenylyltransferase (ATP) activity|cellular response to sulfate starvation|hydrogen sulfide biosynthetic process|sulfate assimilation
CL8780Contig1	131.389	229.24	33.5372	0.146297	-2.77303	0.0102711	0.706137	Down	33.6469	35.0821	9.53502	4.04504	1.9138	8.69459	516	gi|659108004|ref|XP_008453966.1|PREDICTED: putative disease resistance protein RGA3 [Cucumis melo]	8.28067e-38	sp|Q9LRR4|R13L1_ARATH	6e-11	Putative disease resistance RPP13-like protein 1	KOG4658	1e-11	Apoptotic ATPase
CL8698Contig1	1155.61	2014.67	296.545	0.147193	-2.76422	0.00455163	0.406893	Down	109.609	167.372	409.324	7.51241	7.23489	106.217	564	gi|449465453|ref|XP_004150442.1|PREDICTED: photosystem II 22 kDa protein, chloroplastic [Cucumis sativus]	1.83398e-32	sp|Q02060|PSBS_SPIOL	2e-38	Photosystem II 22 kDa protein, chloroplastic				ko00195	Photosynthesis	1	K03542	psbS	photosystem II 22kDa protein	GO:0009535;GO:0016021;GO:0009523;GO:0015979	chloroplast thylakoid membrane|integral component of membrane|photosystem II|photosynthesis
comp70544_c2_seq6_1	347.977	606.14	89.813	0.148172	-2.75466	0.000379127	0.068584	Down	13.1079	20.6889	11.234	1.7931	0.789539	5.90313	2414	gi|778683670|ref|XP_011651921.1|PREDICTED: probable protein phosphatase 2C 38 [Cucumis sativus]	8.33497e-201	sp|Q9LHJ9|P2C38_ARATH	4e-129	Probable protein phosphatase 2C 38 {ECO:0000305}	KOG0700	8e-129	Protein phosphatase 2C/pyruvate dehydrogenase (lipoamide) phosphatase							GO:0005886;GO:0046872;GO:0004722	plasma membrane|metal ion binding|protein serine/threonine phosphatase activity
CL6548Contig1	67.062	116.788	17.3357	0.148437	-2.75207	0.0417332	1	Down	1.82995	2.32304	5.74998	0.495793	0.546029	0.63285	2263	gi|449447705|ref|XP_004141608.1|PREDICTED: protein NETWORKED 4A [Cucumis sativus]	5.64364e-167	sp|F4KEW8|NET4A_ARATH	8e-12	Protein NETWORKED 4A {ECO:0000303|PubMed:22840520}										GO:0005774	vacuolar membrane
comp47894_c1_seq1_3	681.026	1185.63	176.423	0.148801	-2.74855	1.89038e-05	0.00594501	Down	15.998	28.3811	41.4002	3.19694	3.90639	8.10252	2592	gi|449450462|ref|XP_004142981.1|PREDICTED: probable polygalacturonase non-catalytic subunit JP650 [Cucumis sativus]	0	sp|P92990|PGL3_ARATH	0	Polygalacturonase 1 beta-like protein 3 {ECO:0000303|PubMed:26106400}										GO:0048046;GO:0005618	apoplast|cell wall
comp11092_c0_seq1_2	439.823	765.515	114.131	0.149091	-2.74574	0.000124351	0.0283489	Down	93.4784	174.701	149.607	18.1142	17.9137	40.2108	335	gi|700196588|gb|KGN51765.1|hypothetical protein Csa_5G598730 [Cucumis sativus]	4.73004e-56	sp|Q9S7E9|GGT2_ARATH	4e-64	Glutamate--glyoxylate aminotransferase 2	KOG0258	9e-65	Alanine aminotransferase	ko00220;ko00250;ko00260;ko00630;ko00710	Arginine biosynthesis|Alanine, aspartate and glutamate metabolism|Glycine, serine and threonine metabolism|Glyoxylate and dicarboxylate metabolism|Carbon fixation in photosynthetic organisms	5	K14272	GGAT	glutamate--glyoxylate aminotransferase	GO:0009507;GO:0009570;GO:0005777;GO:0008453;GO:0047958;GO:0004021;GO:0030170;GO:0009058;GO:0042853	chloroplast|chloroplast stroma|peroxisome|alanine-glyoxylate transaminase activity|glycine:2-oxoglutarate aminotransferase activity|L-alanine:2-oxoglutarate aminotransferase activity|pyridoxal phosphate binding|biosynthetic process|L-alanine catabolic process
CL39397Contig1	664.119	1155.63	172.611	0.149365	-2.74308	3.32288e-05	0.00989203	Down	26.9513	33.1176	24.6361	3.35804	3.15486	9.13492	2475	gi|778690886|ref|XP_011653185.1|PREDICTED: uncharacterized protein LOC101221322 [Cucumis sativus]	2.83729e-48
comp64336_c0_seq27_2	71.4528	124.305	18.6001	0.149632	-2.74051	0.0455705	1	Down	2.62574	2.94921	3.22749	0.394777	3.70375e-17	1.25613	2605	gi|659066338|ref|XP_008439595.1|PREDICTED: protein REVEILLE 2-like [Cucumis melo]	6.98921e-222	sp|F4J2J6|RVE7L_ARATH	1e-30	Protein REVEILLE 7-like	KOG0724	7e-31	Zuotin and related molecular chaperones (DnaJ superfamily), contains DNA-binding domains							GO:0005634;GO:0003677;GO:0006355;GO:0006351	nucleus|DNA binding|regulation of transcription, DNA-templated|transcription, DNA-templated
CL24601Contig1	146.106	254.166	38.0473	0.149695	-2.7399	0.00713235	0.562923	Down	5.06482	7.58603	4.0092	1.5261	0.66903	0.891427	2735	gi|449442641|ref|XP_004139089.1|PREDICTED: aspartic proteinase-like protein 2 [Cucumis sativus]	1.38346e-91	sp|Q9S9K4|ASPL2_ARATH	5e-24	Aspartic proteinase-like protein 2	KOG1339	4e-28	Aspartyl protease							GO:0031225;GO:0046658;GO:0005886;GO:0004190;GO:0030163;GO:0006508	anchored component of membrane|anchored component of plasma membrane|plasma membrane|aspartic-type endopeptidase activity|protein catabolic process|proteolysis
CL13100Contig1	172.019	299.128	44.911	0.15014	-2.73562	0.00318604	0.324758	Down	57.7896	59.0241	65.0684	3.85057	17.5115	10.8639	303
CL47247Contig1	103.258	179.541	26.9759	0.15025	-2.73457	0.0209177	1	Down	13.8064	20.7181	5.59538	3.73632	1.6015	2.3536	787
CL127Contig1	518.549	900.924	136.173	0.151148	-2.72597	5.7907e-05	0.0154398	Down	15.9092	15.3185	27.2393	3.02005	2.41974	5.04658	2898	gi|449450462|ref|XP_004142981.1|PREDICTED: probable polygalacturonase non-catalytic subunit JP650 [Cucumis sativus]	0	sp|P92990|PGL3_ARATH	0	Polygalacturonase 1 beta-like protein 3 {ECO:0000303|PubMed:26106400}										GO:0048046;GO:0005618	apoplast|cell wall
CL32025Contig1	116.029	201.582	30.4766	0.151187	-2.72559	0.0107606	0.727615	Down	3.05061	4.95871	11.6684	0.878544	0.791012	1.78496	1967	gi|449437100|ref|XP_004136330.1|PREDICTED: uncharacterized protein LOC101223099 [Cucumis sativus]	7.02239e-181	sp|Q8LGS1|MARD1_ARATH	2e-18	Protein MARD1 {ECO:0000303|PubMed:15159630}										GO:0046872	metal ion binding
CL2628Contig1	1948.84	3385.14	512.549	0.151412	-2.72345	0.0018879	0.225683	Down	55.4359	125.889	72.1917	7.65082	8.79346	31.7231	2401	gi|1009138907|ref|XP_015886835.1|PREDICTED: alpha-galactosidase 1-like [Ziziphus jujuba]	3.58718e-153	sp|Q9FT97|AGAL1_ARATH	2e-151	Alpha-galactosidase 1 {ECO:0000303|PubMed:15034167}	KOG2366	6e-152	Alpha-D-galactosidase (melibiase)	ko00052;ko00603;ko00561;ko00600	Galactose metabolism|Glycosphingolipid biosynthesis - globo and isoglobo series|Glycerolipid metabolism|Sphingolipid metabolism	4	K07407	E3.2.1.22B, galA, rafA	alpha-galactosidase	GO:0048046;GO:0005618;GO:0009505;GO:0052692;GO:0005975;GO:0071555	apoplast|cell wall|plant-type cell wall|raffinose alpha-galactosidase activity|carbohydrate metabolic process|cell wall organization
CL52880Contig1	150.565	261.529	39.6021	0.151425	-2.72332	0.0056271	0.469499	Down	13.5882	12.9444	13.8906	1.1013	2.80687	3.41166	1189	gi|700193679|gb|KGN48883.1|hypothetical protein Csa_6G504630 [Cucumis sativus]	9.56216e-190	sp|Q9SIV9|PPA10_ARATH	7e-174	Purple acid phosphatase 10	KOG1378	2e-174	Purple acid phosphatase							GO:0005618;GO:0005829;GO:0005576;GO:0009505;GO:0009506;GO:0003993;GO:0046872;GO:0016036	cell wall|cytosol|extracellular region|plant-type cell wall|plasmodesma|acid phosphatase activity|metal ion binding|cellular response to phosphate starvation
CL31355Contig1	2287.13	3971.52	602.741	0.151766	-2.72008	1.39208e-06	0.000666946	Down	116.312	115.561	79.2976	19.9418	20.7217	16.5695	2307	gi|700188951|gb|KGN44184.1|hypothetical protein Csa_7G219200 [Cucumis sativus]	2.28191e-218	sp|Q8RWE8|GGAP1_ARATH	0	GDP-L-galactose phosphorylase 1	KOG2720	0	Predicted hydrolase (HIT family)	ko00053	Ascorbate and aldarate metabolism	1	K14190	VTC2_5	GDP-L-galactose phosphorylase	GO:0005737;GO:0005634;GO:0010475;GO:0080048;GO:0010472;GO:0010471;GO:0010473;GO:0080047;GO:0010474;GO:0005085;GO:0016787;GO:0008928;GO:0000166;GO:0080046;GO:0052544;GO:0042742;GO:0006006;GO:0019853;GO:0009408;GO:0009753	cytoplasm|nucleus|galactose-1-phosphate guanylyltransferase (GDP) activity|GDP-D-glucose phosphorylase activity|GDP-galactose:glucose-1-phosphate guanylyltransferase activity|GDP-galactose:mannose-1-phosphate guanylyltransferase activity|GDP-galactose:myoinositol-1-phosphate guanylyltransferase activity|GDP-L-galactose phosphorylase activity|glucose-1-phosphate guanylyltransferase (GDP) activity|…
CL3666Contig1	9259.5	16077	2442.03	0.151896	-2.71884	0.000465236	0.0801422	Down	730.459	1151.19	564.29	99.0484	91.4673	276.85	1175	gi|727515022|ref|XP_010433849.1|PREDICTED: NAD(P)H-quinone oxidoreductase subunit S, chloroplastic-like [Camelina sativa]	3.88035e-69	sp|Q9T0A4|NDHS_ARATH	2e-67	NAD(P)H-quinone oxidoreductase subunit S, chloroplastic {ECO:0000305}										GO:0009507;GO:0009534;GO:0009535;GO:0010598;GO:0016491;GO:0048038;GO:0009767;GO:0006810	chloroplast|chloroplast thylakoid|chloroplast thylakoid membrane|NAD(P)H dehydrogenase complex (plastoquinone)|oxidoreductase activity|quinone binding|photosynthetic electron transport chain|transport
CL383Contig2	68.9063	119.637	18.1753	0.15192	-2.71861	0.0402871	1	Down	4.44478	4.3975	19.0016	1.61236	0.816942	2.38514	843	gi|778698217|ref|XP_011654486.1|PREDICTED: inactive leucine-rich repeat receptor-like serine/threonine-protein kinase At1g60630 [Cucumis sativus]	4.01565e-68	sp|Q84MA9|Y1063_ARATH	2e-55	Inactive leucine-rich repeat receptor-like serine/threonine-protein kinase At1g60630
CL15762Contig1	168.229	292.045	44.4144	0.152081	-2.71709	0.00418425	0.385863	Down	27.5576	45.1553	77.8336	0	0	28.1969	367
CL30255Contig1	299.32	518.842	79.7988	0.153802	-2.70086	0.00132631	0.177203	Down	11.8494	14.8747	5.61307	2.39502	2.05184	1.69842	2848	gi|700201165|gb|KGN56298.1|hypothetical protein Csa_3G113400 [Cucumis sativus]	0	sp|Q3KTM0|FRO7_ARATH	0	Ferric reduction oxidase 7, chloroplastic	KOG0039	0	Ferric reductase, NADH/NADPH oxidase and related proteins							GO:0009507;GO:0031969;GO:0016021;GO:0000293;GO:0046872;GO:0006811;GO:0009767	chloroplast|chloroplast membrane|integral component of membrane|ferric-chelate reductase activity|metal ion binding|ion transport|photosynthetic electron transport chain
CL7806Contig1	147.219	254.997	39.4416	0.154675	-2.69269	0.00881312	0.642645	Down	41.3827	29.3254	11.8409	2.43565	1.94491	11.9493	551	gi|659079675|ref|XP_008440382.1|PREDICTED: BTB/POZ and TAZ domain-containing protein 4 isoform X2 [Cucumis melo]	3.45393e-46	sp|Q9FJX5|BT4_ARATH	3e-27	BTB/POZ and TAZ domain-containing protein 4	KOG1778	7e-28	CREB binding protein/P300 and related TAZ Zn-finger proteins
CL34437Contig1	124.389	215.397	33.3814	0.154976	-2.68988	0.0110574	0.738668	Down	4.70723	6.33807	8.03777	0.267299	0.887171	2.4396	2095	gi|659099557|ref|XP_008450661.1|PREDICTED: root phototropism protein 3-like isoform X1 [Cucumis melo]	8.5959e-264	sp|Q9FMF5|RPT3_ARATH	6e-102	Root phototropism protein 3
CL26383Contig1	313.787	543.246	84.3282	0.15523	-2.68752	0.000477834	0.0818663	Down	17.2204	15.6023	28.7934	4.0614	1.77909	5.60481	1659	gi|449462792|ref|XP_004149124.1|PREDICTED: spermidine hydroxycinnamoyl transferase-like [Cucumis sativus]	2.58558e-117	sp|O64470|SHT_ARATH	2e-120	Spermidine hydroxycinnamoyl transferase				ko00940;ko00941;ko00945	Phenylpropanoid biosynthesis|Flavonoid biosynthesis|Stilbenoid, diarylheptanoid and gingerol biosynthesis	3	K13065	E2.3.1.133, HCT	shikimate O-hydroxycinnamoyltransferase	GO:0016410;GO:0080074;GO:0080073;GO:0080075;GO:0080072;GO:0009555;GO:0010584;GO:0080088	N-acyltransferase activity|spermidine:caffeoyl CoA N-acyltransferase activity|spermidine:coumaroyl CoA N-acyltransferase activity|spermidine:feruloyl CoA N-acyltransferase activity|spermidine:sinapoyl CoA N-acyltransferase activity|pollen development|pollen exine formation|spermidine hydroxycinnamate conjugate biosynthetic process
CL9398Contig1	1383.67	2395.48	371.867	0.155237	-2.68745	0.00777949	0.592643	Down	149.667	211.212	570.653	13.2351	15.9021	142.689	496	gi|700189109|gb|KGN44342.1|Photosystem II protein [Cucumis sativus]	3.96351e-22							ko00195	Photosynthesis	1	K03542	psbS	photosystem II 22kDa protein
CL43495Contig1	100.622	174.18	27.0645	0.155382	-2.68611	0.032138	1	Down	25.7782	27.4425	3.08602	2.60595	3.75824	4.72444	539
CL2189Contig1	1280.16	2215.68	344.646	0.155549	-2.68456	6.77134e-06	0.00250075	Down	69.2977	95.0478	82.9491	6.78956	8.61798	32.1488	1637	gi|449453011|ref|XP_004144252.1|PREDICTED: protein STAY-GREEN LIKE, chloroplastic [Cucumis sativus]	7.57999e-117	sp|Q94AQ9|SGRL_ARATH	6e-88	Protein STAY-GREEN LIKE, chloroplastic				ko00860	Porphyrin and chlorophyll metabolism	1	K22013	SGR, SGRL	magnesium dechelatase	GO:0009507;GO:0009658	chloroplast|chloroplast organization
CL32460Contig1	1040.34	1798.18	282.504	0.157105	-2.6702	1.21319e-05	0.00393645	Down	51.4397	36.2265	55.6757	2.97815	1.67057	23.16	2334	gi|659098460|ref|XP_008450149.1|PREDICTED: glycerophosphodiester phosphodiesterase GDPD1, chloroplastic-like [Cucumis melo]	2.67448e-170	sp|Q9FLM1|GDPD2_ARATH	1e-92	Glycerophosphodiester phosphodiesterase GDPD2 {ECO:0000305}	KOG2421	2e-93	Predicted starch-binding protein							GO:0005623;GO:0008889;GO:0030643;GO:0006071;GO:0046475	cell|glycerophosphodiester phosphodiesterase activity|cellular phosphate ion homeostasis|glycerol metabolic process|glycerophospholipid catabolic process
CL22819Contig1	84.4715	145.909	23.0339	0.157865	-2.66324	0.0353548	1	Down	6.75278	14.1015	12.5425	1.20985	0.488819	4.92036	801
CL3532Contig1	727.181	1255.82	198.548	0.158102	-2.66107	4.7533e-05	0.0133714	Down	25.8267	26.8035	16.5723	4.26048	1.82675	7.62455	3269	gi|449454584|ref|XP_004145034.1|PREDICTED: uncharacterized protein LOC101214568 [Cucumis sativus]	2.13417e-258
CL29687Contig1	1904.47	3286.78	522.164	0.158868	-2.6541	0.00232715	0.263794	Down	79.2782	50.1663	26.5068	11.7369	9.95175	8.66783	3777	gi|659097015|ref|XP_008449398.1|PREDICTED: uncharacterized protein LOC103491296 [Cucumis melo]	0	sp|Q9NUJ3|T11L1_HUMAN	7e-10	T-complex protein 11-like protein 1	KOG1981	0	SOK1 kinase belonging to the STE20/SPS1/GC kinase family							GO:0005874	microtubule
CL22130Contig1	289.494	499.355	79.6329	0.159471	-2.64863	0.000912015	0.135156	Down	16.0339	37.0182	36.8642	3.69665	1.76027	12.2123	1024	gi|659093009|ref|XP_008447332.1|PREDICTED: probable pectate lyase 8 [Cucumis melo]	6.36991e-145	sp|Q9M8Z8|PLY8_ARATH	2e-147	Probable pectate lyase 8				ko02024;ko00040	Quorum sensing|Pentose and glucuronate interconversions	2	K01728	pel	pectate lyase	GO:0046872;GO:0030570;GO:0045490	metal ion binding|pectate lyase activity|pectin catabolic process
CL24965Contig1	217.871	375.468	60.2747	0.160532	-2.63907	0.0342366	1	Down	31.3619	19.5529	4.01134	3.36576	3.62818	4.00697	1205	gi|449453079|ref|XP_004144286.1|PREDICTED: uncharacterized protein LOC101207424 [Cucumis sativus]	1.21958e-77
CL3926Contig1	215.626	371.191	60.062	0.161809	-2.62764	0.00251563	0.276755	Down	14.1542	13.0608	12.389	2.94312	2.29335	2.5124	1713	gi|700203979|gb|KGN59112.1|hypothetical protein Csa_3G775250 [Cucumis sativus]	8.78096e-209	sp|Q9LFA4|IQM3_ARATH	0	IQ domain-containing protein IQM3 {ECO:0000305}										GO:0005737;GO:0005634	cytoplasm|nucleus
CL23388Contig1	192.222	330.842	53.6017	0.162016	-2.62579	0.00453385	0.406857	Down	30.5892	27.2174	13.2009	3.67353	2.54541	8.32138	833	gi|449439833|ref|XP_004137690.1|PREDICTED: CASP-like protein 4B1 [Cucumis sativus]	5.09475e-68	sp|D7LBN4|CSPLH_ARALL	4e-44	CASP-like protein 4B1										GO:0016021;GO:0005886	integral component of membrane|plasma membrane
CL44046Contig1	104.046	178.731	29.3608	0.164273	-2.60583	0.0247182	1	Down	9.80153	8.9904	7.75502	1.32618	0.475425	3.60295	1227
CL1Contig36	192.77	330.995	54.5445	0.164789	-2.60131	0.0182117	0.976793	Down	60.3282	93.429	22.8211	12.5762	8.22095	16.2173	329
CL14153Contig1	677.618	1163.18	192.061	0.165118	-2.59843	6.48919e-05	0.0169165	Down	117.116	189.546	255.825	5.8253	3.78463	105.588	386
CL4168Contig1	2346.66	4028.03	665.277	0.165162	-2.59805	0.0139768	0.844462	Down	63.7615	168.495	81.1922	48.2513	9.43582	6.54977	2295	gi|700191126|gb|KGN46330.1|hypothetical protein Csa_6G085120 [Cucumis sativus]	3.28951e-247
CL23360Contig1	1380.49	2369.47	391.513	0.165232	-2.59743	0.000251824	0.0492642	Down	110.213	219.375	186.755	7.99287	2.15318	97.6982	839	gi|307135903|gb|ADN33767.1|gag protease polyprotein, partial [Cucumis melo subsp. melo]	5.56919e-19
CL27905Contig1	750.497	1286.33	214.664	0.166881	-2.58311	5.41361e-05	0.0147551	Down	33.396	33.8687	24.6383	6.3353	5.70605	6.62844	2535	gi|659126394|ref|XP_008463161.1|PREDICTED: protein REVEILLE 1-like isoform X1 [Cucumis melo]	3.83956e-200	sp|F4KGY6|RVE1_ARATH	1e-36	Protein REVEILLE 1	KOG0724	6e-37	Zuotin and related molecular chaperones (DnaJ superfamily), contains DNA-binding domains							GO:0005634;GO:0003677;GO:0003700;GO:0009851;GO:0009734;GO:0007623;GO:0010600;GO:0006355;GO:0006351	nucleus|DNA binding|transcription factor activity, sequence-specific DNA binding|auxin biosynthetic process|auxin-activated signaling pathway|circadian rhythm|regulation of auxin biosynthetic process|regulation of transcription, DNA-templated|transcription, DNA-templated
CL5921Contig1	5239.88	8977.46	1502.29	0.167341	-2.57914	1.76345e-06	0.00081311	Down	159.302	249.83	260.501	19.9585	13.5655	105.303	2471	gi|659130512|ref|XP_008465212.1|PREDICTED: omega-3 fatty acid desaturase, chloroplastic [Cucumis melo]	3.6873e-217	sp|P48619|FAD3C_RICCO	0	Omega-3 fatty acid desaturase, chloroplastic										GO:0031969;GO:0016717;GO:0006636	chloroplast membrane|oxidoreductase activity, acting on paired donors, with oxidation of a pair of donors resulting in the reduction of molecular oxygen to two molecules of water|unsaturated fatty acid biosynthetic process
CL5591Contig1	266.088	455.821	76.3551	0.167511	-2.57767	0.00233381	0.26406	Down	22.6737	30.0785	11.7412	1.92254	3.2981	8.4295	1255	gi|659078928|ref|XP_008439981.1|PREDICTED: uncharacterized protein LOC103484606 [Cucumis melo]	1.59735e-65
CL2906Contig2	1481.93	2537.99	425.873	0.1678	-2.57519	1.01951e-05	0.00351245	Down	132.389	140.186	100.46	20.1764	23.8742	32.3541	1232	gi|449454446|ref|XP_004144966.1|PREDICTED: uncharacterized protein At4g15545-like [Cucumis sativus]	3.74473e-152	sp|Q93W28|Y4554_ARATH	4e-122	Uncharacterized protein At4g15545										GO:0016021;GO:0022857	integral component of membrane|transmembrane transporter activity
CL2460Contig2	500.887	857.747	144.027	0.167913	-2.57421	0.000229305	0.0461685	Down	91.9257	127.842	89.584	17.401	9.90592	37.4848	502
CL26494Contig1	802.487	1373.93	231.047	0.168166	-2.57205	5.74987e-05	0.0154301	Down	102.52	141.141	92.585	13.8561	11.6758	45.1709	738	gi|659083949|ref|XP_008442626.1|PREDICTED: uncharacterized protein LOC103486442 [Cucumis melo]	9.63194e-62
CL25630Contig1	1595.8	2731.64	459.964	0.168384	-2.57018	0.000192848	0.040525	Down	206.575	207.315	100.035	40.2181	42.6243	22.5801	950	gi|659108857|ref|XP_008454423.1|PREDICTED: uncharacterized protein LOC103494832 [Cucumis melo]	3.49819e-85
CL6972Contig1	859.971	1471.96	247.986	0.168474	-2.5694	2.86743e-05	0.00866231	Down	65.5359	71.1579	132.267	12.4484	9.23149	32.4676	1033	gi|659101839|ref|XP_008451819.1|PREDICTED: CASP-like protein F16 [Cucumis melo]	4.94799e-80	sp|B9I0G0|CSPLA_POPTR	3e-76	CASP-like protein 2A1										GO:0016021;GO:0005886	integral component of membrane|plasma membrane
CL22369Contig1	216.16	369.593	62.7274	0.16972	-2.55877	0.003188	0.324758	Down	12.2767	27.8353	40.1413	1.04178	0	15.7989	865
CL29295Contig1	48838.7	83465.9	14211.5	0.170267	-2.55413	7.35177e-07	0.000416631	Down	3823.76	5315.85	6792.05	760.418	694.072	1817.14	974	gi|659112074|ref|XP_008456052.1|PREDICTED: ferredoxin-like [Cucumis melo]	4.78009e-46	sp|P16972|FER2_ARATH	9e-56	Ferredoxin-2, chloroplastic				ko00195	Photosynthesis	1	K02639	petF	ferredoxin	GO:0009507;GO:0051537;GO:0009055;GO:0071949;GO:0046872;GO:0016491;GO:0009643;GO:0009767	chloroplast|2 iron, 2 sulfur cluster binding|electron carrier activity|FAD binding|metal ion binding|oxidoreductase activity|photosynthetic acclimation|photosynthetic electron transport chain
CL28527Contig1	16797	28696	4897.99	0.170685	-2.55059	0.000457246	0.0789876	Down	973.182	1357.8	633.253	180.328	206.101	238.333	1728	gi|700192904|gb|KGN48108.1|Aminotransferase 2 [Cucumis sativus]	9.61189e-227	sp|Q56YA5|SGAT_ARATH	0	Serine--glyoxylate aminotransferase	KOG2862	0	Alanine-glyoxylate aminotransferase AGT1	ko04146;ko00250;ko00260;ko00630;ko00680	Peroxisome|Alanine, aspartate and glutamate metabolism|Glycine, serine and threonine metabolism|Glyoxylate and dicarboxylate metabolism|Methane metabolism	5	K00830	AGXT	alanine-glyoxylate transaminase / serine-glyoxylate transaminase / serine-pyruvate transaminase	GO:0048046;GO:0009507;GO:0009570;GO:0016020;GO:0005777;GO:0005886;GO:0008453;GO:0050281;GO:0004760;GO:0009853	apoplast|chloroplast|chloroplast stroma|membrane|peroxisome|plasma membrane|alanine-glyoxylate transaminase activity|serine-glyoxylate transaminase activity|serine-pyruvate transaminase activity|photorespiration
CL26744Contig1	3145.07	5370.36	919.784	0.17127	-2.54565	2.7905e-06	0.00118019	Down	226.892	275.127	355.892	51.1861	42.1945	82.9373	1163	gi|659087566|ref|XP_008444522.1|PREDICTED: uncharacterized protein LOC103487814 [Cucumis melo]	2.38283e-137
CL25308Contig1	253.016	431.78	74.2516	0.171966	-2.5398	0.00253015	0.277074	Down	36.9588	31.9705	18.6872	7.18569	2.88304	8.75568	886
CL32066Contig1	185.015	315.635	54.395	0.172335	-2.53671	0.0191904	0.998477	Down	2.41654	9.52994	18.1296	1.10664	1.52386	3.4404	2005	gi|700191077|gb|KGN46281.1|hypothetical protein Csa_6G079750 [Cucumis sativus]	0	sp|F4HVY0|CER1_ARATH	0	Protein ECERIFERUM 1				ko00073	Cutin, suberine and wax biosynthesis	1	K15404	K15404, CER1	aldehyde decarbonylase	GO:0005789;GO:0016021;GO:0005506;GO:0016491;GO:0006633;GO:0006629	endoplasmic reticulum membrane|integral component of membrane|iron ion binding|oxidoreductase activity|fatty acid biosynthetic process|lipid metabolic process
CL9067Contig1	581.888	992.382	171.395	0.17271	-2.53357	0.000310847	0.0584745	Down	167.391	254.534	139.606	23.4538	18.0855	80.7648	317	gi|449439367|ref|XP_004137457.1|PREDICTED: calcium sensing receptor, chloroplastic [Cucumis sativus]	4.1074e-20
CL23706Contig1	191.911	327.163	56.6585	0.173181	-2.52965	0.00554193	0.464368	Down	14.3916	23.408	21.5093	3.56578	0.984758	8.19773	1011	gi|700194385|gb|KGN49562.1|hypothetical protein Csa_5G002570 [Cucumis sativus]	6.57965e-100	sp|Q9SY73|PTALR_ARATH	3e-91	NADPH-dependent pterin aldehyde reductase {ECO:0000303|PubMed:17550420}	KOG0725	6e-92	Reductases with broad range of substrate specificities							GO:0005829;GO:0016616;GO:0006760	cytosol|oxidoreductase activity, acting on the CH-OH group of donors, NAD or NADP as acceptor|folic acid-containing compound metabolic process
CL10382Contig1	303.651	517.516	89.7867	0.173496	-2.52703	0.0419463	1	Down	68.8783	64.5164	7.17955	9.92112	6.47053	14.8824	642	gi|700206832|gb|KGN61951.1|hypothetical protein Csa_2G271440 [Cucumis sativus]	8.20627e-31
CL45147Contig1	106.002	180.654	31.3505	0.173538	-2.52667	0.0245605	1	Down	31.0068	18.1315	16.7366	4.68555	6.17028	2.70486	499	gi|255688225|gb|ACU29603.1|Si transport-like protein 1 [Cucumis sativus]	4.7861e-51	sp|Q67WJ8|NIP22_ORYSJ	1e-36	Aquaporin NIP2-2	KOG0223	7e-21	Aquaporin (major intrinsic protein family)							GO:0005887;GO:0015254;GO:0015250;GO:0009992;GO:0034220	integral component of plasma membrane|glycerol channel activity|water channel activity|cellular water homeostasis|ion transmembrane transport
CL433Contig1	1490.29	2539.05	441.533	0.173897	-2.52369	1.08347e-05	0.00367142	Down	46.2051	66.2338	95.9242	10.4348	8.51032	24.5853	2280	gi|659086315|ref|XP_008443868.1|PREDICTED: CBL-interacting serine/threonine-protein kinase 6-like [Cucumis melo]	7.19814e-236	sp|O65554|CIPK6_ARATH	0	CBL-interacting serine/threonine-protein kinase 6	KOG0583	0	Serine/threonine protein kinase							GO:0005783;GO:0005622;GO:0005524;GO:0004674;GO:0010540;GO:0042538;GO:0035556;GO:0007275;GO:0018105;GO:0018107;GO:0009651;GO:0009414	endoplasmic reticulum|intracellular|ATP binding|protein serine/threonine kinase activity|basipetal auxin transport|hyperosmotic salinity response|intracellular signal transduction|multicellular organism development|peptidyl-serine phosphorylation|peptidyl-threonine phosphorylation|response to salt stress|response to water deprivation
comp52006_c0_seq7_3	122.365	208.462	36.2676	0.173977	-2.52303	0.0178941	0.967685	Down	4.97205	4.54936	6.78246	1.15426	0.333398	1.96568	2383	gi|778691784|ref|XP_011653350.1|PREDICTED: LOW QUALITY PROTEIN: BTB/POZ domain-containing protein DOT3 [Cucumis sativus]	1.06446e-254	sp|Q9LFU0|DOT3_ARATH	2e-152	BTB/POZ domain-containing protein DOT3
CL258Contig3	247.268	420.901	73.6356	0.174948	-2.515	0.00205588	0.240605	Down	4.77894	5.97975	9.75253	1.13411	1.06951	2.05276	3855	gi|659076087|ref|XP_008438494.1|PREDICTED: long-chain-alcohol oxidase FAO1 [Cucumis melo]	0	sp|B5WWZ8|FAO1_LOTJA	0	Long-chain-alcohol oxidase FAO1										GO:0016021;GO:0050660;GO:0046577;GO:0006066;GO:0055114;GO:0009409	integral component of membrane|flavin adenine dinucleotide binding|long-chain-alcohol oxidase activity|alcohol metabolic process|oxidation-reduction process|response to cold
comp46592_c0_seq1_3	85.7193	145.741	25.6977	0.176325	-2.50369	0.0472379	1	Down	4.77053	3.80471	0.539805	0.130629	0.954685	0.919437	2802	gi|661902863|ref|NP_001284406.1|pyruvate decarboxylase [Cucumis melo]	0	sp|P51850|PDC1_PEA	0	Pyruvate decarboxylase 1	KOG1184	0	Thiamine pyrophosphate-requiring enzyme	ko00010	Glycolysis / Gluconeogenesis	1	K01568	PDC, pdc	pyruvate decarboxylase	GO:0000287;GO:0004737;GO:0030976	magnesium ion binding|pyruvate decarboxylase activity|thiamine pyrophosphate binding
CL21678Contig1	208.342	354.101	62.5835	0.176739	-2.50031	0.00806352	0.604518	Down	43.9635	31.5426	11.8061	4.12943	6.30451	8.66081	721	gi|659127624|ref|XP_008463800.1|PREDICTED: ethylene-responsive transcription factor 4 [Cucumis melo]	3.97221e-63	sp|O80340|ERF78_ARATH	5e-21	Ethylene-responsive transcription factor 4										GO:0016604;GO:0005634;GO:0043565;GO:0003700;GO:0009873;GO:0009864;GO:0010105;GO:0045892;GO:0009737;GO:0010200;GO:0009723;GO:0006351	nuclear body|nucleus|sequence-specific DNA binding|transcription factor activity, sequence-specific DNA binding|ethylene-activated signaling pathway|induced systemic resistance, jasmonic acid mediated signaling pathway|negative regulation of ethylene-activated signaling pathway|negative regulation of transcription, DNA-templated|response to abscisic acid|response to chitin|response to ethylene|tr…
CL27979Contig1	124.855	211.995	37.7159	0.177909	-2.49078	0.0212507	1	Down	15.6309	23.8859	15.9824	1.09005	0.71548	10.7116	690
CL36106Contig1	439.975	746.956	132.993	0.178046	-2.48968	0.00296413	0.309668	Down	18.523	9.7865	8.29951	0.803062	0.766069	6.65382	3702	gi|659086474|ref|XP_008443953.1|PREDICTED: uncharacterized protein LOC103487420 isoform X2 [Cucumis melo]	0	sp|Q6PR54|RIF1_MOUSE	3e-11	Telomere-associated protein RIF1				ko04550	Signaling pathways regulating pluripotency of stem cells	1	K11138	RIF1	telomere-associated protein RIF1	GO:0000781;GO:0000793;GO:0005737;GO:0001939;GO:0001940;GO:0005634;GO:0005886;GO:0051233;GO:0007049;GO:0000122;GO:2001034;GO:0019827;GO:0043247	chromosome, telomeric region|condensed chromosome|cytoplasm|female pronucleus|male pronucleus|nucleus|plasma membrane|spindle midzone|cell cycle|negative regulation of transcription from RNA polymerase II promoter|positive regulation of double-strand break repair via nonhomologous end joining|stem cell population maintenance|telomere maintenance in response to DNA damage
CL14912Contig1	189.568	321.793	57.3436	0.1782	-2.48843	0.0145957	0.872398	Down	46.1363	52.1525	14.5619	3.03494	2.67967	20.2701	503	gi|339716254|gb|AEJ88365.1|hydroxycinnamoyltransferase [Cucumis sativus]	1.32626e-18	sp|Q8GSM7|HST_TOBAC	2e-17	Shikimate O-hydroxycinnamoyltransferase				ko00940;ko00941;ko00945	Phenylpropanoid biosynthesis|Flavonoid biosynthesis|Stilbenoid, diarylheptanoid and gingerol biosynthesis	3	K13065	E2.3.1.133, HCT	shikimate O-hydroxycinnamoyltransferase	GO:0047172	shikimate O-hydroxycinnamoyltransferase activity
comp49653_c0_seq4_3	240.793	408.461	73.1263	0.179029	-2.48173	0.00425829	0.390924	Down	6.41728	12.289	25.4855	1.05883	2.21513	6.0264	1766	gi|700203831|gb|KGN58964.1|hypothetical protein Csa_3G740080 [Cucumis sativus]	2.10021e-183	sp|Q9LZG0|ADK2_ARATH	0	Adenosine kinase 2	KOG2854	0	Possible pfkB family carbohydrate kinase	ko00230	Purine metabolism	1	K00856	E2.7.1.20, ADK	adenosine kinase	GO:0005829;GO:0005634;GO:0005886;GO:0004001;GO:0005524;GO:0005507;GO:0006169;GO:0044209;GO:0016032	cytosol|nucleus|plasma membrane|adenosine kinase activity|ATP binding|copper ion binding|adenosine salvage|AMP salvage|viral process
CL45594Contig1	264.95	448.977	80.9238	0.18024	-2.47201	0.0107441	0.727615	Down	53.9163	56.0369	14.8217	9.93974	8.54741	9.66406	634	gi|700195402|gb|KGN50579.1|hypothetical protein Csa_5G184300 [Cucumis sativus]	8.25869e-36	sp|O22285|PMTB_ARATH	3e-15	Probable methyltransferase PMT11										GO:0005768;GO:0005794;GO:0000139;GO:0016021;GO:0005802;GO:0005774;GO:0008757;GO:0032259	endosome|Golgi apparatus|Golgi membrane|integral component of membrane|trans-Golgi network|vacuolar membrane|S-adenosylmethionine-dependent methyltransferase activity|methylation
CL32Contig3	102.618	173.874	31.3616	0.18037	-2.47097	0.0282553	1	Down	1.60195	2.3459	3.18284	0.170872	0.493692	0.870418	4550	gi|778673120|ref|XP_004138632.2|PREDICTED: L-Ala-D/L-amino acid epimerase isoform X2 [Cucumis sativus]	4.03934e-199	sp|B9I2J6|AXEP_POPTR	1e-136	L-Ala-D/L-amino acid epimerase	KOG1187	1e-130	Serine/threonine protein kinase							GO:0000287;GO:0016854;GO:0006518	magnesium ion binding|racemase and epimerase activity|peptide metabolic process
CL5908Contig1	4052.47	6865.92	1239.01	0.180458	-2.47027	0.0010064	0.144537	Down	480.447	654.972	286.98	111.966	132.385	68.8444	860	gi|700191894|gb|KGN47098.1|hypothetical protein Csa_6G187910 [Cucumis sativus]	6.08693e-32
CL2865Contig2	531.44	899.912	162.969	0.181094	-2.46519	0.0491272	1	Down	41.3666	30.8663	3.69059	7.52886	6.53542	3.01183	2075	gi|548862256|gb|ERN19620.1|hypothetical protein AMTR_s00062p00135500 [Amborella trichopoda]	1.43042e-25
CL568Contig2	183.756	311.097	56.4149	0.181342	-2.46322	0.00809534	0.604911	Down	7.13327	5.15206	1.98242	1.13236	1.03247	1.04181	3881	gi|1009152844|ref|XP_015894316.1|PREDICTED: squamosa promoter-binding-like protein 3 [Ziziphus jujuba]	2.26867e-56	sp|A3A2Z8|SPL3_ORYSJ	2e-24	Squamosa promoter-binding-like protein 3										GO:0005634;GO:0003677;GO:0046872;GO:0006355;GO:0006351	nucleus|DNA binding|metal ion binding|regulation of transcription, DNA-templated|transcription, DNA-templated
CL13221Contig1	984.206	1665.42	302.995	0.181933	-2.45852	0.00520827	0.441766	Down	91.2599	226.09	177.017	1.79808	1.39416	111.409	614
CL1405Contig2	686.301	1160.81	211.798	0.182457	-2.45437	0.016417	0.935849	Down	18.7106	23.5773	65.6572	0.556675	0.0532226	23.1128	2075	gi|802604275|ref|XP_012073538.1|galactan beta-1,4-galactosyltransferase GALS1 [Jatropha curcas]	7.82029e-226	sp|O22807|GALS1_ARATH	0	Galactan beta-1,4-galactosyltransferase GALS1 {ECO:0000305}	KOG4735	3e-141	Extracellular protein with conserved cysteines							GO:0005794;GO:0000139;GO:0016021;GO:0048531;GO:0042546;GO:0071555;GO:0045489	Golgi apparatus|Golgi membrane|integral component of membrane|beta-1,3-galactosyltransferase activity|cell wall biogenesis|cell wall organization|pectin biosynthetic process
CL33922Contig1	1853.42	3134.65	572.2	0.18254	-2.45371	0.0106035	0.724121	Down	103.929	114.757	37.0468	6.30057	5.59598	48.4859	2168	gi|700198483|gb|KGN53641.1|hypothetical protein Csa_4G094530 [Cucumis sativus]	5.348e-117	sp|Q9FFX0|RBL9_ARATH	3e-32	RHOMBOID-like protein 9, chloroplastic {ECO:0000303|PubMed:17181860}	KOG2289	8e-33	Rhomboid family proteins							GO:0031969;GO:0016021;GO:0004252;GO:0016485	chloroplast membrane|integral component of membrane|serine-type endopeptidase activity|protein processing
CL40003Contig1	2031.22	3435.17	627.281	0.182606	-2.4532	0.00265965	0.28766	Down	108.692	93.1721	37.4025	14.6123	23.7316	15.0187	2555	gi|700207757|gb|KGN62876.1|hypothetical protein Csa_2G378580 [Cucumis sativus]	0	sp|Q8RWG1|Y4139_ARATH	0	Uncharacterized aarF domain-containing protein kinase At4g31390, chloroplastic	KOG1235	0	Predicted unusual protein kinase							GO:0009507;GO:0010287;GO:0005524;GO:0004672;GO:0015996;GO:0080183	chloroplast|plastoglobule|ATP binding|protein kinase activity|chlorophyll catabolic process|response to photooxidative stress
CL41864Contig1	1611.21	2723.43	498.988	0.18322	-2.44835	0.00010975	0.0258862	Down	36.0784	62.9952	41.457	6.14152	7.64656	18.0931	3503	gi|1002297013|ref|XP_015611942.1|PREDICTED: DNA-binding protein SMUBP-2 isoform X1 [Oryza sativa Japonica Group]	0	sp|P38935|SMBP2_HUMAN	3e-99	DNA-binding protein SMUBP-2	KOG1803	0	DNA helicase							GO:0030424;GO:0005737;GO:0030426;GO:0030529;GO:0016020;GO:0005634;GO:0005524;GO:0043141;GO:0032575;GO:0003677;GO:0003678;GO:0008094;GO:0043022;GO:0003723;GO:0008186;GO:0003697;GO:0008134;GO:0000049;GO:0008270;GO:0006310;GO:0006281;GO:0006260;GO:0051260;GO:0006357;GO:0006351;GO:0006412	axon|cytoplasm|growth cone|intracellular ribonucleoprotein complex|membrane|nucleus|ATP binding|ATP-dependent 5'-3' DNA helicase activity|ATP-dependent 5'-3' RNA helicase activity|DNA binding|DNA helicase activity|DNA-dependent ATPase activity|ribosome binding|RNA binding|RNA-dependent ATPase activity|single-stranded DNA binding|transcription factor binding|tRNA binding|zinc ion binding|DNA recom…
CL26276Contig1	287.687	486.215	89.1595	0.183374	-2.44714	0.00215499	0.248879	Down	24.003	14.2197	12.52	4.03757	2.57624	4.75688	1741	gi|659132361|ref|XP_008466157.1|PREDICTED: protein ECERIFERUM 1 [Cucumis melo]	4.6889e-179	sp|Q39048|CER2_ARATH	4e-67	Protein ECERIFERUM 1										GO:0005783;GO:0005634;GO:0016747;GO:0071555;GO:0009555;GO:0042761;GO:0010025	endoplasmic reticulum|nucleus|transferase activity, transferring acyl groups other than amino-acyl groups|cell wall organization|pollen development|very long-chain fatty acid biosynthetic process|wax biosynthetic process
CL32739Contig1	160.742	271.619	49.8644	0.183582	-2.4455	0.00993796	0.692551	Down	8.22651	8.92493	10.7973	1.14397	1.95819	3.04532	1798	gi|659111747|ref|XP_008455888.1|PREDICTED: arogenate dehydratase/prephenate dehydratase 1, chloroplastic-like [Cucumis melo]	1.9863e-182	sp|Q9SA96|AROD1_ARATH	8e-111	Arogenate dehydratase/prephenate dehydratase 1, chloroplastic	KOG2797	2e-111	Prephenate dehydratase	ko00400	Phenylalanine, tyrosine and tryptophan biosynthesis	1	K05359	ADT, PDT	arogenate/prephenate dehydratase	GO:0009507;GO:0009570;GO:0016597;GO:0047769;GO:0004664;GO:0009094	chloroplast|chloroplast stroma|amino acid binding|arogenate dehydratase activity|prephenate dehydratase activity|L-phenylalanine biosynthetic process
CL21285Contig1	2079.03	3513.04	645.023	0.183608	-2.4453	1.36366e-05	0.00440138	Down	127.95	104.903	72.3105	24.0468	25.7844	17.9166	2080	gi|778669900|ref|XP_011649320.1|PREDICTED: BTB/POZ domain-containing protein At5g67385 isoform X2 [Cucumis sativus]	4.05849e-243	sp|Q66GP0|Y5738_ARATH	0	BTB/POZ domain-containing protein At5g67385
CL38420Contig1	2414.73	4079.98	749.473	0.183695	-2.44461	0.0213525	1	Down	114.815	96.6182	21.5047	21.6893	23.6851	7.16688	3083	gi|269969644|sp|Q94A08.2|RFS2_ARATHRecName: Full=Probable galactinol--sucrose galactosyltransferase 2; AltName: Full=Protein SEED IMBIBITION 2; AltName: Full=Raffinose synthase 2	0	sp|Q94A08|RFS2_ARATH	0	Probable galactinol--sucrose galactosyltransferase 2				ko00052	Galactose metabolism	1	K06617	E2.4.1.82	raffinose synthase	GO:0009506;GO:0052692;GO:0016757;GO:0034484;GO:0080167;GO:0006979	plasmodesma|raffinose alpha-galactosidase activity|transferase activity, transferring glycosyl groups|raffinose catabolic process|response to karrikin|response to oxidative stress
CL35196Contig1	2702.34	4565.22	839.453	0.18388	-2.44316	6.61216e-06	0.00245752	Down	194.293	134.885	317.772	40.2546	20.6671	80.6489	1338	gi|659073862|ref|XP_008437293.1|PREDICTED: aquaporin PIP1-2 [Cucumis melo]	2.6619e-138	sp|Q39196|PIP14_ARATH	3e-168	Probable aquaporin PIP1-4	KOG0223	6e-167	Aquaporin (major intrinsic protein family)							GO:0005887;GO:0016020;GO:0005886;GO:0009506;GO:0005773;GO:0015254;GO:0015250;GO:0009992;GO:0034220;GO:0009414;GO:0006833	integral component of plasma membrane|membrane|plasma membrane|plasmodesma|vacuole|glycerol channel activity|water channel activity|cellular water homeostasis|ion transmembrane transport|response to water deprivation|water transport
CL667Contig1	299.876	506.536	93.215	0.184024	-2.44203	0.0223633	1	Down	13.3571	8.16634	2.80669	1.39208	1.59077	2.61432	3699	gi|700207522|gb|KGN62641.1|hypothetical protein Csa_2G363020 [Cucumis sativus]	1.75317e-246	sp|Q38924|PPA12_ARATH	2e-127	Fe(3)-Zn(2) purple acid phosphatase 12	KOG1378	2e-128	Purple acid phosphatase							GO:0005829;GO:0005576;GO:0009505;GO:0003993;GO:0046872;GO:0016036	cytosol|extracellular region|plant-type cell wall|acid phosphatase activity|metal ion binding|cellular response to phosphate starvation
CL24497Contig1	1209.61	2042.88	376.339	0.18422	-2.4405	0.0398364	1	Down	47.0168	49.1303	199.168	16.6588	5.91609	40.6281	1354	gi|659106148|ref|XP_008453264.1|PREDICTED: PLASMODESMATA CALLOSE-BINDING PROTEIN 3 [Cucumis melo]	4.2307e-79	sp|Q9FZ86|PDCB3_ARATH	7e-43	PLASMODESMATA CALLOSE-BINDING PROTEIN 3										GO:0031225;GO:0046658;GO:0009505;GO:0009506;GO:0001872;GO:0004553;GO:0030247;GO:0052543;GO:0009408	anchored component of membrane|anchored component of plasma membrane|plant-type cell wall|plasmodesma|(1->3)-beta-D-glucan binding|hydrolase activity, hydrolyzing O-glycosyl compounds|polysaccharide binding|callose deposition in cell wall|response to heat
CL4894Contig1	23413	39528.4	7297.49	0.184614	-2.43742	3.41662e-06	0.00138758	Down	947.966	1289.53	895.091	164.203	164.349	386.284	2284	gi|659130321|ref|XP_008465108.1|PREDICTED: phosphoribulokinase, chloroplastic-like [Cucumis melo]	3.13956e-212	sp|P25697|KPPR_ARATH	0	Phosphoribulokinase, chloroplastic	KOG4203	0	Armadillo/beta-Catenin/plakoglobin	ko00710	Carbon fixation in photosynthetic organisms	1	K00855	PRK, prkB	phosphoribulokinase	GO:0048046;GO:0009507;GO:0009941;GO:0009570;GO:0009535;GO:0005829;GO:0016020;GO:0010319;GO:0009579;GO:0005524;GO:0008974;GO:0004849;GO:0042742;GO:0006206;GO:0043097;GO:0019253;GO:0009409;GO:0009735	apoplast|chloroplast|chloroplast envelope|chloroplast stroma|chloroplast thylakoid membrane|cytosol|membrane|stromule|thylakoid|ATP binding|phosphoribulokinase activity|uridine kinase activity|defense response to bacterium|pyrimidine nucleobase metabolic process|pyrimidine nucleoside salvage|reductive pentose-phosphate cycle|response to cold|response to cytokinin
CL46880Contig1	370.105	624.387	115.823	0.185498	-2.43052	0.0011606	0.159583	Down	27.7291	27.2498	22.6851	6.38178	1.85719	9.63128	1464	gi|947103070|gb|KRH51453.1|hypothetical protein GLYMA_06G007500 [Glycine max]	4.86629e-213	sp|Q39827|SPE1_SOYBN	0	Arginine decarboxylase				ko00330	Arginine and proline metabolism	1	K01583	E4.1.1.19	arginine decarboxylase	GO:0008792;GO:0006527;GO:0009446;GO:0008295	arginine decarboxylase activity|arginine catabolic process|putrescine biosynthetic process|spermidine biosynthetic process
CL17263Contig1	92.51	156.053	28.9674	0.185626	-2.42953	0.0434319	1	Down	18.5407	30.5092	27.8887	3.6156	2.54001	11.5288	372	gi|659095737|ref|XP_008448741.1|PREDICTED: probable methyltransferase PMT14 [Cucumis melo]	1.36693e-63	sp|Q94EJ6|PMTE_ARATH	1e-55	Probable methyltransferase PMT14										GO:0005768;GO:0005794;GO:0000139;GO:0016021;GO:0009505;GO:0005802;GO:0005774;GO:0008757;GO:0032259	endosome|Golgi apparatus|Golgi membrane|integral component of membrane|plant-type cell wall|trans-Golgi network|vacuolar membrane|S-adenosylmethionine-dependent methyltransferase activity|methylation
CL623Contig2	1425.5	2403.94	447.068	0.185973	-2.42683	0.00104158	0.14924	Down	33.388	76.4731	70.3867	3.64033	3.23955	35.0123	2449	gi|659132121|ref|XP_008466029.1|PREDICTED: pentatricopeptide repeat-containing protein At1g31920 [Cucumis melo]	0	sp|Q9C6T2|PPR68_ARATH	0	Pentatricopeptide repeat-containing protein At1g31920	KOG4197	0	FOG: PPR repeat
CL28962Contig1	1220.24	2056.57	383.918	0.186679	-2.42137	3.53849e-05	0.0103827	Down	61.1738	71.5578	125.622	5.93523	6.08134	46.4521	1500	gi|659126721|ref|XP_008463332.1|PREDICTED: uncharacterized protein LOC103501513 isoform X1 [Cucumis melo]	5.39689e-183	sp|Q9SR77|HBPL1_ARATH	2e-16	Heme-binding-like protein At3g10130, chloroplastic										GO:0009507;GO:0009535;GO:0010287	chloroplast|chloroplast thylakoid membrane|plastoglobule
comp66346_c3_seq2_1	147.552	248.552	46.5515	0.187291	-2.41665	0.0173918	0.952934	Down	34.2158	75.9033	36.4979	5.13284	3.79834	26.1338	303
CL28332Contig1	888.378	1495.57	281.182	0.188009	-2.41112	0.00696188	0.554464	Down	76.8	69.574	24.7848	10.8475	4.68605	25.6197	1550	gi|700199589|gb|KGN54747.1|Peroxidase 47 [Cucumis sativus]	2.3067e-160	sp|Q9SZB9|PER47_ARATH	4e-145	Peroxidase 47				ko00940	Phenylpropanoid biosynthesis	1	K00430	E1.11.1.7	peroxidase	GO:0005576;GO:0009505;GO:0020037;GO:0046872;GO:0004601;GO:0042744;GO:0009664;GO:0006979	extracellular region|plant-type cell wall|heme binding|metal ion binding|peroxidase activity|hydrogen peroxide catabolic process|plant-type cell wall organization|response to oxidative stress
CL33639Contig1	344.744	580.23	109.259	0.188304	-2.40887	0.0129253	0.81241	Down	5.21372	16.3751	23.2844	0.386375	0.119568	9.92901	2432	gi|1035405298|ref|XP_016900594.1|PREDICTED: subtilisin-like protease SBT5.3, partial [Cucumis melo]	7.71471e-164	sp|F4JXC5|SBT54_ARATH	7e-93	Subtilisin-like protease SBT5.4 {ECO:0000303|PubMed:16193095}										GO:0005618;GO:0005783;GO:0005886;GO:0004252;GO:0010074;GO:0040008	cell wall|endoplasmic reticulum|plasma membrane|serine-type endopeptidase activity|maintenance of meristem identity|regulation of growth
CL22866Contig1	160.158	269.479	50.8379	0.188653	-2.4062	0.0142369	0.856338	Down	21.9485	26.278	11.8626	5.06967	2.58753	6.50993	801
CL50813Contig1	172.762	290.591	54.9329	0.189039	-2.40325	0.00914955	0.657021	Down	7.30718	6.75339	11.0306	0.916951	1.16206	3.62931	2170	gi|659073610|ref|XP_008437155.1|PREDICTED: deoxyribodipyrimidine photo-lyase [Cucumis melo]	2.51132e-260	sp|Q9SB00|PHR_ARATH	0	Deoxyribodipyrimidine photo-lyase	KOG0133	0	Deoxyribodipyrimidine photolyase/cryptochrome							GO:0005634;GO:0003904;GO:0003677;GO:0003913;GO:0000166;GO:0000719;GO:0009650	nucleus|deoxyribodipyrimidine photo-lyase activity|DNA binding|DNA photolyase activity|nucleotide binding|photoreactive repair|UV protection
CL30676Contig1	245.98	413.584	78.3768	0.189506	-2.39968	0.0218877	1	Down	22.796	17.7612	5.25378	1.43784	1.40315	8.33883	1598	gi|449445075|ref|XP_004140299.1|PREDICTED: protein ODORANT1 [Cucumis sativus]	8.77935e-87	sp|Q50EX6|ODO1_PETHY	1e-40	Protein ODORANT1	KOG0048	1e-44	Transcription factor, Myb superfamily
comp59691_c0_seq1_2	316.692	532.46	100.924	0.189543	-2.3994	0.0169408	0.945944	Down	14.802	24.06	7.01495	2.86798	3.91319	4.06673	2044	gi|659114148|ref|XP_008456928.1|PREDICTED: protein NRT1/ PTR FAMILY 5.1 [Cucumis melo]	0	sp|Q8VZR7|PTR30_ARATH	0	Protein NRT1/ PTR FAMILY 5.1	KOG1237	0	Hﺉ抂詞ꛘ symporter							GO:0016021;GO:0005215;GO:0009624	integral component of membrane|transporter activity|response to nematode
comp51437_c0_seq3_3	11298.1	18986.6	3609.69	0.190118	-2.39504	0.000915053	0.135218	Down	1301.97	1343.7	586.808	249.93	246.73	262.585	1047	gi|562745014|gb|AHB33480.1|plasma intrinsic protein 2-4 [Cucumis sativus]	5.30729e-127	sp|Q9ATM4|PIP27_MAIZE	6e-139	Aquaporin PIP2-7	KOG0223	2e-137	Aquaporin (major intrinsic protein family)							GO:0016021;GO:0005886;GO:0015250	integral component of membrane|plasma membrane|water channel activity
CL27219Contig1	552.617	928.533	176.701	0.190301	-2.39364	0.000372251	0.0677397	Down	23.9298	30.2349	34.3796	4.01751	2.65168	14.0485	1937	gi|778677025|ref|XP_011650714.1|PREDICTED: putative glucose-6-phosphate 1-epimerase [Cucumis sativus]	9.7062e-153	sp|Q40784|AAPC_CENCI	7e-132	Putative glucose-6-phosphate 1-epimerase {ECO:0000250|UniProtKB:Q03161}	KOG1594	3e-161	Uncharacterized enzymes related to aldose 1-epimerase	ko00010	Glycolysis / Gluconeogenesis	1	K01792	E5.1.3.15	glucose-6-phosphate 1-epimerase	GO:0030246;GO:0047938;GO:0005975	carbohydrate binding|glucose-6-phosphate 1-epimerase activity|carbohydrate metabolic process
CL48414Contig1	235.824	396.106	75.5421	0.190712	-2.39053	0.00379434	0.362443	Down	17.6259	43.44	41.3124	5.36452	9.87153	7.87908	712	gi|661902806|ref|NP_001284471.1|expansin-A4 precursor [Cucumis melo]	7.26705e-40	sp|O48818|EXPA4_ARATH	6e-43	Expansin-A4
CL24332Contig1	10685.2	17936.5	3433.79	0.191441	-2.38503	0.000788276	0.120551	Down	307.691	512.307	308.261	46.707	24.13	203.088	2863	gi|113579075|dbj|BAF17438.1|Os05g0408900 [Oryza sativa Japonica Group]	0	sp|O78328|DXS_CAPAN	0	Probable 1-deoxy-D-xylulose-5-phosphate synthase, chloroplastic	KOG0523	0	Transketolase	ko00730;ko00900	Thiamine metabolism|Terpenoid backbone biosynthesis	2	K01662	dxs	1-deoxy-D-xylulose-5-phosphate synthase	GO:0009507;GO:0008661;GO:0046872;GO:0052865;GO:0016114;GO:0009228	chloroplast|1-deoxy-D-xylulose-5-phosphate synthase activity|metal ion binding|1-deoxy-D-xylulose 5-phosphate biosynthetic process|terpenoid biosynthetic process|thiamine biosynthetic process
CL15859Contig1	103.709	174.004	33.4143	0.192032	-2.38058	0.0368184	1	Down	21.663	33.6964	32.4657	2.01683	3.71418	14.9582	364
CL8824Contig1	993.605	1665.58	321.628	0.193103	-2.37256	0.00675303	0.542765	Down	146.601	115.658	49.2789	10.5573	10.7382	55.4017	953	gi|449467872|ref|XP_004151646.1|PREDICTED: uncharacterized protein LOC101213314 [Cucumis sativus]	9.02971e-70
CL28557Contig1	2166.85	3630.54	703.173	0.193683	-2.36823	0.0326349	1	Down	52.0069	76.0039	244.18	24.8172	8.09753	51.2398	1898	gi|700205437|gb|KGN60556.1|hypothetical protein Csa_2G000640 [Cucumis sativus]	2.55533e-153	sp|Q8H1S0|MIOX4_ARATH	3e-163	Inositol oxygenase 4	KOG1573	6e-164	Aldehyde reductase	ko00053;ko00562	Ascorbate and aldarate metabolism|Inositol phosphate metabolism	2	K00469	MIOX	inositol oxygenase	GO:0005737;GO:0050113;GO:0005506;GO:0019310;GO:0019853	cytoplasm|inositol oxygenase activity|iron ion binding|inositol catabolic process|L-ascorbic acid biosynthetic process
CL25935Contig1	1141.4	1911.52	371.286	0.194236	-2.36412	0.0275172	1	Down	87.0142	78.6493	15.3466	17.3094	17.3973	8.88301	1854	gi|449469787|ref|XP_004152600.1|PREDICTED: uncharacterized protein LOC101213956 [Cucumis sativus]	8.67065e-80
comp75186_c0_seq1_2	202.816	339.427	66.2042	0.195047	-2.35811	0.0300445	1	Down	27.8258	23.4037	5.1829	0.903098	3.91745	9.16251	1059	gi|659103155|ref|XP_008452503.1|PREDICTED: transcriptional activator Myb-like [Cucumis melo]	2.35971e-98	sp|Q9FDW1|MYB44_ARATH	1e-48	Transcription factor MYB44	KOG0048	6e-51	Transcription factor, Myb superfamily							GO:0005634;GO:0003677;GO:0003700;GO:0009738;GO:0042742;GO:0050832;GO:2000022;GO:2000031;GO:0009737;GO:0009733;GO:0046686;GO:0010200;GO:0009723;GO:0009739;GO:0009753;GO:0009751;GO:0009651;GO:0009414;GO:0006351	nucleus|DNA binding|transcription factor activity, sequence-specific DNA binding|abscisic acid-activated signaling pathway|defense response to bacterium|defense response to fungus|regulation of jasmonic acid mediated signaling pathway|regulation of salicylic acid mediated signaling pathway|response to abscisic acid|response to auxin|response to cadmium ion|response to chitin|response to ethylene|…
CL32248Contig1	638.465	1067.35	209.581	0.196357	-2.34845	0.000296355	0.0562662	Down	30.1818	33.6609	38.2206	6.07222	5.3272	12.9012	1930	gi|659097487|ref|XP_008449653.1|PREDICTED: uncharacterized protein LOC103491471 [Cucumis melo]	7.46854e-119
CL20903Contig1	8347.22	13948.4	2746.03	0.196871	-2.34468	0.00307911	0.317355	Down	2230.05	3422.82	1758.34	212.083	131.861	1525.49	337	gi|659069326|ref|XP_008449241.1|PREDICTED: chlorophyll a-b binding protein CP29.1, chloroplastic-like [Cucumis melo]	1.24106e-56	sp|Q07473|CB4A_ARATH	3e-66	Chlorophyll a-b binding protein CP29.1, chloroplastic				ko00196	Photosynthesis - antenna proteins	1	K08915	LHCB4	light-harvesting complex II chlorophyll a/b binding protein 4	GO:0009507;GO:0009941;GO:0009534;GO:0009535;GO:0016021;GO:0016020;GO:0009522;GO:0009523;GO:0010287;GO:0009579;GO:0016168;GO:0046872;GO:0031409;GO:0009768;GO:0018298;GO:0009637;GO:0010218;GO:0010114	chloroplast|chloroplast envelope|chloroplast thylakoid|chloroplast thylakoid membrane|integral component of membrane|membrane|photosystem I|photosystem II|plastoglobule|thylakoid|chlorophyll binding|metal ion binding|pigment binding|photosynthesis, light harvesting in photosystem I|protein-chromophore linkage|response to blue light|response to far red light|response to red light
CL24711Contig1	108.076	180.309	35.8432	0.198788	-2.3307	0.0382771	1	Down	12.9903	9.40501	7.31897	1.1162	1.95758	4.23315	1101
CL27763Contig1	853.558	1423.39	283.729	0.199334	-2.32674	0.000139986	0.0313309	Down	41.3155	38.2492	28.302	8.03506	14.2527	3.11353	2391	gi|449443273|ref|XP_004139404.1|PREDICTED: probable anion transporter 6, chloroplastic [Cucumis sativus]	6.33648e-260	sp|Q3E9A0|ANTR6_ARATH	8e-113	Probable anion transporter 6, chloroplastic	KOG2532	1e-71	Permease of the major facilitator superfamily							GO:0031969;GO:0016021;GO:0009536;GO:0005315;GO:0098656	chloroplast membrane|integral component of membrane|plastid|inorganic phosphate transmembrane transporter activity|anion transmembrane transport
CL33886Contig1	120.14	200.231	40.0481	0.200009	-2.32186	0.0282582	1	Down	4.06325	7.40032	6.18006	1.58806	1.68058	0.934812	2071	gi|778705166|ref|XP_004135471.2|PREDICTED: IAA-amino acid hydrolase ILR1-like 4 [Cucumis sativus]	3.17963e-202	sp|Q84XG9|ILL1_ORYSI	6e-131	IAA-amino acid hydrolase ILR1-like 1										GO:0005788;GO:0016787;GO:0008152	endoplasmic reticulum lumen|hydrolase activity|metabolic process
comp49202_c0_seq2_1	285.938	476.55	95.3262	0.200034	-2.32168	0.00402285	0.376069	Down	15.6032	23.5541	11.3136	2.72255	2.48302	7.51143	1688	gi|659080085|ref|XP_008440602.1|PREDICTED: uncharacterized protein LOC103484976 [Cucumis melo]	1.49187e-183
CL127Contig2	1339.3	2231.98	446.623	0.200102	-2.3212	7.3623e-05	0.01858	Down	34.2225	52.0234	63.941	5.6865	1.48638	30.0435	2760	gi|700207166|gb|KGN62285.1|hypothetical protein Csa_2G348230 [Cucumis sativus]	0	sp|P92990|PGL3_ARATH	0	Polygalacturonase 1 beta-like protein 3 {ECO:0000303|PubMed:26106400}										GO:0048046;GO:0005618	apoplast|cell wall
CL23730Contig1	25035.7	41691.3	8380.03	0.201002	-2.31472	0.000645626	0.101791	Down	1278.22	2362.19	2022.32	120.386	55.4785	1260.15	1346	gi|659102746|ref|XP_008452292.1|PREDICTED: chlorophyll a-b binding protein 13, chloroplastic [Cucumis melo]	2.40114e-147	sp|Q9S7M0|CB3_ARATH	6e-169	Chlorophyll a-b binding protein 3, chloroplastic				ko00196	Photosynthesis - antenna proteins	1	K08914	LHCB3	light-harvesting complex II chlorophyll a/b binding protein 3	GO:0009507;GO:0009941;GO:0009534;GO:0009535;GO:0016021;GO:0009522;GO:0009523;GO:0010287;GO:0009579;GO:0042651;GO:0016168;GO:0046872;GO:0031409;GO:0005198;GO:0015979;GO:0009768;GO:0009769;GO:0018298;GO:0010119;GO:0009737;GO:0009635;GO:0009644;GO:0009416	chloroplast|chloroplast envelope|chloroplast thylakoid|chloroplast thylakoid membrane|integral component of membrane|photosystem I|photosystem II|plastoglobule|thylakoid|thylakoid membrane|chlorophyll binding|metal ion binding|pigment binding|structural molecule activity|photosynthesis|photosynthesis, light harvesting in photosystem I|photosynthesis, light harvesting in photosystem II|protein-chr…
CL4439Contig1	1003.87	1671.56	336.187	0.201121	-2.31386	0.00108692	0.153112	Down	45.1444	46.255	20.6943	11.5529	7.11153	9.32702	2660	gi|700193620|gb|KGN48824.1|Chitin-inducible gibberellin-responsive protein [Cucumis sativus]	2.00862e-277	sp|Q9FL03|SCL4_ARATH	0	Scarecrow-like protein 4										GO:0005634;GO:0043565;GO:0003700;GO:0006355;GO:0006351	nucleus|sequence-specific DNA binding|transcription factor activity, sequence-specific DNA binding|regulation of transcription, DNA-templated|transcription, DNA-templated
CL25245Contig1	2532.7	4216.81	848.596	0.201241	-2.313	0.00397161	0.372985	Down	115.887	251.398	195.846	8.5216	3.24874	132.156	1364	gi|747094816|ref|XP_011095262.1|chlorophyll a-b binding protein 13, chloroplastic [Sesamum indicum]	5.29953e-17	sp|P27489|CB23_SOLLC	2e-18	Chlorophyll a-b binding protein 13, chloroplastic				ko00196	Photosynthesis - antenna proteins	1	K08914	LHCB3	light-harvesting complex II chlorophyll a/b binding protein 3	GO:0009941;GO:0009535;GO:0016021;GO:0009522;GO:0009523;GO:0010287;GO:0016168;GO:0046872;GO:0031409;GO:0009768;GO:0018298;GO:0009416	chloroplast envelope|chloroplast thylakoid membrane|integral component of membrane|photosystem I|photosystem II|plastoglobule|chlorophyll binding|metal ion binding|pigment binding|photosynthesis, light harvesting in photosystem I|protein-chromophore linkage|response to light stimulus
CL25354Contig1	266.465	443.476	89.4541	0.201711	-2.30964	0.00486796	0.42586	Down	31.5226	39.2052	14.5908	7.66199	7.08019	6.61145	922	gi|659117090|ref|XP_008458417.1|PREDICTED: dynein light chain 1, cytoplasmic [Cucumis melo]	4.90258e-49	sp|Q22799|DYL1_CAEEL	3e-38	Dynein light chain 1, cytoplasmic	KOG3430	2e-49	Dynein light chain type 1							GO:0005737;GO:0030286;GO:0005874;GO:0003774;GO:0007017	cytoplasm|dynein complex|microtubule|motor activity|microtubule-based process
CL25171Contig1	216.89	360.849	72.9309	0.202109	-2.30679	0.00732535	0.570539	Down	26.3373	23.4724	19.3533	6.34454	5.47318	5.00531	949	gi|778686245|ref|XP_011652356.1|PREDICTED: PRA1 family protein F2 [Cucumis sativus]	4.02806e-78	sp|Q9C889|PR1F2_ARATH	1e-51	PRA1 family protein F2 {ECO:0000303|PubMed:18583532}	KOG3142	3e-52	Prenylated rab acceptor 1							GO:0005783;GO:0010008;GO:0005794;GO:0016021;GO:0005774;GO:0016192	endoplasmic reticulum|endosome membrane|Golgi apparatus|integral component of membrane|vacuolar membrane|vesicle-mediated transport
CL4679Contig1	9618.43	15998.7	3238.13	0.202399	-2.30473	0.0063356	0.513251	Down	443.657	850.543	478.981	24.6306	44.948	388.172	1621	gi|778697221|ref|XP_011654282.1|PREDICTED: glyceraldehyde-3-phosphate dehydrogenase GAPB, chloroplastic isoform X1 [Cucumis sativus]	6.66045e-174	sp|P12859|G3PB_PEA	4e-180	Glyceraldehyde-3-phosphate dehydrogenase B, chloroplastic	KOG0657	1e-173	Glyceraldehyde 3-phosphate dehydrogenase	ko00710	Carbon fixation in photosynthetic organisms	1	K05298	GAPA	glyceraldehyde-3-phosphate dehydrogenase (NADP) (phosphorylating)	GO:0009507;GO:0047100;GO:0051287;GO:0050661;GO:0006006;GO:0019253	chloroplast|glyceraldehyde-3-phosphate dehydrogenase (NADP) (phosphorylating) activity|NAD binding|NADP binding|glucose metabolic process|reductive pentose-phosphate cycle
CL3747Contig1	3685.43	6126.63	1244.23	0.203086	-2.29984	0.00243873	0.272414	Down	143.3	158.872	64.4996	29.2334	21.1637	43.0127	2972	gi|659120877|ref|XP_008460394.1|PREDICTED: U-box domain-containing protein 9 [Cucumis melo]	1.04316e-205	sp|Q9SRT0|PUB9_ARATH	0	U-box domain-containing protein 9	KOG0167	0	FOG: Armadillo/beta-catenin-like repeats
CL21419Contig1	758.238	1260.16	256.32	0.203403	-2.29759	0.00564059	0.469985	Down	29.8821	32.0672	11.2528	5.7305	4.57275	8.40726	3051	gi|659081223|ref|XP_008441218.1|PREDICTED: uncharacterized protein LOC103485418 [Cucumis melo]	1.67104e-105
CL30268Contig1	258.612	429.552	87.6713	0.204099	-2.29266	0.00352782	0.347261	Down	21.7564	23.5604	63.0904	6.88019	5.8879	12.9071	762	gi|700205624|gb|KGN60743.1|hypothetical protein Csa_2G009320 [Cucumis sativus]	2.1075e-99	sp|Q9FYQ8|TMN11_ARATH	9e-93	Transmembrane 9 superfamily member 11 {ECO:0000305}	KOG1278	2e-67	Endosomal membrane proteins, EMP70							GO:0010008;GO:0000139;GO:0016021	endosome membrane|Golgi membrane|integral component of membrane
CL21557Contig1	1471.81	2444.15	499.468	0.204352	-2.29087	6.37566e-05	0.0167806	Down	81.4224	74.363	57.6383	17.8613	22.7603	11.5623	2078	gi|449465908|ref|XP_004150669.1|PREDICTED: protein NRT1/ PTR FAMILY 3.1 [Cucumis sativus]	0	sp|Q9SX20|PTR18_ARATH	0	Protein NRT1/ PTR FAMILY 3.1	KOG1237	0	Hﺉ抂詞ꛘ symporter							GO:0016021;GO:0097708;GO:0005886;GO:0005215;GO:0010336;GO:0042128	integral component of membrane|intracellular vesicle|plasma membrane|transporter activity|gibberellic acid homeostasis|nitrate assimilation
CL25451Contig1	4534.73	7528.45	1541.02	0.204693	-2.28847	0.000100427	0.0244393	Down	143.51	242.629	220.18	16.7764	12.0295	126.48	2275	gi|524852992|gb|AFV33362.1|phytoene synthase [Cucurbita pepo subsp. pepo]	2.16018e-232	sp|P49293|PSY_CUCME	0	Phytoene synthase, chloroplastic	KOG1459	0	Squalene synthetase	ko00906	Carotenoid biosynthesis	1	K02291	crtB	15-cis-phytoene/all-trans-phytoene synthase	GO:0009507;GO:0004310;GO:0016767;GO:0051996;GO:0016117;GO:0006696	chloroplast|farnesyl-diphosphate farnesyltransferase activity|geranylgeranyl-diphosphate geranylgeranyltransferase activity|squalene synthase activity|carotenoid biosynthetic process|ergosterol biosynthetic process
CL33663Contig1	579.317	961.147	197.488	0.205471	-2.28299	0.000623963	0.0991309	Down	10.8306	11.8309	14.323	0.573452	0.532936	8.35894	4809	gi|659095562|ref|XP_008448647.1|PREDICTED: lysine-specific demethylase JMJ706 isoform X1 [Cucumis melo]	0	sp|Q336N8|JM706_ORYSJ	1e-120	Lysine-specific demethylase JMJ706	KOG1246	1e-166	DNA-binding protein jumonji/RBP2/SMCY, contains JmjC domain							GO:0000792;GO:0005634;GO:0051213;GO:0032454;GO:0046872;GO:0048439;GO:0045815;GO:0006355;GO:0006351	heterochromatin|nucleus|dioxygenase activity|histone demethylase activity (H3-K9 specific)|metal ion binding|flower morphogenesis|positive regulation of gene expression, epigenetic|regulation of transcription, DNA-templated|transcription, DNA-templated
CL128Contig1	183.282	303.89	62.6748	0.206242	-2.27759	0.0127656	0.810565	Down	27.5792	20.0773	25.1047	0.306907	2.53662	15.6727	770	gi|700205508|gb|KGN60627.1|hypothetical protein Csa_2G004760 [Cucumis sativus]	5.58134e-23	sp|Q9SN46|LRX5_ARATH	7e-20	Leucine-rich repeat extensin-like protein 5										GO:0005618;GO:0005576;GO:0009506;GO:0005199;GO:0071555	cell wall|extracellular region|plasmodesma|structural constituent of cell wall|cell wall organization
CL7363Contig1	1162.26	1926.08	398.44	0.206866	-2.27323	0.0001024	0.0248208	Down	135.185	165.538	286.473	31.1033	16.3173	99.0981	618	gi|659080974|ref|XP_008441080.1|PREDICTED: protein E6 [Cucumis melo]	2.12672e-37	sp|Q01197|E6_GOSHI	2e-08	Protein E6										GO:0005618;GO:0005576;GO:0090378	cell wall|extracellular region|seed trichome elongation
CL619Contig1	265.002	438.665	91.3395	0.208222	-2.26381	0.00585878	0.482268	Down	19.1421	19.2195	9.5104	2.73388	3.12185	6.5674	1640	gi|659080355|ref|XP_008440747.1|PREDICTED: lipid phosphate phosphatase epsilon 1, chloroplastic-like [Cucumis melo]	2.40545e-114	sp|Q6NQL6|LPPE2_ARATH	7e-58	Lipid phosphate phosphatase epsilon 2, chloroplastic	KOG3146	2e-59	Dolichyl pyrophosphate phosphatase and related acid phosphatases	ko00510	N-Glycan biosynthesis	1	K07252	E3.6.1.43	dolichyldiphosphatase	GO:0009507;GO:0009706;GO:0016021;GO:0008195;GO:0006651	chloroplast|chloroplast inner membrane|integral component of membrane|phosphatidate phosphatase activity|diacylglycerol biosynthetic process
CL28216Contig1	924.262	1529.48	319.042	0.208595	-2.26122	0.0228755	1	Down	49.1352	52.6304	12.0726	8.90263	9.20246	11.7477	2361	gi|449465844|ref|XP_004150637.1|PREDICTED: probable methyltransferase PMT11 [Cucumis sativus]	0	sp|O22285|PMTB_ARATH	0	Probable methyltransferase PMT11										GO:0005768;GO:0005794;GO:0000139;GO:0016021;GO:0005802;GO:0005774;GO:0008757;GO:0032259	endosome|Golgi apparatus|Golgi membrane|integral component of membrane|trans-Golgi network|vacuolar membrane|S-adenosylmethionine-dependent methyltransferase activity|methylation
CL18508Contig1	177.563	293.805	61.321	0.208713	-2.26041	0.0458337	1	Down	40.8444	28.9245	5.68776	7.66903	6.81063	5.14012	685	gi|720097363|ref|XP_010247297.1|PREDICTED: protein RALF-like 32 [Nelumbo nucifera]	5.34404e-13	sp|O23262|RLF32_ARATH	9e-10	Protein RALF-like 32										GO:0048046;GO:0005622;GO:0009506;GO:0005179;GO:0004871;GO:0019722;GO:0007267	apoplast|intracellular|plasmodesma|hormone activity|signal transducer activity|calcium-mediated signaling|cell-cell signaling
CL28245Contig1	230.042	380.063	80.021	0.210547	-2.24779	0.00730065	0.569609	Down	26.131	25.8997	19.9141	8.22547	7.46875	2.35407	959	gi|700208054|gb|KGN63173.1|hypothetical protein Csa_2G406710 [Cucumis sativus]	3.49496e-45	sp|P92942|CLCB_ARATH	2e-38	Chloride channel protein CLC-b	KOG0474	5e-39	Cl- channel CLC-7 and related proteins (CLC superfamily)							GO:0034707;GO:0009705;GO:0009671;GO:0005247	chloride channel complex|plant-type vacuole membrane|nitrate:proton symporter activity|voltage-gated chloride channel activity
CL18984Contig1	179.302	296.198	62.4067	0.210693	-2.24679	0.0135909	0.831399	Down	56.9895	27.9559	25.1961	10.6999	12.3483	4.57753	489	gi|525507318|ref|NP_001267699.1|aquaporin NIP2-1-like [Cucumis sativus]	2.06031e-43	sp|Q19KC1|NIP21_MAIZE	5e-28	Aquaporin NIP2-1	KOG0223	5e-13	Aquaporin (major intrinsic protein family)							GO:0016021;GO:0005215;GO:0015840	integral component of membrane|transporter activity|urea transport
CL45593Contig1	368.934	608.604	129.264	0.212394	-2.23518	0.00208769	0.243107	Down	32.6852	50.9865	53.9639	5.15228	11.0969	18.8817	816	gi|700205973|gb|KGN61092.1|hypothetical protein Csa_2G048830 [Cucumis sativus]	9.53315e-80	sp|B9IM09|CSPLG_POPTR	1e-53	CASP-like protein 2C1										GO:0016021;GO:0005886	integral component of membrane|plasma membrane
CL7663Contig1	362.475	597.879	127.07	0.212534	-2.23423	0.00200301	0.235767	Down	81.0944	55.1124	57.2527	12.1396	26.3737	9.75696	566	gi|700194857|gb|KGN50034.1|hypothetical protein Csa_5G151500 [Cucumis sativus]	9.41902e-29
comp64180_c0_seq3_2	9374.75	15457.7	3291.76	0.212953	-2.2314	2.05393e-05	0.00639376	Down	595.231	440.916	399.961	128.581	104.56	138.128	1962	gi|543862374|gb|AGV68760.1|S-adenosylmethionine decarboxylase [Cucumis melo]	2.23708e-187	sp|Q96555|DCAM_DATST	4e-166	S-adenosylmethionine decarboxylase beta chain	KOG0788	3e-158	S-adenosylmethionine decarboxylase	ko00270;ko00330	Cysteine and methionine metabolism|Arginine and proline metabolism	2	K01611	speD, AMD1	S-adenosylmethionine decarboxylase	GO:0004014;GO:0006557;GO:0008295;GO:0006597	adenosylmethionine decarboxylase activity|S-adenosylmethioninamine biosynthetic process|spermidine biosynthetic process|spermine biosynthetic process
CL28046Contig1	307.161	506.368	107.954	0.213193	-2.22977	0.00362281	0.352495	Down	21.8637	25.1793	34.1966	4.22929	3.56994	13.2558	1160	gi|778682530|ref|XP_004144447.2|PREDICTED: pectinesterase-like [Cucumis sativus]	4.3397e-133	sp|Q43143|PMEU1_SOLLC	2e-128	Pectinesterase U1				ko00040	Pentose and glucuronate interconversions	1	K01051	E3.1.1.11	pectinesterase	GO:0071944;GO:0005618;GO:0005576;GO:0045330;GO:0030599;GO:0046910;GO:0042545;GO:0045490	cell periphery|cell wall|extracellular region|aspartyl esterase activity|pectinesterase activity|pectinesterase inhibitor activity|cell wall modification|pectin catabolic process
CL2380Contig1	241.521	398.094	84.9478	0.213386	-2.22846	0.0323022	1	Down	27.3114	20.7013	5.04544	6.21223	4.10291	3.84253	1323	gi|659078751|ref|XP_008439887.1|PREDICTED: dof zinc finger protein DOF1.4-like [Cucumis melo]	5.69342e-74	sp|O82155|DOF17_ARATH	5e-24	Dof zinc finger protein DOF1.7										GO:0005634;GO:0046872;GO:0003700;GO:0044212;GO:0006355;GO:0010200;GO:0006351	nucleus|metal ion binding|transcription factor activity, sequence-specific DNA binding|transcription regulatory region DNA binding|regulation of transcription, DNA-templated|response to chitin|transcription, DNA-templated
CL51351Contig1	227.641	375.154	80.1268	0.213584	-2.22713	0.00977912	0.685377	Down	15.0023	19.9904	10.4428	3.50851	2.41134	6.19621	1480
CL17357Contig1	425.459	701.144	149.774	0.213613	-2.22693	0.00188781	0.225683	Down	144.418	116.399	62.4538	29.663	26.7857	28.2578	389	gi|703063427|ref|XP_010086959.1|BTB/POZ domain-containing protein [Morus notabilis]	8.00113e-16	sp|Q66GP0|Y5738_ARATH	2e-10	BTB/POZ domain-containing protein At5g67385
CL9483Contig1	112.533	185.354	39.7123	0.214251	-2.22263	0.0442265	1	Down	33.1069	18.5525	14.0317	5.24727	4.72478	7.25633	511	gi|778730584|ref|XP_004150036.2|PREDICTED: uncharacterized protein LOC101218093 [Cucumis sativus]	2.9556e-51
CL25372Contig1	481.491	792.89	170.091	0.21452	-2.22082	0.00144276	0.187452	Down	41.9761	38.8586	22.8805	10.3917	7.16395	9.83021	1375	gi|700189875|gb|KGN45108.1|hypothetical protein Csa_7G426490 [Cucumis sativus]	6.91412e-19
CL22149Contig1	1155.43	1902.47	408.398	0.214668	-2.21982	0.000255731	0.0497435	Down	99.9455	86.2801	59.3444	11.4612	4.69198	50.6317	1400	gi|700208299|gb|KGN63418.1|hypothetical protein Csa_2G441240 [Cucumis sativus]	3.4381e-148	sp|Q0JKZ0|SNL6_ORYSJ	5e-43	Cinnamoyl-CoA reductase-like SNL6 {ECO:0000305}	KOG1502	6e-87	Flavonol reductase/cinnamoyl-CoA reductase							GO:0003854;GO:0006952;GO:0009809;GO:0006694	3-beta-hydroxy-delta5-steroid dehydrogenase activity|defense response|lignin biosynthetic process|steroid biosynthetic process
CL177Contig1	135.026	222.313	47.7388	0.214737	-2.21936	0.0333485	1	Down	6.93662	6.85013	4.70589	1.82606	0.275626	2.92933	2172	gi|659116600|ref|XP_008458157.1|PREDICTED: BAG family molecular chaperone regulator 6 [Cucumis melo]	2.098e-99	sp|O82345|BAG6_ARATH	1e-12	Cleaved BAG6 {ECO:0000303|PubMed:26739014}										GO:0009506;GO:0005516;GO:0006914;GO:0050832;GO:0009817;GO:0012502;GO:0010508;GO:0006457;GO:0009408;GO:0009644;GO:0042542;GO:0010228	plasmodesma|calmodulin binding|autophagy|defense response to fungus|defense response to fungus, incompatible interaction|induction of programmed cell death|positive regulation of autophagy|protein folding|response to heat|response to high light intensity|response to hydrogen peroxide|vegetative to reproductive phase transition of meristem
CL42703Contig1	618.593	1017.39	219.796	0.216039	-2.21064	0.000854198	0.128707	Down	78.6556	76.7286	44.1599	11.5061	13.2075	28.8979	916	gi|659084348|ref|XP_008442840.1|PREDICTED: uncharacterized protein LOC103486607 [Cucumis melo]	1.41008e-36	sp|Q9LXJ1|BIC1_ARATH	2e-22	Protein BIC1 {ECO:0000303|PubMed:27846570}										GO:0005634;GO:0080167	nucleus|response to karrikin
CL32604Contig1	1283.91	2111.18	456.646	0.216299	-2.2089	0.000183617	0.0393717	Down	91.1667	55.7613	73.2519	3.79464	3.20596	52.4514	1769	gi|700210850|gb|KGN65946.1|hypothetical protein Csa_1G541390 [Cucumis sativus]	3.26312e-189	sp|Q94C59|PATL4_ARATH	8e-169	Patellin-4	KOG1471	2e-169	Phosphatidylinositol transfer protein SEC14 and related proteins							GO:0005829;GO:0016021;GO:0005634;GO:0005886;GO:0008289;GO:0005215;GO:0007049;GO:0051301	cytosol|integral component of membrane|nucleus|plasma membrane|lipid binding|transporter activity|cell cycle|cell division
comp70491_c0_seq2_1	7416.36	12192.1	2640.62	0.216585	-2.207	2.78405e-05	0.0085366	Down	196.175	322.656	321.987	40.0734	35.4085	148.444	2668	gi|1035426228|ref|XP_008466715.2|PREDICTED: chlorophyllide a oxygenase, chloroplastic [Cucumis melo]	0	sp|Q9MBA1|CAO_ARATH	0	Chlorophyllide a oxygenase, chloroplastic				ko00860	Porphyrin and chlorophyll metabolism	1	K13600	CAO	chlorophyllide a oxygenase	GO:0009507;GO:0009706;GO:0009535;GO:0042651;GO:0051537;GO:0010277;GO:0005506;GO:0016705;GO:0015995	chloroplast|chloroplast inner membrane|chloroplast thylakoid membrane|thylakoid membrane|2 iron, 2 sulfur cluster binding|chlorophyllide a oxygenase [overall] activity|iron ion binding|oxidoreductase activity, acting on paired donors, with incorporation or reduction of molecular oxygen|chlorophyll biosynthetic process
CL21475Contig1	2484.19	4083.37	885.011	0.216736	-2.20599	0.0241712	1	Down	257.23	330.255	92.4171	45.4328	22.3773	122.011	1058	gi|1035399598|ref|XP_008442910.2|PREDICTED: NDR1/HIN1-like protein 12 [Cucumis melo]	4.62201e-105	sp|Q9SRN0|NHL1_ARATH	4e-67	NDR1/HIN1-like protein 1 {ECO:0000303|Ref.1}										GO:0046658;GO:0016021;GO:0009506;GO:0004871;GO:0051607	anchored component of plasma membrane|integral component of membrane|plasmodesma|signal transducer activity|defense response to virus
CL26242Contig1	148.599	244.06	53.1393	0.217731	-2.19938	0.0254408	1	Down	20.7523	26.4223	22.2323	8.92198	4.00511	5.53395	642	gi|659121122|ref|XP_008460508.1|PREDICTED: cysteine-rich repeat secretory protein 60 [Cucumis melo]	1.35616e-73	sp|Q0WPN8|CRR60_ARATH	3e-54	Cysteine-rich repeat secretory protein 60										GO:0016021;GO:0009506;GO:0006810;GO:0016032	integral component of membrane|plasmodesma|transport|viral process
CL26024Contig1	343.816	564.672	122.96	0.217755	-2.19922	0.00333345	0.333481	Down	33.1021	49.9933	25.8828	11.9292	12.1397	4.68371	928	gi|659133311|ref|XP_008466665.1|PREDICTED: uncharacterized protein LOC103504021 [Cucumis melo]	6.4602e-37
CL3872Contig1	665.187	1092.38	237.995	0.217869	-2.19847	0.0170565	0.945944	Down	66.7768	60.7591	17.4842	13.4768	10.3996	15.8374	1331	gi|778684191|ref|XP_004150470.2|PREDICTED: serine acetyltransferase 1, chloroplastic [Cucumis sativus]	2.63528e-138	sp|Q42588|SAT1_ARATH	2e-126	Serine acetyltransferase 1, chloroplastic	KOG4750	6e-127	Serine O-acetyltransferase	ko05111;ko00270;ko00920	Biofilm formation - Vibrio cholerae|Cysteine and methionine metabolism|Sulfur metabolism	3	K00640	cysE	serine O-acetyltransferase	GO:0009507;GO:0005829;GO:0005634;GO:0009001;GO:0009970;GO:0019344;GO:0006535;GO:0009409	chloroplast|cytosol|nucleus|serine O-acetyltransferase activity|cellular response to sulfate starvation|cysteine biosynthetic process|cysteine biosynthetic process from serine|response to cold
CL28892Contig1	278.548	457.415	99.6819	0.217924	-2.1981	0.00439487	0.398103	Down	44.1669	21.5913	44.4965	11.6686	10.9656	5.23682	777
CL33651Contig1	1229.27	2018.15	440.382	0.21821	-2.19621	0.000176443	0.0380999	Down	24.3923	35.2421	35.6337	9.51957	5.18904	10.5073	3897	gi|7339486|emb|CAB82809.1|kinesin-related protein-like [Arabidopsis thaliana]	0	sp|Q9LZU5|KN5D_ARATH	0	Kinesin-like protein KIN-5D {ECO:0000305}	KOG0243	0	Kinesin-like protein							GO:0005737;GO:0005871;GO:0005874;GO:0005886;GO:0005819;GO:0005524;GO:0008574;GO:0007018	cytoplasm|kinesin complex|microtubule|plasma membrane|spindle|ATP binding|ATP-dependent microtubule motor activity, plus-end-directed|microtubule-based movement
CL5235Contig1	1460.05	2396.47	523.633	0.218502	-2.19428	0.0004929	0.0836909	Down	50.8788	33.2452	28.7655	3.88241	3.91549	23.0715	3860	gi|225458916|ref|XP_002285486.1|PREDICTED: probable xyloglucan glycosyltransferase 12 [Vitis vinifera]	0	sp|Q9ZQB9|CSLCC_ARATH	0	Probable xyloglucan glycosyltransferase 12										GO:0000139;GO:0016021;GO:0009506;GO:0016757;GO:0071555	Golgi membrane|integral component of membrane|plasmodesma|transferase activity, transferring glycosyl groups|cell wall organization
CL4539Contig1	996.373	1634.76	357.987	0.218984	-2.1911	0.0369728	1	Down	69.0693	48.4235	12.9535	8.37896	8.88694	18.7897	2215	gi|659095771|ref|XP_008448760.1|PREDICTED: probable receptor-like protein kinase At5g47070 [Cucumis melo]	1.46017e-201	sp|Q9LTC0|PBL19_ARATH	9e-132	Probable serine/threonine-protein kinase PBL19 {ECO:0000305}	KOG1187	2e-132	Serine/threonine protein kinase
CL22041Contig1	171.744	281.506	61.9828	0.220183	-2.18322	0.0203289	1	Down	4.77176	12.8201	9.2281	3.49801	0.899388	2.90261	1907	gi|758329971|gb|AJO67753.1|YUCCA type protein 8 [Cucumis melo]	1.51031e-239	sp|Q9SVU0|YUC8_ARATH	0	Probable indole-3-pyruvate monooxygenase YUCCA8	KOG1399	0	Flavin-containing monooxygenase	ko00380	Tryptophan metabolism	1	K11816	YUCCA	indole-3-pyruvate monooxygenase	GO:0050660;GO:0103075;GO:0004497;GO:0004499;GO:0050661;GO:0009851;GO:0009742;GO:0055114	flavin adenine dinucleotide binding|indole-3-pyruvate monooxygenase activity|monooxygenase activity|N,N-dimethylaniline monooxygenase activity|NADP binding|auxin biosynthetic process|brassinosteroid mediated signaling pathway|oxidation-reduction process
CL28998Contig1	1334.59	2186.79	482.38	0.220588	-2.18058	0.000213838	0.0440054	Down	104.615	133.881	108.027	18.2667	11.9578	65.1183	1149	gi|1035401860|ref|XP_008445638.2|PREDICTED: uncharacterized protein LOC103488596 [Cucumis melo]	4.84389e-50
CL52333Contig1	1138.81	1865.89	411.731	0.220663	-2.18009	0.00438923	0.398103	Down	41.7302	42.8473	114.15	12.7522	5.78723	33.3191	1802	gi|449453579|ref|XP_004144534.1|PREDICTED: fasciclin-like arabinogalactan protein 7 [Cucumis sativus]	9.50729e-108	sp|Q9SJ81|FLA7_ARATH	1e-62	Fasciclin-like arabinogalactan protein 7										GO:0031225;GO:0046658;GO:0016020;GO:0005886	anchored component of membrane|anchored component of plasma membrane|membrane|plasma membrane
comp56987_c0_seq1_2	677.548	1109.75	245.347	0.221083	-2.17734	0.000532977	0.0871595	Down	23.9617	37.8154	58.9964	14.2786	6.57012	10.7706	1727	gi|659075180|ref|XP_008438007.1|PREDICTED: probable polygalacturonase [Cucumis melo]	3.86625e-252	sp|A7PZL3|PGLR_VITVI	0	Probable polygalacturonase										GO:0016021;GO:0004650;GO:0005975	integral component of membrane|polygalacturonase activity|carbohydrate metabolic process
CL54118Contig1	739.325	1210.29	268.362	0.221734	-2.1731	0.00327832	0.329572	Down	54.0477	44.031	117.23	9.42534	1.39316	46.6998	1075	gi|1035396222|ref|XP_008440341.2|PREDICTED: lysine-rich arabinogalactan protein 18-like [Cucumis melo]	2.88309e-88
CL28836Contig1	331.461	542.367	120.555	0.222276	-2.16958	0.00386276	0.366022	Down	38.935	31.0122	62.6669	1.63657	0.406325	34.1243	772	gi|778708173|ref|XP_011656136.1|PREDICTED: CLAVATA3/ESR (CLE)-related protein 16-like [Cucumis sativus]	1.82589e-26
CL38334Contig1	5354.82	8761.9	1947.75	0.222298	-2.16944	0.00208915	0.243107	Down	1073.97	2089.07	1729.22	138.498	74.0245	1157.56	327	gi|703119118|ref|XP_010101783.1|Chlorophyll a-b binding protein 13 [Morus notabilis]	1.82492e-23	sp|Q9S7M0|CB3_ARATH	2e-24	Chlorophyll a-b binding protein 3, chloroplastic				ko00196	Photosynthesis - antenna proteins	1	K08914	LHCB3	light-harvesting complex II chlorophyll a/b binding protein 3	GO:0009507;GO:0009941;GO:0009534;GO:0009535;GO:0016021;GO:0009522;GO:0009523;GO:0010287;GO:0009579;GO:0042651;GO:0016168;GO:0046872;GO:0031409;GO:0005198;GO:0015979;GO:0009768;GO:0009769;GO:0018298;GO:0010119;GO:0009737;GO:0009635;GO:0009644;GO:0009416	chloroplast|chloroplast envelope|chloroplast thylakoid|chloroplast thylakoid membrane|integral component of membrane|photosystem I|photosystem II|plastoglobule|thylakoid|thylakoid membrane|chlorophyll binding|metal ion binding|pigment binding|structural molecule activity|photosynthesis|photosynthesis, light harvesting in photosystem I|photosynthesis, light harvesting in photosystem II|protein-chr…
CL10193Contig1	334.457	547.215	121.699	0.222398	-2.16879	0.0468645	1	Down	21.672	21.6177	87.8213	11.966	6.33196	15.0983	816	gi|700198569|gb|KGN53727.1|hypothetical protein Csa_4G111620 [Cucumis sativus]	1.71427e-12
CL9221Contig1	190.095	310.984	69.2059	0.222539	-2.16787	0.0171017	0.945944	Down	39.6793	40.1576	21.914	10.6312	7.54491	9.74348	548	gi|449432098|ref|XP_004133837.1|PREDICTED: mitochondrial adenine nucleotide transporter ADNT1 [Cucumis sativus]	1.48131e-17	sp|O04619|ADNT1_ARATH	2e-20	Mitochondrial adenine nucleotide transporter ADNT1	KOG0752	5e-21	Mitochondrial solute carrier protein							GO:0016021;GO:0005743;GO:0055085	integral component of membrane|mitochondrial inner membrane|transmembrane transport
CL55495Contig1	844.053	1380.78	307.33	0.222578	-2.16762	0.0185841	0.986551	Down	64.7112	91.5979	28.6014	27.8452	17.5234	5.42133	1318	gi|920693595|gb|KOM36820.1|hypothetical protein LR48_Vigan03g020100 [Vigna angularis]	1.46394e-105	sp|Q3B561|Y637_CHLL7	2e-13	UPF0301 protein Plut_0637 {ECO:0000255|HAMAP-Rule:MF_00758}
CL7001Contig1	163.086	266.648	59.5233	0.223228	-2.16341	0.0251336	1	Down	8.48409	10.3247	2.74128	1.91383	2.31311	1.73917	2177	gi|659073064|ref|XP_008467235.1|PREDICTED: putative glycerol-3-phosphate transporter 1 [Cucumis melo]	3.22369e-270	sp|Q9C5L3|GLPT1_ARATH	0	Putative glycerol-3-phosphate transporter 1	KOG2533	0	Permease of the major facilitator superfamily							GO:0016021;GO:0022857;GO:0006820;GO:0008643;GO:0055062;GO:0055085	integral component of membrane|transmembrane transporter activity|anion transport|carbohydrate transport|phosphate ion homeostasis|transmembrane transport
CL27243Contig1	3067.73	5013.27	1122.2	0.223847	-2.15942	0.000732737	0.114048	Down	316.139	548.669	340.506	77.1499	73.0457	185.126	750	gi|659076544|ref|XP_008438737.1|PREDICTED: glutamine synthetase leaf isozyme, chloroplastic isoform X1 [Cucumis melo]	7.572e-54	sp|O22506|GLNA2_DAUCA	4e-50	Glutamine synthetase, chloroplastic	KOG0683	1e-39	Glutamine synthetase	ko04217;ko02020;ko00220;ko00250;ko00630;ko00910	Necroptosis|Two-component system|Arginine biosynthesis|Alanine, aspartate and glutamate metabolism|Glyoxylate and dicarboxylate metabolism|Nitrogen metabolism	6	K01915	glnA, GLUL	glutamine synthetase	GO:0009507;GO:0005524;GO:0004356;GO:0006542	chloroplast|ATP binding|glutamate-ammonia ligase activity|glutamine biosynthetic process
CL11136Contig1	633.702	1035.29	232.111	0.224199	-2.15715	0.0434113	1	Down	22.9365	72.8378	151.862	8.21778	7.25319	50.5589	802	gi|659126582|ref|XP_008463259.1|PREDICTED: non-specific lipid-transfer protein 1-like [Cucumis melo]	3.33748e-37	sp|Q43019|NLTP3_PRUDU	4e-28	Non-specific lipid-transfer protein 3										GO:0008289;GO:0006869	lipid binding|lipid transport
CL29956Contig1	60690	99105.1	22274.8	0.22476	-2.15354	2.85133e-05	0.00865633	Down	3750.67	4292.69	4166.82	636.061	686.608	2042.95	1488	gi|449464838|ref|XP_004150136.1|PREDICTED: fructose-bisphosphate aldolase 1, chloroplastic [Cucumis sativus]	3.10631e-207	sp|Q40677|ALFP_ORYSJ	0	Fructose-bisphosphate aldolase, chloroplastic {ECO:0000305}	KOG1557	0	Fructose-biphosphate aldolase	ko00010;ko00030;ko00051;ko00680;ko00710	Glycolysis / Gluconeogenesis|Pentose phosphate pathway|Fructose and mannose metabolism|Methane metabolism|Carbon fixation in photosynthetic organisms	5	K01623	ALDO	fructose-bisphosphate aldolase, class I	GO:0005737;GO:0010287;GO:0004332;GO:0006096	cytoplasm|plastoglobule|fructose-bisphosphate aldolase activity|glycolytic process
CL52026Contig1	161.819	264.235	59.4035	0.224813	-2.1532	0.0375501	1	Down	5.32035	6.0532	18.8812	0.517369	0.339733	7.21969	1691	gi|659123427|ref|XP_008461659.1|PREDICTED: glucan endo-1,3-beta-glucosidase [Cucumis melo]	1.03971e-225	sp|P52409|E13B_WHEAT	2e-147	Glucan endo-1,3-beta-glucosidase										GO:0042973;GO:0005975;GO:0006952	glucan endo-1,3-beta-D-glucosidase activity|carbohydrate metabolic process|defense response
CL13308Contig1	9510.02	15528.9	3491.19	0.22482	-2.15316	0.020346	1	Down	1437.84	2344.49	1008.09	119.574	74.5957	1198.52	577	gi|449460307|ref|XP_004147887.1|PREDICTED: chlorophyll a-b binding protein CP29.1, chloroplastic [Cucumis sativus]	3.38931e-45	sp|Q07473|CB4A_ARATH	9e-53	Chlorophyll a-b binding protein CP29.1, chloroplastic				ko00196	Photosynthesis - antenna proteins	1	K08915	LHCB4	light-harvesting complex II chlorophyll a/b binding protein 4	GO:0009507;GO:0009941;GO:0009534;GO:0009535;GO:0016021;GO:0016020;GO:0009522;GO:0009523;GO:0010287;GO:0009579;GO:0016168;GO:0046872;GO:0031409;GO:0009768;GO:0018298;GO:0009637;GO:0010218;GO:0010114	chloroplast|chloroplast envelope|chloroplast thylakoid|chloroplast thylakoid membrane|integral component of membrane|membrane|photosystem I|photosystem II|plastoglobule|thylakoid|chlorophyll binding|metal ion binding|pigment binding|photosynthesis, light harvesting in photosystem I|protein-chromophore linkage|response to blue light|response to far red light|response to red light
CL35024Contig1	7438.04	12143.2	2732.83	0.22505	-2.15169	0.000303253	0.0572214	Down	172.611	223.496	119.307	43.277	44.0852	55.5562	4224	gi|297814774|ref|XP_002875270.1|	0	sp|Q9LI74|CHUP1_ARATH	0	Protein CHUP1, chloroplastic										GO:0009507;GO:0009707;GO:0009902	chloroplast|chloroplast outer membrane|chloroplast relocation
CL39867Contig1	604.276	985.493	223.059	0.226343	-2.14342	0.00118377	0.162041	Down	20.0654	23.6432	14.5768	4.31481	4.64442	7.26964	3046	gi|659118185|ref|XP_008458987.1|PREDICTED: E3 ubiquitin-protein ligase COP1-like [Cucumis melo]	0	sp|P43254|COP1_ARATH	2e-158	E3 ubiquitin-protein ligase COP1				ko04115;ko04120	p53 signaling pathway|Ubiquitin mediated proteolysis	2	K10143	RFWD2, COP1	E3 ubiquitin-protein ligase RFWD2
CL27468Contig1	1176.57	1918.65	434.48	0.22645	-2.14273	0.000296078	0.0562662	Down	36.1235	41.1534	87.5969	7.73322	10.8035	25.4128	2213	gi|778689292|ref|XP_011652932.1|PREDICTED: phytochrome A-associated F-box protein [Cucumis sativus]	2.34383e-163	sp|Q8LEA8|EID1_ARATH	1e-132	Phytochrome A-associated F-box protein
CL3656Contig1	292.795	477.209	108.38	0.227113	-2.13852	0.00471375	0.415195	Down	17.005	23.2351	35.8857	6.51331	7.78349	5.84704	1176	gi|700194775|gb|KGN49952.1|hypothetical protein Csa_5G146260 [Cucumis sativus]	9.85541e-56	sp|Q9FGJ6|ATL79_ARATH	1e-36	RING-H2 finger protein ATL79	KOG0800	3e-37	FOG: Predicted E3 ubiquitin ligase
CL27888Contig1	139.061	226.48	51.6414	0.228018	-2.13278	0.0379203	1	Down	6.69039	9.5713	6.77788	0.932389	0.40021	5.33434	1780	gi|225428253|ref|XP_002279474.1|PREDICTED: serine/threonine-protein kinase CDL1 [Vitis vinifera]	2.12865e-135	sp|Q5XF57|Y5576_ARATH	3e-62	Probable receptor-like serine/threonine-protein kinase At5g57670	KOG1187	3e-73	Serine/threonine protein kinase
CL13276Contig1	221.151	359.813	82.4889	0.229255	-2.12498	0.0123641	0.794787	Down	36.459	29.2095	49.1687	3.70323	1.73942	26.8693	586	gi|449434612|ref|XP_004135090.1|PREDICTED: 3-ketoacyl-CoA synthase 6 [Cucumis sativus]	1.04045e-36	sp|Q9XF43|KCS6_ARATH	2e-40	3-ketoacyl-CoA synthase 6 {ECO:0000303|PubMed:18465198}				ko00062	Fatty acid elongation	1	K15397	KCS	3-ketoacyl-CoA synthase	GO:0005783;GO:0005789;GO:0016021;GO:0102336;GO:0102337;GO:0102338;GO:0006633;GO:0009409;GO:0009416;GO:0009826;GO:0010025	endoplasmic reticulum|endoplasmic reticulum membrane|integral component of membrane|3-oxo-arachidoyl-CoA synthase activity|3-oxo-cerotoyl-CoA synthase activity|3-oxo-lignoceronyl-CoA synthase activity|fatty acid biosynthetic process|response to cold|response to light stimulus|unidimensional cell growth|wax biosynthetic process
CL24286Contig1	283.494	461.163	105.825	0.229475	-2.12359	0.0219359	1	Down	39.2408	34.4378	9.85183	10.3168	9.59717	3.64202	976	gi|449432116|ref|XP_004133846.1|PREDICTED: uncharacterized protein LOC101218112 [Cucumis sativus]	3.27668e-59	sp|O03982|HIP39_ARATH	8e-17	Heavy metal-associated isoprenylated plant protein 39 {ECO:0000303|PubMed:21072340, ECO:0000303|PubMed:23368984}	KOG1603	2e-17	Copper chaperone							GO:0005737;GO:0046914;GO:0046916;GO:0030001	cytoplasm|transition metal ion binding|cellular transition metal ion homeostasis|metal ion transport
CL9049Contig1	120.307	195.631	44.9831	0.229939	-2.12068	0.0452059	1	Down	4.53731	2.92517	5.22255	0.684719	0.284195	2.59932	2879	gi|449464130|ref|XP_004149782.1|PREDICTED: uncharacterized protein LOC101211454 [Cucumis sativus]	1.4975e-270	sp|Q8W4P8|MEB1_ARATH	9e-27	Membrane protein of ER body 1										GO:0005783;GO:0005789;GO:0010168;GO:0016021;GO:0016020;GO:0005381;GO:0005384;GO:0030026;GO:0071281;GO:0006880	endoplasmic reticulum|endoplasmic reticulum membrane|ER body|integral component of membrane|membrane|iron ion transmembrane transporter activity|manganese ion transmembrane transporter activity|cellular manganese ion homeostasis|cellular response to iron ion|intracellular sequestering of iron ion
comp64222_c1_seq14_1	2710.24	4404.18	1016.31	0.23076	-2.11554	7.21201e-05	0.0184282	Down	106.308	169.623	256.328	36.2523	42.1882	66.7244	1553	gi|700203328|gb|KGN58461.1|hypothetical protein Csa_3G645990 [Cucumis sativus]	5.72576e-174	sp|Q9LJH5|GLO4_ARATH	5e-176	Peroxisomal (S)-2-hydroxy-acid oxidase GLO4	KOG0538	1e-176	Glycolate oxidase	ko04146;ko00630	Peroxisome|Glyoxylate and dicarboxylate metabolism	2	K11517	HAO	(S)-2-hydroxy-acid oxidase	GO:0005777;GO:0010181;GO:0052853;GO:0052854;GO:0052852;GO:0042742;GO:0050665;GO:0009854	peroxisome|FMN binding|long-chain-(S)-2-hydroxy-long-chain-acid oxidase activity|medium-chain-(S)-2-hydroxy-acid oxidase activity|very-long-chain-(S)-2-hydroxy-acid oxidase activity|defense response to bacterium|hydrogen peroxide biosynthetic process|oxidative photosynthetic carbon pathway
CL22280Contig1	349.271	567.508	131.035	0.230894	-2.11469	0.00392523	0.370173	Down	8.59637	13.165	18.8468	2.82721	1.90838	6.56875	2615	gi|700189871|gb|KGN45104.1|hypothetical protein Csa_7G426450 [Cucumis sativus]	0	sp|O22943|STL1_ARATH	0	Probable glycosyltransferase STELLO1 {ECO:0000303|PubMed:27277162}										GO:0005768;GO:0005794;GO:0000139;GO:0016021;GO:0005802;GO:0042802;GO:0016757;GO:0052324;GO:2001009	endosome|Golgi apparatus|Golgi membrane|integral component of membrane|trans-Golgi network|identical protein binding|transferase activity, transferring glycosyl groups|plant-type cell wall cellulose biosynthetic process|regulation of plant-type cell wall cellulose biosynthetic process
CL29279Contig1	3810.94	6192.1	1429.79	0.230906	-2.11463	8.15011e-05	0.0202351	Down	124.938	143.875	134.376	24.1158	27.053	62.5947	2811	gi|659126778|ref|XP_008463360.1|PREDICTED: fe-S cluster assembly factor HCF101, chloroplastic [Cucumis melo]	9.75694e-289	sp|Q0JJS8|HF101_ORYSJ	0	Fe-S cluster assembly factor HCF101, chloroplastic	KOG3022	0	Predicted ATPase, nucleotide-binding							GO:0009570;GO:0005524;GO:0051536;GO:0046872	chloroplast stroma|ATP binding|iron-sulfur cluster binding|metal ion binding
CL27989Contig1	17615.3	28591.8	6638.79	0.232192	-2.10661	0.0059765	0.491299	Down	1198.91	1234.89	465.978	258.803	323.373	246.545	1751	gi|659123753|ref|XP_008461822.1|PREDICTED: 50S ribosomal protein L1, chloroplastic [Cucumis melo]	3.16984e-145	sp|Q9LY66|RK1_ARATH	2e-144	50S ribosomal protein L1, chloroplastic	KOG1569	5e-145	50S ribosomal protein L1	ko03010	Ribosome	1	K02863	RP-L1, MRPL1, rplA	large subunit ribosomal protein L1	GO:0009507;GO:0009941;GO:0009570;GO:0009535;GO:0015934;GO:0016020;GO:0005739;GO:0005634;GO:0003723;GO:0019843;GO:0003735;GO:0000470;GO:0006412	chloroplast|chloroplast envelope|chloroplast stroma|chloroplast thylakoid membrane|large ribosomal subunit|membrane|mitochondrion|nucleus|RNA binding|rRNA binding|structural constituent of ribosome|maturation of LSU-rRNA|translation
CL25697Contig1	4358.18	7068.08	1648.29	0.233202	-2.10035	0.0109611	0.736243	Down	166.944	49.2573	250.171	69.4247	30.1688	25.0388	2918	gi|118487822|gb|ABK95734.1|unknown [Populus trichocarpa]	0	sp|Q84VX0|RFS1_ARATH	0	Probable galactinol--sucrose galactosyltransferase 1				ko00052	Galactose metabolism	1	K06617	E2.4.1.82	raffinose synthase	GO:0047274;GO:0005975	galactinol-sucrose galactosyltransferase activity|carbohydrate metabolic process
CL24761Contig1	2230.96	3617.49	844.426	0.233429	-2.09894	0.00229241	0.261791	Down	75.2208	104.658	48.1963	21.0034	21.7369	22.9449	2830	gi|242066980|ref|XP_002454779.1|uncharacterized protein LOC8056443 [Sorghum bicolor]	0	sp|Q55680|Y005_SYNY3	3e-141	Uncharacterized protein sll0005	KOG1235	0	Predicted unusual protein kinase							GO:0005524;GO:0004672	ATP binding|protein kinase activity
CL38772Contig1	175.775	284.858	66.6919	0.234123	-2.09466	0.0221814	1	Down	3.8091	7.09102	7.52581	1.05997	0.999331	3.19118	2852	gi|449437242|ref|XP_004136401.1|PREDICTED: uncharacterized protein LOC101220265 [Cucumis sativus]	5.12179e-285
CL42895Contig1	172.221	278.818	65.6243	0.235366	-2.08702	0.040642	1	Down	2.97764	7.14551	17.8456	2.08718	1.77806	3.78338	1924	gi|659101077|ref|XP_008451412.1|PREDICTED: probably inactive leucine-rich repeat receptor-like protein kinase IMK2 [Cucumis melo]	2.91121e-211	sp|Q9SCT4|IMK2_ARATH	4e-31	Probably inactive leucine-rich repeat receptor-like protein kinase IMK2	KOG0619	0	FOG: Leucine rich repeat
CL3621Contig1	10840.7	17549.7	4131.72	0.235429	-2.08663	0.00370729	0.357538	Down	423.875	721.747	460.8	41.2905	56.2119	380.789	1972	gi|700200363|gb|KGN55521.1|hypothetical protein Csa_4G664290 [Cucumis sativus]	2.82289e-123	sp|Q9C8E7|GLR33_ARATH	3e-85	Glutamate receptor 3.3	KOG1052	7e-86	Glutamate-gated kainate-type ion channel receptor subunit GluR5 and related subunits	ko00710	Carbon fixation in photosynthetic organisms	1	K05298	GAPA	glyceraldehyde-3-phosphate dehydrogenase (NADP) (phosphorylating)	GO:0016021;GO:0005622;GO:0005886;GO:0005262;GO:0008066;GO:0004970;GO:0006816;GO:0019722;GO:0071230;GO:0050832;GO:0009630;GO:0009864;GO:0045087;GO:0009611	integral component of membrane|intracellular|plasma membrane|calcium channel activity|glutamate receptor activity|ionotropic glutamate receptor activity|calcium ion transport|calcium-mediated signaling|cellular response to amino acid stimulus|defense response to fungus|gravitropism|induced systemic resistance, jasmonic acid mediated signaling pathway|innate immune response|response to wounding
CL16757Contig1	195.206	315.998	74.4142	0.23549	-2.08626	0.0188783	0.992043	Down	51.2889	39.8124	32.8158	7.04223	11.064	17.6502	463	gi|659117289|ref|XP_008458521.1|PREDICTED: uncharacterized protein At4g15545-like [Cucumis melo]	7.85773e-27	sp|Q93W28|Y4554_ARATH	3e-29	Uncharacterized protein At4g15545										GO:0016021;GO:0022857	integral component of membrane|transmembrane transporter activity
CL39272Contig1	402.601	651.654	153.547	0.235627	-2.08542	0.00432783	0.394869	Down	17.9627	18.9132	10.4991	3.19738	2.62734	8.17187	2470	gi|659094684|ref|XP_008448190.1|PREDICTED: U-box domain-containing protein 15 [Cucumis melo]	0	sp|Q681N2|PUB15_ARATH	0	U-box domain-containing protein 15	KOG0167	0	FOG: Armadillo/beta-catenin-like repeats
comp11032_c0_seq2_2	299.84	485.233	114.447	0.23586	-2.084	0.00762693	0.583922	Down	53.8493	52.5163	27.8303	18.9668	13.2079	6.47034	648	gi|698029646|gb|AIT72028.1|cytochrome P450 reductase [Cucumis sativus]	4.79322e-66	sp|Q9SUM3|NCPR2_ARATH	1e-39	NADPH--cytochrome P450 reductase 2 {ECO:0000255|HAMAP-Rule:MF_03212}	KOG1158	3e-40	NADP/FAD dependent oxidoreductase							GO:0009507;GO:0005783;GO:0005789;GO:0016021;GO:0030586;GO:0010181;GO:0003958;GO:0009698	chloroplast|endoplasmic reticulum|endoplasmic reticulum membrane|integral component of membrane|[methionine synthase] reductase activity|FMN binding|NADPH-hemoprotein reductase activity|phenylpropanoid metabolic process
comp69869_c0_seq4_2	417.427	675.469	159.384	0.23596	-2.08339	0.00442776	0.40049	Down	9.31454	18.7934	10.822	1.94605	3.67736	5.6829	3120	gi|449434696|ref|XP_004135132.1|PREDICTED: uridine-cytidine kinase C isoform X2 [Cucumis sativus]	0	sp|Q54R62|UCKC_DICDI	3e-99	Uridine-cytidine kinase C	KOG4203	0	Armadillo/beta-Catenin/plakoglobin							GO:0005829;GO:0005524;GO:0004849;GO:0044211;GO:0006206;GO:0043097;GO:0044206	cytosol|ATP binding|uridine kinase activity|CTP salvage|pyrimidine nucleobase metabolic process|pyrimidine nucleoside salvage|UMP salvage
CL3080Contig1	25352	41023.1	9680.97	0.235988	-2.08321	0.0173754	0.952934	Down	2157.36	1980.48	611.502	569.285	538.799	271.517	1528	gi|562745004|gb|AHB33475.1|plasma intrinsic protein 1-2 [Cucumis sativus]	3.15751e-162	sp|Q39196|PIP14_ARATH	7e-167	Probable aquaporin PIP1-4	KOG0223	1e-165	Aquaporin (major intrinsic protein family)							GO:0005887;GO:0016020;GO:0005886;GO:0009506;GO:0005773;GO:0015254;GO:0015250;GO:0009992;GO:0034220;GO:0009414;GO:0006833	integral component of plasma membrane|membrane|plasma membrane|plasmodesma|vacuole|glycerol channel activity|water channel activity|cellular water homeostasis|ion transmembrane transport|response to water deprivation|water transport
CL27070Contig1	2569.67	4155.8	983.547	0.236669	-2.07906	0.0308657	1	Down	48.9157	74.0102	205.666	17.791	12.8058	60.5333	2445	gi|1021576668|ref|XP_016179517.1|probable methylenetetrahydrofolate reductase [Arachis ipaensis]	0	sp|O80585|MTHR2_ARATH	0	Methylenetetrahydrofolate reductase 2	KOG0564	0	5,10-methylenetetrahydrofolate reductase	ko00720;ko00670	Carbon fixation pathways in prokaryotes|One carbon pool by folate	2	K00297	metF, MTHFR	methylenetetrahydrofolate reductase (NADPH)	GO:0005829;GO:0004489;GO:0006555;GO:0006730;GO:0035999	cytosol|methylenetetrahydrofolate reductase (NAD(P)H) activity|methionine metabolic process|one-carbon metabolic process|tetrahydrofolate interconversion
CL4609Contig1	372.032	601.614	142.45	0.23678	-2.07838	0.0376129	1	Down	17.1675	12.0513	3.45991	3.14869	2.46125	4.12014	3257	gi|449468516|ref|XP_004151967.1|PREDICTED: scarecrow-like protein 21 [Cucumis sativus]	1.9088e-248	sp|Q69VG1|CIGR1_ORYSJ	0	Chitin-inducible gibberellin-responsive protein 1										GO:0005634;GO:0043565;GO:0003700;GO:0006355;GO:0006351	nucleus|sequence-specific DNA binding|transcription factor activity, sequence-specific DNA binding|regulation of transcription, DNA-templated|transcription, DNA-templated
CL30517Contig1	281.17	454.48	107.86	0.237327	-2.07505	0.00929835	0.663048	Down	41.8209	40.4395	28.9912	11.3189	6.93438	14.226	739
CL48388Contig1	406.032	656.271	155.793	0.237391	-2.07466	0.00352577	0.347261	Down	7.19932	9.12455	10.8236	2.15668	1.29987	4.38433	4474	gi|359479088|ref|XP_003632213.1|PREDICTED: ubiquitin carboxyl-terminal hydrolase 8 isoform X2 [Vitis vinifera]	0	sp|Q9C585|UBP8_ARATH	0	Ubiquitin carboxyl-terminal hydrolase 8	KOG1870	0	Ubiquitin C-terminal hydrolase	ko04137	Mitophagy - animal	1	K21343	USP15	ubiquitin carboxyl-terminal hydrolase 15	GO:0004843;GO:0016579;GO:0006511	thiol-dependent ubiquitin-specific protease activity|protein deubiquitination|ubiquitin-dependent protein catabolic process
comp76686_c0_seq1_2	185.147	299.078	71.2153	0.238116	-2.07026	0.0245885	1	Down	9.54927	12.8631	8.03076	2.18144	1.33343	5.57553	1771	gi|778681012|ref|XP_011651440.1|PREDICTED: patellin-6-like [Cucumis sativus]	3.40417e-180	sp|Q94C59|PATL4_ARATH	7e-91	Patellin-4	KOG1471	2e-91	Phosphatidylinositol transfer protein SEC14 and related proteins							GO:0005829;GO:0016021;GO:0005634;GO:0005886;GO:0008289;GO:0005215;GO:0007049;GO:0051301	cytosol|integral component of membrane|nucleus|plasma membrane|lipid binding|transporter activity|cell cycle|cell division
CL25882Contig1	260.406	420.648	100.163	0.238116	-2.07026	0.0100284	0.696254	Down	12.2854	22.036	22.1265	3.46201	3.46144	9.43124	1372	gi|659100646|ref|XP_008451198.1|PREDICTED: xylem cysteine proteinase 1-like [Cucumis melo]	1.47955e-192	sp|O65493|XCP1_ARATH	0	Cysteine protease XCP1 {ECO:0000305}	KOG1543	0	Cysteine proteinase Cathepsin L							GO:0005615;GO:0005764;GO:0005634;GO:0000325;GO:0005886;GO:0004197;GO:0010623;GO:0051603	extracellular space|lysosome|nucleus|plant-type vacuole|plasma membrane|cysteine-type endopeptidase activity|programmed cell death involved in cell development|proteolysis involved in cellular protein catabolic process
CL26490Contig1	212.584	343.317	81.8519	0.238415	-2.06845	0.0183919	0.980769	Down	32.387	36.0419	14.4734	6.7524	7.68472	10.1404	737	gi|1035399706|ref|XP_016899784.1|PREDICTED: glycine-rich cell wall structural protein 2-like [Cucumis melo]	4.41873e-39
CL809Contig1	15938.1	25702.2	6174.08	0.240216	-2.0576	0.037192	1	Down	553.388	451.505	112.107	114.48	168.471	44.0528	4058	gi|778699313|ref|XP_011654688.1|PREDICTED: uncharacterized protein slp1 isoform X1 [Cucumis sativus]	6.70196e-252	sp|Q12232|SLP1_YEAST	4e-31	Uncharacterized protein SLP1 {ECO:0000305}	KOG1396	4e-91	Uncharacterized conserved protein							GO:0030176;GO:0034975	integral component of endoplasmic reticulum membrane|protein folding in endoplasmic reticulum
CL23649Contig1	2146.03	3459.32	832.739	0.240724	-2.05455	0.00163304	0.204651	Down	103.085	125.747	59.3577	29.2547	21.9232	35.1084	2144	gi|700198396|gb|KGN53554.1|hypothetical protein Csa_4G082310 [Cucumis sativus]	8.95945e-208	sp|Q76FS5|SPS2_ARATH	0	Solanesyl diphosphate synthase 2, chloroplastic	KOG0776	0	Geranylgeranyl pyrophosphate synthase/Polyprenyl synthetase	ko00900	Terpenoid backbone biosynthesis	1	K05356	SPS, sds	all-trans-nonaprenyl-diphosphate synthase	GO:0009507;GO:0009570;GO:0009536;GO:0052924;GO:0046872;GO:0050347;GO:0008299;GO:0015979;GO:0010236	chloroplast|chloroplast stroma|plastid|all-trans-nonaprenyl-diphosphate synthase (geranylgeranyl-diphosphate specific) activity|metal ion binding|trans-octaprenyltranstransferase activity|isoprenoid biosynthetic process|photosynthesis|plastoquinone biosynthetic process
CL3609Contig2	461.558	743.907	179.21	0.240904	-2.05347	0.0263872	1	Down	9.23868	10.8391	32.7338	2.87996	2.06186	9.98616	2725	gi|449448382|ref|XP_004141945.1|PREDICTED: BTB/POZ domain-containing protein At5g66560 [Cucumis sativus]	0	sp|Q94A73|Y5656_ARATH	0	BTB/POZ domain-containing protein At5g66560
CL29001Contig1	610.888	984.456	237.321	0.241069	-2.05248	0.00123315	0.166905	Down	10.7753	12.6049	25.4421	3.59227	2.61092	7.74112	3825	gi|778699006|ref|XP_011654639.1|PREDICTED: S-type anion channel SLAH2-like [Cucumis sativus]	5.05606e-245	sp|Q9FLV9|SLAH3_ARATH	1e-135	S-type anion channel SLAH3										GO:0016021;GO:0005886;GO:0008308;GO:0006873;GO:0006821;GO:0009651;GO:0009414	integral component of membrane|plasma membrane|voltage-gated anion channel activity|cellular ion homeostasis|chloride transport|response to salt stress|response to water deprivation
CL291Contig1	987.682	1590.92	384.445	0.241649	-2.04901	0.0309082	1	Down	31.9628	78.3889	51.9133	1.95942	1.12348	47.0814	1774	gi|1035397009|ref|XP_008441649.2|PREDICTED: probable carbohydrate esterase At4g34215 [Cucumis melo]	1.5922e-104	sp|Q8L9J9|CAES_ARATH	1e-54	Probable carbohydrate esterase At4g34215										GO:0016787	hydrolase activity
comp60354_c0_seq2_1	143.714	231.432	55.9955	0.241952	-2.04721	0.0388527	1	Down	4.39997	6.20236	5.47317	1.63305	1.03097	2.06653	2632	gi|659130633|ref|XP_008465269.1|PREDICTED: inactive receptor-like serine/threonine-protein kinase At2g40270 [Cucumis melo]	3.52553e-288	sp|Q9SIZ4|Y2027_ARATH	8e-117	Inactive receptor-like serine/threonine-protein kinase At2g40270	KOG1187	2e-112	Serine/threonine protein kinase							GO:0016021;GO:0005886;GO:0005524;GO:0004675;GO:0007166;GO:0006468	integral component of membrane|plasma membrane|ATP binding|transmembrane receptor protein serine/threonine kinase activity|cell surface receptor signaling pathway|protein phosphorylation
CL17603Contig1	1216.21	1958.11	474.308	0.242228	-2.04556	0.00890967	0.646914	Down	149.132	312.801	314.317	12.5034	2.56497	221.527	465
CL9138Contig1	365.234	587.637	142.832	0.243062	-2.0406	0.0149691	0.886938	Down	10.5878	16.2526	32.0538	0.911202	0.472121	16.0133	1897	gi|700209572|gb|KGN64668.1|hypothetical protein Csa_1G073750 [Cucumis sativus]	8.45115e-155	sp|Q6H5U3|DES1L_ORYSJ	5e-160	Sphingolipid delta(4)-desaturase DES1-like	KOG2987	9e-155	Fatty acid desaturase	ko04071;ko00600	Sphingolipid signaling pathway|Sphingolipid metabolism	2	K04712	DEGS	sphingolipid 4-desaturase/C4-monooxygenase	GO:0005789;GO:0016021;GO:0042284;GO:0046513;GO:0006633	endoplasmic reticulum membrane|integral component of membrane|sphingolipid delta-4 desaturase activity|ceramide biosynthetic process|fatty acid biosynthetic process
CL21783Contig1	45076.6	72519.9	17633.3	0.243151	-2.04008	0.000616675	0.0984833	Down	2656.54	4283.98	2758.5	653.429	553.843	1731.54	1350	gi|659080932|ref|XP_008441057.1|PREDICTED: photosystem I reaction center subunit N, chloroplastic [Cucumis melo]	2.37946e-86	sp|P49107|PSAN_ARATH	7e-63	Photosystem I reaction center subunit N, chloroplastic				ko00195	Photosynthesis	1	K02701	psaN	photosystem I subunit PsaN	GO:0009535;GO:0009522;GO:0015979	chloroplast thylakoid membrane|photosystem I|photosynthesis
CL22008Contig1	14105	22682	5527.99	0.243717	-2.03672	0.0129094	0.81241	Down	620.72	642.686	212.328	162.963	158.316	123.771	2721	gi|449456522|ref|XP_004145998.1|PREDICTED: choline-phosphate cytidylyltransferase 2 [Cucumis sativus]	7.64574e-163	sp|Q9ATM4|PIP27_MAIZE	2e-157	Aquaporin PIP2-7	KOG2804	9e-153	Phosphorylcholine transferase/cholinephosphate cytidylyltransferase	ko00564;ko00440	Glycerophospholipid metabolism|Phosphonate and phosphinate metabolism	2	K00968	PCYT1	choline-phosphate cytidylyltransferase	GO:0016021;GO:0005886;GO:0015250	integral component of membrane|plasma membrane|water channel activity
CL5917Contig1	1300.08	2089.58	510.569	0.24434	-2.03304	0.00041561	0.0738762	Down	30.7053	37.4532	31.9079	8.68251	11	9.6968	3809	gi|83320523|gb|ABC02880.1|ACS1, partial [Ricinus communis]	0	sp|Q9T0A0|LACS4_ARATH	0	Long chain acyl-CoA synthetase 4	KOG1256	0	Long-chain acyl-CoA synthetases (AMP-forming)	ko04216;ko02024;ko04146;ko00061;ko00071	Ferroptosis|Quorum sensing|Peroxisome|Fatty acid biosynthesis|Fatty acid degradation	5	K01897	ACSL, fadD	long-chain acyl-CoA synthetase	GO:0005794;GO:0005886;GO:0005524;GO:0102391;GO:0004467;GO:0006631	Golgi apparatus|plasma membrane|ATP binding|decanoate--CoA ligase activity|long-chain fatty acid-CoA ligase activity|fatty acid metabolic process
comp60935_c0_seq2_2	211.685	340.134	83.2356	0.244714	-2.03083	0.0180717	0.973856	Down	8.52813	7.75263	7.59624	1.22253	2.03454	3.86593	2607	gi|449434354|ref|XP_004134961.1|PREDICTED: protein AUXIN SIGNALING F-BOX 2 [Cucumis sativus]	0	sp|Q7XVM8|TIR1B_ORYSJ	0	Transport inhibitor response 1-like protein Os04g0395600	KOG1947	0	Leucine rich repeat proteins, some proteins contain F-box	ko04075	Plant hormone signal transduction	1	K14485	TIR1	transport inhibitor response 1	GO:0005634;GO:0019005;GO:0010011;GO:0000822;GO:0009734;GO:0016567	nucleus|SCF ubiquitin ligase complex|auxin binding|inositol hexakisphosphate binding|auxin-activated signaling pathway|protein ubiquitination
CL26027Contig1	447.832	719.492	176.172	0.244856	-2.03	0.00376649	0.360907	Down	62.1048	44.5556	49.1161	3.72863	7.73727	35.6086	848
CL6572Contig1	652.181	1047.8	256.565	0.244862	-2.02996	0.0134308	0.827201	Down	81.004	78.5751	28.8795	9.43909	13.7387	35.0207	987	gi|659066817|ref|XP_008462782.1|PREDICTED: NAD(P)H-quinone oxidoreductase subunit T, chloroplastic [Cucumis melo]	7.6127e-83	sp|Q9SMS0|NDHT_ARATH	1e-61	NAD(P)H-quinone oxidoreductase subunit T, chloroplastic {ECO:0000305}	KOG0715	4e-62	Molecular chaperone (DnaJ superfamily)							GO:0009507;GO:0009535;GO:0016021;GO:0010598;GO:0016491;GO:0048038;GO:0006810	chloroplast|chloroplast thylakoid membrane|integral component of membrane|NAD(P)H dehydrogenase complex (plastoquinone)|oxidoreductase activity|quinone binding|transport
CL29400Contig1	2531.03	4059.33	1002.74	0.247022	-2.01729	0.00024818	0.0490955	Down	76.3002	76.5793	43.4006	20.5694	21.733	16.7948	3715	gi|225444607|ref|XP_002277404.1|PREDICTED: phosphoinositide phosphatase SAC3 [Vitis vinifera]	0	sp|Q7XZU2|SAC3_ARATH	0	Phosphoinositide phosphatase SAC3	KOG1888	0	Putative phosphoinositide phosphatase							GO:0005774;GO:0042578;GO:0036092;GO:0007033	vacuolar membrane|phosphoric ester hydrolase activity|phosphatidylinositol-3-phosphate biosynthetic process|vacuole organization
CL35372Contig1	2426.35	3890.8	961.906	0.247226	-2.0161	0.000269948	0.0518952	Down	47.8746	61.7518	38.085	9.20138	13.6565	22.1123	4746	gi|449446109|ref|XP_004140814.1|PREDICTED: uncharacterized protein LOC101205259 [Cucumis sativus]	0	sp|Q39263|ZFP4_ARATH	2e-34	Zinc finger protein 4 {ECO:0000305}	KOG1203	0	Predicted dehydrogenase							GO:0046872;GO:0043565;GO:0003700;GO:0044212;GO:0019760;GO:0006355	metal ion binding|sequence-specific DNA binding|transcription factor activity, sequence-specific DNA binding|transcription regulatory region DNA binding|glucosinolate metabolic process|regulation of transcription, DNA-templated
CL26997Contig1	1611.35	2583.83	638.87	0.247257	-2.01592	0.00525651	0.444628	Down	40.0338	36.5377	18.8956	3.71001	4.51538	21.6818	4848	gi|297311875|gb|EFH42299.1|hypothetical protein ARALYDRAFT_495518 [Arabidopsis lyrata subsp. lyrata]	0	sp|Q9LK35|THE1_ARATH	0	Receptor-like protein kinase THESEUS 1	KOG1187	0	Serine/threonine protein kinase
CL30759Contig1	67904.6	108883	26926.1	0.247293	-2.0157	0.00108919	0.153112	Down	2750.75	4607.83	3610.06	515.588	301.751	2588.15	1807	gi|700197419|gb|KGN52596.1|Chlorophyll A/B binding protein [Cucumis sativus]	1.42528e-152	sp|Q9XF89|CB5_ARATH	2e-132	Chlorophyll a-b binding protein CP26, chloroplastic				ko00196	Photosynthesis - antenna proteins	1	K08916	LHCB5	light-harvesting complex II chlorophyll a/b binding protein 5	GO:0009507;GO:0009941;GO:0009534;GO:0009535;GO:0016021;GO:0016020;GO:0009522;GO:0009783;GO:0010287;GO:0009517;GO:0009579;GO:0042651;GO:0016168;GO:0046872;GO:0031409;GO:0010196;GO:0015979;GO:0009768;GO:0010207;GO:0018298;GO:0009637;GO:0010218;GO:0010114	chloroplast|chloroplast envelope|chloroplast thylakoid|chloroplast thylakoid membrane|integral component of membrane|membrane|photosystem I|photosystem II antenna complex|plastoglobule|PSII associated light-harvesting complex II|thylakoid|thylakoid membrane|chlorophyll binding|metal ion binding|pigment binding|nonphotochemical quenching|photosynthesis|photosynthesis, light harvesting in photosyst…
CL4715Contig1	353.705	566.986	140.423	0.247666	-2.01353	0.0239837	1	Down	25.855	28.0054	7.86485	7.93472	7.53214	3.3772	1620	gi|659075168|ref|XP_008438001.1|PREDICTED: protein REVEILLE 6 isoform X3 [Cucumis melo]	7.50531e-114	sp|Q8H0W3|RVE6_ARATH	2e-69	Protein REVEILLE 6	KOG0724	2e-67	Zuotin and related molecular chaperones (DnaJ superfamily), contains DNA-binding domains							GO:0005634;GO:0003677;GO:0003700;GO:0042752;GO:0009737;GO:0046686;GO:0009723;GO:0009739;GO:0009753;GO:0009751;GO:0009651;GO:0006351	nucleus|DNA binding|transcription factor activity, sequence-specific DNA binding|regulation of circadian rhythm|response to abscisic acid|response to cadmium ion|response to ethylene|response to gibberellin|response to jasmonic acid|response to salicylic acid|response to salt stress|transcription, DNA-templated
CL29517Contig1	17115.7	27416.5	6814.82	0.248566	-2.0083	0.00443899	0.400914	Down	787.005	792.966	335.802	205.73	239.483	136.717	2549	gi|449448414|ref|XP_004141961.1|PREDICTED: ABC transporter F family member 5 isoform X1 [Cucumis sativus]	0	sp|Q9LV93|AB5F_ARATH	0	ABC transporter F family member 5	KOG0927	0	Predicted transporter (ABC superfamily)							GO:0005524;GO:0016887;GO:0005215;GO:0009624	ATP binding|ATPase activity|transporter activity|response to nematode
CL27132Contig1	1423.43	2279.07	567.792	0.249133	-2.00501	0.00239084	0.268054	Down	57.0086	64.1088	30.3908	22.1502	17.4924	6.30291	2687	gi|700209257|gb|KGN64353.1|hypothetical protein Csa_1G047450 [Cucumis sativus]	0	sp|Q9FGS4|NADA_ARATH	0	Quinolinate synthase, chloroplastic				ko00760	Nicotinate and nicotinamide metabolism	1	K03517	nadA	quinolinate synthase	GO:0009507;GO:0051539;GO:0008047;GO:0046872;GO:0042803;GO:0008987;GO:0016740;GO:0034628;GO:0009060;GO:0016226;GO:0009435;GO:0051176	chloroplast|4 iron, 4 sulfur cluster binding|enzyme activator activity|metal ion binding|protein homodimerization activity|quinolinate synthetase A activity|transferase activity|'de novo' NAD biosynthetic process from aspartate|aerobic respiration|iron-sulfur cluster assembly|NAD biosynthetic process|positive regulation of sulfur metabolic process
CL1760Contig1	9403.27	15050.6	3755.9	0.249551	-2.00259	0.000103598	0.0250123	Down	221.753	379.559	452.919	55.6278	60.7142	203.073	2650	gi|659098092|ref|XP_008449975.1|PREDICTED: glyceraldehyde-3-phosphate dehydrogenase A, chloroplastic isoform X2 [Cucumis melo]	1.58998e-200	sp|P25856|G3PA1_ARATH	0	Glyceraldehyde-3-phosphate dehydrogenase GAPA1, chloroplastic	KOG0657	0	Glyceraldehyde 3-phosphate dehydrogenase	ko00710	Carbon fixation in photosynthetic organisms	1	K05298	GAPA	glyceraldehyde-3-phosphate dehydrogenase (NADP) (phosphorylating)	GO:0048046;GO:0009507;GO:0009941;GO:0031969;GO:0009570;GO:0009535;GO:0016020;GO:0010319;GO:0047100;GO:0051287;GO:0050661;GO:0006006;GO:0019253;GO:0009409;GO:0009416;GO:0009744	apoplast|chloroplast|chloroplast envelope|chloroplast membrane|chloroplast stroma|chloroplast thylakoid membrane|membrane|stromule|glyceraldehyde-3-phosphate dehydrogenase (NADP) (phosphorylating) activity|NAD binding|NADP binding|glucose metabolic process|reductive pentose-phosphate cycle|response to cold|response to light stimulus|response to sucrose
CL24175Contig1	151.913	242.998	60.8282	0.250324	-1.99813	0.038436	1	Down	18.8069	13.3731	15.085	5.49	3.48166	5.30469	944
CL494Contig1	1572.55	2514.5	630.6	0.250786	-1.99547	0.000520253	0.0862284	Down	87.8895	127.129	88.7256	20.0691	20.1282	54.2229	1499	gi|449453332|ref|XP_004144412.1|PREDICTED: phosphoribulokinase, chloroplastic [Cucumis sativus]	4.0211e-37	sp|P26302|KPPR_WHEAT	2e-35	Phosphoribulokinase, chloroplastic	KOG4203	8e-36	Armadillo/beta-Catenin/plakoglobin	ko00710	Carbon fixation in photosynthetic organisms	1	K00855	PRK, prkB	phosphoribulokinase	GO:0009507;GO:0005524;GO:0008974;GO:0019253	chloroplast|ATP binding|phosphoribulokinase activity|reductive pentose-phosphate cycle
CL27439Contig1	3267.5	5223.8	1311.19	0.251004	-1.99422	0.0341034	1	Down	243.12	206.588	55.9185	54.9508	34.5069	71.0149	1824	gi|659131225|ref|XP_008465573.1|PREDICTED: CBL-interacting serine/threonine-protein kinase 11 [Cucumis melo]	1.7706e-210	sp|O22932|CIPKB_ARATH	0	CBL-interacting serine/threonine-protein kinase 11	KOG0583	0	Serine/threonine protein kinase	ko04113;ko04138	Meiosis - yeast|Autophagy - yeast	2	K12761	SNF1	carbon catabolite-derepressing protein kinase	GO:0005622;GO:0005524;GO:0004672;GO:0004674;GO:0035556;GO:0018105;GO:0018107;GO:0006468;GO:0009268	intracellular|ATP binding|protein kinase activity|protein serine/threonine kinase activity|intracellular signal transduction|peptidyl-serine phosphorylation|peptidyl-threonine phosphorylation|protein phosphorylation|response to pH
CL8405Contig1	1217.75	1945.2	490.293	0.252052	-1.9882	0.000807578	0.122586	Down	284.87	347.525	241.067	45.6101	51.0226	177.744	403
CL34065Contig1	209.545	334.536	84.5537	0.252749	-1.98422	0.0236539	1	Down	12.45	11.9425	4.5508	5.09725	3.16658	0.664416	2055	gi|659097485|ref|XP_008449652.1|PREDICTED: protein CLT1, chloroplastic [Cucumis melo]	4.56987e-218	sp|Q8RWL5|CLT3_ARATH	1e-146	Protein CLT3, chloroplastic {ECO:0000303|PubMed:20080670}										GO:0031969;GO:0016021;GO:0009536;GO:0002229;GO:0034635;GO:0046686	chloroplast membrane|integral component of membrane|plastid|defense response to oomycetes|glutathione transport|response to cadmium ion
comp64358_c0_seq92_1	691.922	1104.3	279.542	0.253139	-1.982	0.0226921	1	Down	27.8357	22.8461	7.40285	5.534	7.76145	4.74971	3368	gi|659115917|ref|XP_008457805.1|PREDICTED: protein DA1-related 1-like isoform X1 [Cucumis melo]	1.20267e-257	sp|Q8W4F0|DAR1_ARATH	0	Protein DA1-related 1	KOG1703	2e-144	Adaptor protein Enigma and related PDZ-LIM proteins							GO:0005886;GO:0043130;GO:0008270	plasma membrane|ubiquitin binding|zinc ion binding
CL50753Contig1	219.689	350.277	89.1009	0.254372	-1.97499	0.0187432	0.98748	Down	12.8045	9.58494	15.625	5.06843	1.90922	4.64096	1722	gi|1035415565|ref|XP_008457482.2|PREDICTED: glucan endo-1,3-beta-glucosidase [Cucumis melo]	2.75907e-235	sp|P52409|E13B_WHEAT	6e-159	Glucan endo-1,3-beta-glucosidase										GO:0042973;GO:0005975;GO:0006952	glucan endo-1,3-beta-D-glucosidase activity|carbohydrate metabolic process|defense response
CL1664Contig1	182.506	290.874	74.1378	0.25488	-1.97211	0.0279424	1	Down	5.47697	7.79601	10.3084	1.36706	1.14203	4.81167	2297	gi|778668834|ref|XP_011649161.1|PREDICTED: protein TPX2 isoform X1 [Cucumis sativus]	3.39678e-166	sp|Q84WL6|WDL3_ARATH	7e-55	Protein WVD2-like 3 {ECO:0000305}										GO:0055028;GO:0043622;GO:0009826	cortical microtubule|cortical microtubule organization|unidimensional cell growth
CL24465Contig1	5955.55	9488.55	2422.55	0.255313	-1.96966	0.000160715	0.0353257	Down	215.19	317.884	385.853	66.4045	50.0859	168.34	1916	gi|659098092|ref|XP_008449975.1|PREDICTED: glyceraldehyde-3-phosphate dehydrogenase A, chloroplastic isoform X2 [Cucumis melo]	7.34089e-223	sp|P12858|G3PA_PEA	0	Glyceraldehyde-3-phosphate dehydrogenase A, chloroplastic	KOG0657	0	Glyceraldehyde 3-phosphate dehydrogenase	ko00710	Carbon fixation in photosynthetic organisms	1	K05298	GAPA	glyceraldehyde-3-phosphate dehydrogenase (NADP) (phosphorylating)	GO:0009507;GO:0047100;GO:0051287;GO:0050661;GO:0006006;GO:0019253	chloroplast|glyceraldehyde-3-phosphate dehydrogenase (NADP) (phosphorylating) activity|NAD binding|NADP binding|glucose metabolic process|reductive pentose-phosphate cycle
CL27039Contig1	843.633	1344.09	343.177	0.255324	-1.9696	0.00165868	0.205486	Down	25.4032	24.4233	21.8693	2.5867	1.66231	18.7674	3422	gi|778657818|ref|XP_004152556.2|PREDICTED: uncharacterized protein LOC101202808 [Cucumis sativus]	8.08076e-141	sp|Q8G2L5|APAG_BRUSU	1e-30	Protein ApaG {ECO:0000255|HAMAP-Rule:MF_00791}	KOG4408	3e-15	Putative Mg2 and Co2 transporter CorD
CL26021Contig1	767.46	1222.51	312.411	0.25555	-1.96833	0.00170819	0.208983	Down	36.9799	35.4063	33.188	11.0394	6.25724	15.7473	2117	gi|659087932|ref|XP_008444712.1|PREDICTED: 3-ketoacyl-CoA synthase 4-like [Cucumis melo]	9.67197e-272	sp|Q9LN49|KCS4_ARATH	0	3-ketoacyl-CoA synthase 4 {ECO:0000303|PubMed:18465198}				ko00062	Fatty acid elongation	1	K15397	KCS	3-ketoacyl-CoA synthase	GO:0016021;GO:0102336;GO:0102337;GO:0102338;GO:0006633	integral component of membrane|3-oxo-arachidoyl-CoA synthase activity|3-oxo-cerotoyl-CoA synthase activity|3-oxo-lignoceronyl-CoA synthase activity|fatty acid biosynthetic process
CL10812Contig1	1117.04	1778.85	455.238	0.255917	-1.96625	0.000863798	0.12982	Down	95.0292	96.9824	152.233	9.6388	3.57588	95.38	967
CL3022Contig1	178.63	284.333	72.9266	0.256483	-1.96307	0.0372828	1	Down	8.73172	9.60722	2.82089	1.8486	1.62508	3.37756	2372
CL19223Contig1	253.238	403.081	103.394	0.256509	-1.96292	0.0157465	0.914445	Down	77.4417	82.0136	68.4794	31.2929	18.7584	20.6434	322	gi|659111876|ref|XP_008455954.1|PREDICTED: transcription activator GLK1-like [Cucumis melo]	4.68454e-33	sp|Q9SIV3|GLK1_ARATH	2e-15	Transcription activator GLK1										GO:0005634;GO:0003677;GO:1900056;GO:0006355;GO:0006351	nucleus|DNA binding|negative regulation of leaf senescence|regulation of transcription, DNA-templated|transcription, DNA-templated
comp58944_c0_seq1_2	367.965	585.49	150.44	0.256946	-1.96046	0.0159856	0.923257	Down	26.3244	20.3389	70.7761	13.8199	5.67714	15.4325	964	gi|659107091|ref|XP_008453518.1|PREDICTED: beta-glucosidase BoGH3B-like [Cucumis melo]	8.68131e-169	sp|A7LXU3|BGH3B_BACO1	6e-35	Beta-glucosidase BoGH3B				ko00940;ko00500;ko00460	Phenylpropanoid biosynthesis|Starch and sucrose metabolism|Cyanoamino acid metabolism	3	K05349	bglX	beta-glucosidase	GO:0042597;GO:0008422;GO:0102483;GO:0085030;GO:2000899	periplasmic space|beta-glucosidase activity|scopolin beta-glucosidase activity|mutualism|xyloglucan catabolic process
comp48877_c0_seq1_1	351.935	559.583	144.288	0.257849	-1.9554	0.00925814	0.661915	Down	14.6153	19.1138	9.31098	5.0148	3.73086	5.01163	2324	gi|659122920|ref|XP_008461393.1|PREDICTED: short-chain dehydrogenase reductase 3b-like [Cucumis melo]	7.52e-197	sp|Q94K41|SDR3B_ARATH	9e-100	Short-chain dehydrogenase reductase 3b	KOG0725	7e-101	Reductases with broad range of substrate specificities							GO:0016491	oxidoreductase activity
CL23687Contig1	17901.9	28458.1	7345.7	0.258123	-1.95387	0.00159507	0.201663	Down	1003.82	1020.57	507.303	271.742	342.272	179.404	2011	gi|700200341|gb|KGN55499.1|hypothetical protein Csa_4G658590 [Cucumis sativus]	0	sp|P48350|CATA1_CUCPE	0	Catalase isozyme 1	KOG0047	0	Catalase	ko04146;ko04011;ko04016;ko04068;ko00380;ko00630	Peroxisome|MAPK signaling pathway - yeast|MAPK signaling pathway - plant|FoxO signaling pathway|Tryptophan metabolism|Glyoxylate and dicarboxylate metabolism	6	K03781	katE, CAT, catB, srpA	catalase	GO:0009514;GO:0004096;GO:0020037;GO:0046872;GO:0042744;GO:0006979	glyoxysome|catalase activity|heme binding|metal ion binding|hydrogen peroxide catabolic process|response to oxidative stress
CL21500Contig1	154.291	245.238	63.3447	0.258299	-1.95289	0.0465257	1	Down	17.6731	14.757	7.76986	3.78762	3.04962	6.09895	1092	gi|700201325|gb|KGN56458.1|hypothetical protein Csa_3G120370 [Cucumis sativus]	3.74312e-105
comp59507_c0_seq2_1	697.868	1109	286.733	0.25855	-1.95148	0.0224102	1	Down	34.8505	41.668	12.5894	12.0201	9.4822	7.12236	2197	gi|700199282|gb|KGN54440.1|hypothetical protein Csa_4G331090 [Cucumis sativus]	3.03508e-223	sp|Q7X996|CIPK2_ORYSJ	0	CBL-interacting protein kinase 2	KOG0583	0	Serine/threonine protein kinase	ko04530;ko04140;ko04068;ko04150;ko04151;ko04152;ko04371	Tight junction|Autophagy - animal|FoxO signaling pathway|mTOR signaling pathway|PI3K-Akt signaling pathway|AMPK signaling pathway|Apelin signaling pathway	7	K07198	PRKAA, AMPK	5'-AMP-activated protein kinase, catalytic alpha subunit	GO:0005622;GO:0005524;GO:0004674;GO:0035556;GO:0018105;GO:0018107	intracellular|ATP binding|protein serine/threonine kinase activity|intracellular signal transduction|peptidyl-serine phosphorylation|peptidyl-threonine phosphorylation
CL10309Contig1	351.165	557.586	144.744	0.25959	-1.94569	0.00752336	0.578158	Down	40.5257	61.9671	57.4186	16.5851	18.9304	14.0661	639	gi|659085135|ref|XP_008443264.1|PREDICTED: ferredoxin-dependent glutamate synthase, chloroplastic isoform X1 [Cucumis melo]	1.88315e-20							ko00630;ko00910	Glyoxylate and dicarboxylate metabolism|Nitrogen metabolism	2	K00284	E1.4.7.1	glutamate synthase (ferredoxin)
CL38315Contig1	368.508	585.031	151.984	0.259787	-1.9446	0.00658793	0.531585	Down	6.98512	8.19188	9.75275	1.79482	2.69277	3.22039	4342	gi|359479088|ref|XP_003632213.1|PREDICTED: ubiquitin carboxyl-terminal hydrolase 8 isoform X2 [Vitis vinifera]	0	sp|Q9C585|UBP8_ARATH	0	Ubiquitin carboxyl-terminal hydrolase 8	KOG1870	0	Ubiquitin C-terminal hydrolase	ko04137	Mitophagy - animal	1	K21343	USP15	ubiquitin carboxyl-terminal hydrolase 15	GO:0004843;GO:0016579;GO:0006511	thiol-dependent ubiquitin-specific protease activity|protein deubiquitination|ubiquitin-dependent protein catabolic process
comp37543_c1_seq2_3	215.051	341.398	88.7037	0.259825	-1.94439	0.0262915	1	Down	7.92786	8.12907	21.2348	1.00307	0.0851106	10.6147	1755	gi|778661389|ref|XP_004152906.2|PREDICTED: 3-ketoacyl-CoA synthase 12-like [Cucumis sativus]	3.52742e-199	sp|Q9SIB2|KCS12_ARATH	1e-99	3-ketoacyl-CoA synthase 12 {ECO:0000303|PubMed:18465198}				ko00062	Fatty acid elongation	1	K15397	KCS	3-ketoacyl-CoA synthase	GO:0005783;GO:0016020;GO:0102336;GO:0102337;GO:0102338;GO:0006633	endoplasmic reticulum|membrane|3-oxo-arachidoyl-CoA synthase activity|3-oxo-cerotoyl-CoA synthase activity|3-oxo-lignoceronyl-CoA synthase activity|fatty acid biosynthetic process
CL15037Contig1	477.531	758.003	197.058	0.259971	-1.94358	0.00602045	0.493776	Down	115.463	187.133	112.249	20.0371	15.0329	101.37	329
CL379Contig1	152.952	242.77	63.1348	0.260061	-1.94308	0.0445025	1	Down	1.8357	5.96085	5.73404	0.852196	0.475692	3.03331	3303	gi|659093009|ref|XP_008447332.1|PREDICTED: probable pectate lyase 8 [Cucumis melo]	5.64225e-201	sp|Q944R1|PLY15_ARATH	1e-162	Probable pectate lyase 15				ko02024;ko00040	Quorum sensing|Pentose and glucuronate interconversions	2	K01728	pel	pectate lyase	GO:0046872;GO:0030570;GO:0045490	metal ion binding|pectate lyase activity|pectin catabolic process
CL27517Contig1	851.402	1351.08	351.726	0.26033	-1.94159	0.00197525	0.234752	Down	62.7193	48.0981	34.0037	8.84865	6.13515	32.339	1687	gi|700189987|gb|KGN45220.1|hypothetical protein Csa_7G432010 [Cucumis sativus]	8.94707e-129	sp|Q9S9N9|CCR1_ARATH	5e-116	Cinnamoyl-CoA reductase 1	KOG1502	1e-116	Flavonol reductase/cinnamoyl-CoA reductase	ko00940	Phenylpropanoid biosynthesis	1	K09753	CCR	cinnamoyl-CoA reductase	GO:0005829;GO:0016621;GO:0050662;GO:0007623;GO:0009809;GO:0009409	cytosol|cinnamoyl-CoA reductase activity|coenzyme binding|circadian rhythm|lignin biosynthetic process|response to cold
comp65428_c1_seq1_2	535.849	850.135	221.563	0.260621	-1.93997	0.00412766	0.382948	Down	59.9219	32.7699	39.6465	10.0906	3.47219	29.2502	1180	gi|1098830955|ref|XP_018821946.1|PREDICTED: xyloglucan endotransglucosylase/hydrolase protein 9-like isoform X2 [Juglans regia]	2.83611e-136	sp|Q8LDW9|XTH9_ARATH	1e-152	Xyloglucan endotransglucosylase/hydrolase protein 9										GO:0048046;GO:0005618;GO:0004553;GO:0016762;GO:0042546;GO:0071555;GO:0010411	apoplast|cell wall|hydrolase activity, hydrolyzing O-glycosyl compounds|xyloglucan:xyloglucosyl transferase activity|cell wall biogenesis|cell wall organization|xyloglucan metabolic process
CL24738Contig1	580.647	921.017	240.276	0.260881	-1.93854	0.00348164	0.34586	Down	25.7564	26.0151	14.2773	8.26099	6.86705	5.97458	2502	gi|449450782|ref|XP_004143141.1|PREDICTED: mitochondrial uncoupling protein 2 [Cucumis sativus]	7.50736e-152	sp|Q9ZWG1|PUMP2_ARATH	1e-89	Mitochondrial uncoupling protein 2	KOG0753	4e-90	Mitochondrial fatty acid anion carrier protein/Uncoupling protein							GO:0005794;GO:0016021;GO:0005743;GO:0005886;GO:0006839	Golgi apparatus|integral component of membrane|mitochondrial inner membrane|plasma membrane|mitochondrial transport
comp61673_c0_seq1_1	8442.97	13391	3494.9	0.260988	-1.93795	0.000162621	0.035617	Down	416.23	521.376	701.604	104.797	109.907	301.059	1521	gi|778697221|ref|XP_011654282.1|PREDICTED: glyceraldehyde-3-phosphate dehydrogenase GAPB, chloroplastic isoform X1 [Cucumis sativus]	9.41057e-175	sp|P12859|G3PB_PEA	0	Glyceraldehyde-3-phosphate dehydrogenase B, chloroplastic	KOG0657	2e-174	Glyceraldehyde 3-phosphate dehydrogenase	ko00710	Carbon fixation in photosynthetic organisms	1	K05298	GAPA	glyceraldehyde-3-phosphate dehydrogenase (NADP) (phosphorylating)	GO:0009507;GO:0047100;GO:0051287;GO:0050661;GO:0006006;GO:0019253	chloroplast|glyceraldehyde-3-phosphate dehydrogenase (NADP) (phosphorylating) activity|NAD binding|NADP binding|glucose metabolic process|reductive pentose-phosphate cycle
CL26834Contig1	2999.73	4756.55	1242.91	0.261305	-1.93619	0.000324663	0.0605166	Down	57.6708	59.3073	53.9587	18.5648	16.2185	19.198	5084	gi|449433279|ref|XP_004134425.1|PREDICTED: uncharacterized protein LOC101216376 isoform X2 [Cucumis sativus]	0
CL443Contig1	610.567	967.47	253.663	0.262192	-1.93131	0.0497674	1	Down	28.9054	18.5857	6.07393	2.6713	6.70862	8.04183	3204	gi|449470614|ref|XP_004153011.1|PREDICTED: extra-large guanine nucleotide-binding protein 1-like isoform X2 [Cucumis sativus]	0	sp|O80462|XLG1_ARATH	0	Extra-large guanine nucleotide-binding protein 1	KOG0082	0	G-protein alpha subunit (small G protein superfamily)							GO:0005634;GO:0005525;GO:0003924;GO:0046872;GO:0004871;GO:0007186	nucleus|GTP binding|GTPase activity|metal ion binding|signal transducer activity|G-protein coupled receptor signaling pathway
CL12711Contig1	989.43	1567.37	411.493	0.262538	-1.9294	0.00096242	0.140641	Down	102.157	151.252	236.537	44.7254	39.3704	68.0578	601	gi|449455256|ref|XP_004145369.1|PREDICTED: 2-methyl-6-phytyl-1,4-hydroquinone methyltransferase, chloroplastic [Cucumis sativus]	1.40134e-38	sp|Q9LY74|BQMT_ARATH	2e-24	2-methyl-6-phytyl-1,4-hydroquinone methyltransferase, chloroplastic	KOG1540	4e-25	Ubiquinone biosynthesis methyltransferase COQ5	ko00130	Ubiquinone and other terpenoid-quinone biosynthesis	1	K12502	VTE3, APG1	MPBQ/MSBQ methyltransferase	GO:0009507;GO:0009941;GO:0009706;GO:0016021;GO:0009536;GO:0102550;GO:0051741;GO:0008757;GO:0010236;GO:0010189	chloroplast|chloroplast envelope|chloroplast inner membrane|integral component of membrane|plastid|2-methyl-6-geranylgeranyl-1,4-benzoquinol methyltransferase activity|2-methyl-6-phytyl-1,4-benzoquinone methyltransferase activity|S-adenosylmethionine-dependent methyltransferase activity|plastoquinone biosynthetic process|vitamin E biosynthetic process
CL55256Contig1	270.202	428.01	112.394	0.262596	-1.92908	0.0115152	0.759629	Down	13.6217	17.1655	38.6451	5.05446	5.85002	10.2555	1177	gi|700198615|gb|KGN53773.1|hypothetical protein Csa_4G126430 [Cucumis sativus]	9.40481e-45
CL21948Contig1	693.741	1098.22	289.263	0.263392	-1.92471	0.00267663	0.288479	Down	58.8598	55.8148	31.6569	11.5742	15.7457	20.0374	1348	gi|659074164|ref|XP_008437456.1|PREDICTED: uncharacterized protein LOC103482871 [Cucumis melo]	6.18799e-26
CL25884Contig1	198.237	313.612	82.8626	0.26422	-1.92019	0.0286417	1	Down	19.4756	21.0185	21.5519	7.0019	4.16525	8.83205	928	gi|1098818417|ref|XP_018815385.1|PREDICTED: kinesin-like protein KIN-7D, mitochondrial isoform X3 [Juglans regia]	6.60201e-114	sp|Q8W5R5|KN7D_ARATH	1e-91	Kinesin-like protein KIN-7D, mitochondrial {ECO:0000305}	KOG0242	5e-89	Kinesin-like protein							GO:0005871;GO:0005874;GO:0005739;GO:0005524;GO:0016887;GO:0003777;GO:0008270;GO:0007018;GO:0031347	kinesin complex|microtubule|mitochondrion|ATP binding|ATPase activity|microtubule motor activity|zinc ion binding|microtubule-based movement|regulation of defense response
CL55513Contig1	216.046	341.729	90.3637	0.264431	-1.91904	0.0226843	1	Down	22.3734	12.0933	16.2045	6.20576	5.28812	4.47647	1244	gi|700204321|gb|KGN59454.1|hypothetical protein Csa_3G821570 [Cucumis sativus]	1.60619e-110	sp|Q5RFQ0|FCF1_PONAB	3e-89	rRNA-processing protein FCF1 homolog	KOG3165	4e-115	Predicted nucleic-acid-binding protein, contains PIN domain	ko03008	Ribosome biogenesis in eukaryotes	1	K14566	UTP24, FCF1	U3 small nucleolar RNA-associated protein 24	GO:0005730;GO:0032040;GO:0006364	nucleolus|small-subunit processome|rRNA processing
CL41607Contig1	184.987	292.376	77.597	0.265401	-1.91375	0.0343892	1	Down	5.28438	4.7676	3.44836	1.92617	1.24103	1.18919	3919	gi|659082018|ref|XP_008441622.1|PREDICTED: vesicle transport protein SFT2B [Cucumis melo]	2.62556e-61				KOG2887	4e-11	Membrane protein involved in ER to Golgi transport
CL4388Contig1	1700.95	2688.06	713.835	0.265557	-1.9129	0.00133692	0.177846	Down	68.9275	60.6889	34.222	16.1136	11.1244	27.0203	2946	gi|700202599|gb|KGN57732.1|hypothetical protein Csa_3G270270 [Cucumis sativus]	1.60433e-201	sp|Q94AS5|ICME_ARATH	8e-127	Isoprenylcysteine alpha-carbonyl methylesterase ICME	KOG1516	9e-130	Carboxylesterase and related proteins	ko00900	Terpenoid backbone biosynthesis	1	K15889	PCME	prenylcysteine alpha-carboxyl methylesterase	GO:0005789;GO:0000139;GO:0016021;GO:0016020;GO:0018731;GO:0018733;GO:0043906;GO:0047376;GO:0018734;GO:0043907;GO:0034892;GO:0035460;GO:0052768;GO:0052767;GO:0080030;GO:0080032;GO:0080031;GO:0004620;GO:0010296;GO:0050253;GO:0043908;GO:0043905;GO:0018732	endoplasmic reticulum membrane|Golgi membrane|integral component of membrane|membrane|1-oxa-2-oxocycloheptane lactonase activity|3,4-dihydrocoumarin hydrolase activity|Ala-tRNA(Pro) hydrolase activity|all-trans-retinyl-palmitate hydrolase, all-trans-retinol forming activity|butyrolactone hydrolase activity|Cys-tRNA(Pro) hydrolase activity|endosulfan lactone lactonase activity|L-ascorbate 6-phosph…
CL26658Contig1	220.898	348.981	92.815	0.26596	-1.91072	0.0264924	1	Down	19.6813	44.3624	29.6197	5.85156	4.82731	20.4947	674	gi|700208721|gb|KGN63817.1|hypothetical protein Csa_1G023050 [Cucumis sativus]	3.10525e-60	sp|Q8RWD0|COL16_ARATH	1e-38	Zinc finger protein CONSTANS-LIKE 16	KOG1601	3e-39	GATA-4/5/6 transcription factors							GO:0016020;GO:0005634;GO:0003700;GO:0008270;GO:0006355	membrane|nucleus|transcription factor activity, sequence-specific DNA binding|zinc ion binding|regulation of transcription, DNA-templated
CL4884Contig1	434.26	686.028	182.492	0.266012	-1.91044	0.00523879	0.443741	Down	9.69062	12.3095	19.0356	3.61685	3.07666	6.30693	3134	gi|508703628|gb|EOX95524.1|Pentatricopeptide repeat-containing protein, putative [Theobroma cacao]	0	sp|Q8VZE4|PP299_ARATH	0	Pentatricopeptide repeat-containing protein At4g01570	KOG4197	3e-140	FOG: PPR repeat
CL5657Contig2	871.538	1376.52	366.556	0.266292	-1.90892	0.00171071	0.208983	Down	39.6062	27.732	21.9404	11.3037	11.0426	6.24244	2796	gi|659099703|ref|XP_008450735.1|PREDICTED: LOW QUALITY PROTEIN: sodium/hydrogen exchanger 2 [Cucumis melo]	6.61492e-282	sp|Q56XP4|NHX2_ARATH	0	Sodium/hydrogen exchanger 2	KOG1965	0	Sodium/hydrogen exchanger protein							GO:0016021;GO:0005886;GO:0005774;GO:0015386;GO:0015385;GO:0055075;GO:0010107;GO:0006885;GO:0090333;GO:0009651	integral component of membrane|plasma membrane|vacuolar membrane|potassium:proton antiporter activity|sodium:proton antiporter activity|potassium ion homeostasis|potassium ion import|regulation of pH|regulation of stomatal closure|response to salt stress
CL6251Contig1	301.889	476.797	126.981	0.26632	-1.90877	0.0131274	0.819392	Down	32.783	34.941	50.4729	4.76859	2.11913	32.0348	752	gi|700194048|gb|KGN49252.1|hypothetical protein Csa_6G518090 [Cucumis sativus]	1.6026e-16
CL39550Contig1	305.278	481.47	129.087	0.268109	-1.89911	0.0147773	0.879036	Down	16.8895	11.3981	7.46008	3.73104	2.80888	5.28209	2429	gi|778696760|ref|XP_011654205.1|PREDICTED: fatty-acid-binding protein 2 isoform X1 [Cucumis sativus]	3.92647e-192	sp|Q84RK2|FAP2_ARATH	1e-72	Fatty-acid-binding protein 2										GO:0009570;GO:0005504;GO:0016872;GO:0006631	chloroplast stroma|fatty acid binding|intramolecular lyase activity|fatty acid metabolic process
CL18224Contig1	231.905	365.637	98.1726	0.268497	-1.89702	0.0210015	1	Down	37.8797	46.2712	66.0121	11.7302	9.20586	27.7214	454	gi|659093917|ref|XP_008447787.1|PREDICTED: fructose-bisphosphate aldolase, cytoplasmic isozyme 1 [Cucumis melo]	6.37157e-26	sp|O65581|ALFC5_ARATH	4e-21	Fructose-bisphosphate aldolase 5, cytosolic {ECO:0000305}	KOG1557	9e-22	Fructose-biphosphate aldolase	ko00010;ko00030;ko00051;ko00680;ko00710	Glycolysis / Gluconeogenesis|Pentose phosphate pathway|Fructose and mannose metabolism|Methane metabolism|Carbon fixation in photosynthetic organisms	5	K01623	ALDO	fructose-bisphosphate aldolase, class I	GO:0009507;GO:0005829;GO:0004332;GO:0006096	chloroplast|cytosol|fructose-bisphosphate aldolase activity|glycolytic process
CL21414Contig1	897.478	1413.92	381.032	0.269485	-1.89172	0.00159221	0.201663	Down	29.6484	40.8398	35.3786	9.31382	14.2947	10.4819	2439	gi|659072421|ref|XP_008465546.1|PREDICTED: aspartokinase 2, chloroplastic-like isoform X2 [Cucumis melo]	4.00745e-283	sp|Q9S702|AK3_ARATH	0	Aspartokinase 3, chloroplastic	KOG0456	0	Aspartate kinase	ko00260;ko00270;ko00300;ko00261	Glycine, serine and threonine metabolism|Cysteine and methionine metabolism|Lysine biosynthesis|Monobactam biosynthesis	4	K00928	lysC	aspartate kinase	GO:0009570;GO:0016597;GO:0004072;GO:0005524;GO:0009089;GO:0009088	chloroplast stroma|amino acid binding|aspartate kinase activity|ATP binding|lysine biosynthetic process via diaminopimelate|threonine biosynthetic process
CL21270Contig1	19654.4	30956.1	8352.76	0.269826	-1.8899	0.0455767	1	Down	1482.51	719.277	408.354	278.777	329.361	249.655	2129	gi|659101976|ref|XP_008451888.1|PREDICTED: root phototropism protein 2 [Cucumis melo]	1.67884e-265	sp|Q682S0|RPT2_ARATH	0	Root phototropism protein 2
CL37620Contig1	511.297	805.19	217.403	0.270002	-1.88896	0.00435872	0.396585	Down	7.90391	12.1431	12.9413	3.92003	3.48719	3.1936	4502	gi|700191914|gb|KGN47118.1|hypothetical protein Csa_6G188110 [Cucumis sativus]	0
CL12690Contig1	2237.75	3523.55	951.95	0.270168	-1.88807	0.000528076	0.0866014	Down	342.082	410.13	517.285	68.6496	90.8938	255.745	515	gi|659104824|ref|XP_008452998.1|PREDICTED: glyceraldehyde-3-phosphate dehydrogenase B, chloroplastic [Cucumis melo]	4.76627e-14	sp|P25857|G3PB_ARATH	4e-12	Glyceraldehyde-3-phosphate dehydrogenase GAPB, chloroplastic	KOG0657	1e-12	Glyceraldehyde 3-phosphate dehydrogenase	ko00710	Carbon fixation in photosynthetic organisms	1	K05298	GAPA	glyceraldehyde-3-phosphate dehydrogenase (NADP) (phosphorylating)	GO:0048046;GO:0009507;GO:0009941;GO:0031969;GO:0009570;GO:0009535;GO:0016020;GO:0010319;GO:0004365;GO:0047100;GO:0051287;GO:0050661;GO:0006006;GO:0019253;GO:0046686;GO:0009409;GO:0009416;GO:0009744	apoplast|chloroplast|chloroplast envelope|chloroplast membrane|chloroplast stroma|chloroplast thylakoid membrane|membrane|stromule|glyceraldehyde-3-phosphate dehydrogenase (NAD) (phosphorylating) activity|glyceraldehyde-3-phosphate dehydrogenase (NADP) (phosphorylating) activity|NAD binding|NADP binding|glucose metabolic process|reductive pentose-phosphate cycle|response to cadmium ion|response t…
CL1942Contig2	1073.11	1689.55	456.673	0.270292	-1.88741	0.00156536	0.198749	Down	117.947	130.795	92.2362	46.5389	29.8784	36.1366	897	gi|659111876|ref|XP_008455954.1|PREDICTED: transcription activator GLK1-like [Cucumis melo]	4.12417e-37	sp|Q9SIV3|GLK1_ARATH	7e-08	Transcription activator GLK1										GO:0005634;GO:0003677;GO:1900056;GO:0006355;GO:0006351	nucleus|DNA binding|negative regulation of leaf senescence|regulation of transcription, DNA-templated|transcription, DNA-templated
CL304Contig1	340.445	535.881	145.008	0.270598	-1.88578	0.0300116	1	Down	11.8524	17.064	45.0422	5.90288	3.05275	14.5583	1396	gi|659111654|ref|XP_008455840.1|PREDICTED: peroxidase 39 [Cucumis melo]	6.86034e-169	sp|Q9SUT2|PER39_ARATH	4e-149	Peroxidase 39				ko00940	Phenylpropanoid biosynthesis	1	K00430	E1.11.1.7	peroxidase	GO:0005576;GO:0009505;GO:0020037;GO:0046872;GO:0004601;GO:0042744;GO:0009664;GO:0006979	extracellular region|plant-type cell wall|heme binding|metal ion binding|peroxidase activity|hydrogen peroxide catabolic process|plant-type cell wall organization|response to oxidative stress
CL22503Contig1	958.343	1507.71	408.98	0.27126	-1.88225	0.00203953	0.239514	Down	145.22	104.498	86.7813	25.8772	20.5482	66.7863	814
CL29643Contig1	1214.88	1911.11	518.643	0.271383	-1.8816	0.00167203	0.205486	Down	70.495	84.0754	186.596	29.0615	28.9595	49.9774	1068	gi|700209917|gb|KGN65013.1|hypothetical protein Csa_1G181260 [Cucumis sativus]	2.78753e-73
CL9202Contig1	654.321	1029.3	279.341	0.271389	-1.88157	0.00338067	0.337105	Down	37.2643	30.6137	25.5353	11.1154	8.98127	10.6562	2004	gi|778669511|ref|XP_011649261.1|PREDICTED: squalene synthase [Cucumis sativus]	3.05708e-227	sp|P53800|FDFT_NICBE	0	Squalene synthase	KOG1459	0	Squalene synthetase	ko00100;ko00909	Steroid biosynthesis|Sesquiterpenoid and triterpenoid biosynthesis	2	K00801	FDFT1	farnesyl-diphosphate farnesyltransferase	GO:0005789;GO:0016021;GO:0004310;GO:0016491;GO:0051996;GO:0006696;GO:0008299	endoplasmic reticulum membrane|integral component of membrane|farnesyl-diphosphate farnesyltransferase activity|oxidoreductase activity|squalene synthase activity|ergosterol biosynthetic process|isoprenoid biosynthetic process
CL26879Contig1	678.55	1067.21	289.887	0.271631	-1.88028	0.0046186	0.409957	Down	44.2871	35.7247	18.1224	11.2688	12.7282	8.4997	1947	gi|307136206|gb|ADN34044.1|CBL-interacting serine/threonine-protein kinase [Cucumis melo subsp. melo]	1.0468e-196	sp|Q8RWC9|CIPK1_ARATH	0	CBL-interacting serine/threonine-protein kinase 1	KOG0583	0	Serine/threonine protein kinase	ko04530;ko04140;ko04068;ko04150;ko04151;ko04152;ko04371	Tight junction|Autophagy - animal|FoxO signaling pathway|mTOR signaling pathway|PI3K-Akt signaling pathway|AMPK signaling pathway|Apelin signaling pathway	7	K07198	PRKAA, AMPK	5'-AMP-activated protein kinase, catalytic alpha subunit	GO:0005737;GO:0005634;GO:0005886;GO:0005524;GO:0004674;GO:0035556;GO:0006468;GO:0009737;GO:0006970;GO:0009651	cytoplasm|nucleus|plasma membrane|ATP binding|protein serine/threonine kinase activity|intracellular signal transduction|protein phosphorylation|response to abscisic acid|response to osmotic stress|response to salt stress
CL26381Contig1	317.871	499.453	136.288	0.272875	-1.87369	0.0112107	0.746469	Down	20.0607	22.3146	40.8131	6.24438	5.61064	15.1543	1133	gi|449469845|ref|XP_004152629.1|PREDICTED: phospho-2-dehydro-3-deoxyheptonate aldolase 1, chloroplastic [Cucumis sativus]	2.03757e-186	sp|P27608|AROF_TOBAC	4e-175	Phospho-2-dehydro-3-deoxyheptonate aldolase 1, chloroplastic				ko02024;ko00400	Quorum sensing|Phenylalanine, tyrosine and tryptophan biosynthesis	2	K01626	E2.5.1.54, aroF, aroG, aroH	3-deoxy-7-phosphoheptulonate synthase	GO:0009507;GO:0003849;GO:0009073;GO:0009423	chloroplast|3-deoxy-7-phosphoheptulonate synthase activity|aromatic amino acid family biosynthetic process|chorismate biosynthetic process
CL2588Contig1	533.025	837.423	228.628	0.273014	-1.87295	0.00430971	0.393879	Down	13.2736	15.2829	17.5055	4.50079	5.03489	5.44406	3357	gi|449435930|ref|XP_004135747.1|PREDICTED: probable LRR receptor-like protein kinase At1g51890 [Cucumis sativus]	2.2732e-237	sp|Q7Z9I2|YCP9_SCHPO	1e-26	Uncharacterized oxidoreductase C663.09c										GO:0005829;GO:0005634;GO:0016491	cytosol|nucleus|oxidoreductase activity
CL15Contig2	482.33	757.726	206.935	0.2731	-1.8725	0.00584201	0.481534	Down	16.4215	16.4263	11.6768	4.3036	6.0065	4.34322	3079	gi|449455728|ref|XP_004145603.1|PREDICTED: uncharacterized protein LOC101218314 [Cucumis sativus]	0	sp|Q9C8E6|PMI1_ARATH	0	Protein PLASTID MOVEMENT IMPAIRED 1 {ECO:0000303|PubMed:16113226}										GO:0005829;GO:0005886;GO:1902265;GO:0009738;GO:0030048;GO:0009903;GO:0009902;GO:0031022;GO:0009787;GO:0010029;GO:0009637;GO:0006970	cytosol|plasma membrane|abscisic acid homeostasis|abscisic acid-activated signaling pathway|actin filament-based movement|chloroplast avoidance movement|chloroplast relocation|nuclear migration along microfilament|regulation of abscisic acid-activated signaling pathway|regulation of seed germination|response to blue light|response to osmotic stress
comp70018_c0_seq7_2	1791.09	2813.72	768.454	0.273109	-1.87245	0.0432251	1	Down	63.4059	76.8763	21.7749	5.72255	14.9854	35.4622	3061	gi|700191720|gb|KGN46924.1|hypothetical protein Csa_6G151120 [Cucumis sativus]	9.71199e-263	sp|Q9FNJ9|CA1P_ARATH	0	Probable 2-carboxy-D-arabinitol-1-phosphatase {ECO:0000305}	KOG0235	0	Phosphoglycerate mutase							GO:0009507;GO:0009570;GO:0005829;GO:0047538;GO:0016791	chloroplast|chloroplast stroma|cytosol|2-carboxy-D-arabinitol-1-phosphatase activity|phosphatase activity
CL11602Contig1	315.449	495.485	135.413	0.273295	-1.87147	0.0152691	0.898636	Down	39.5984	55.583	43.5174	4.59925	6.37473	36.5074	650	gi|1109282305|ref|XP_019165493.1|PREDICTED: fructose-bisphosphate aldolase 1, chloroplastic [Ipomoea nil]	3.57125e-45	sp|Q944G9|ALFP2_ARATH	6e-54	Fructose-bisphosphate aldolase 2, chloroplastic {ECO:0000305}	KOG1557	4e-46	Fructose-biphosphate aldolase	ko00010;ko00030;ko00051;ko00680;ko00710	Glycolysis / Gluconeogenesis|Pentose phosphate pathway|Fructose and mannose metabolism|Methane metabolism|Carbon fixation in photosynthetic organisms	5	K01623	ALDO	fructose-bisphosphate aldolase, class I	GO:0048046;GO:0009507;GO:0009941;GO:0009570;GO:0016020;GO:0010287;GO:0009579;GO:0004332;GO:0006096;GO:0009737;GO:0046686	apoplast|chloroplast|chloroplast envelope|chloroplast stroma|membrane|plastoglobule|thylakoid|fructose-bisphosphate aldolase activity|glycolytic process|response to abscisic acid|response to cadmium ion
CL4265Contig1	257.744	404.478	111.009	0.274449	-1.86539	0.0229471	1	Down	12.1165	9.89685	8.87057	2.70192	1.00202	6.84039	2388	gi|700204801|gb|KGN59934.1|hypothetical protein Csa_3G855280 [Cucumis sativus]	8.42191e-143	sp|P05100|3MG1_ECOLI	6e-44	DNA-3-methyladenine glycosylase 1				ko03410	Base excision repair	1	K01246	tag	DNA-3-methyladenine glycosylase I	GO:0008725;GO:0046872;GO:0006284	DNA-3-methyladenine glycosylase activity|metal ion binding|base-excision repair
CL25491Contig1	439.559	689.428	189.689	0.27514	-1.86176	0.0456914	1	Down	20.2507	19.3791	4.59957	5.44048	4.62354	5.19055	2743	gi|700204121|gb|KGN59254.1|hypothetical protein Csa_3G790960 [Cucumis sativus]	0	sp|Q9M1S8|GCP2_ARATH	0	Probable glutamate carboxypeptidase 2	KOG2195	0	Transferrin receptor and related proteins containing the protease-associated (PA) domain							GO:0016021;GO:0004180;GO:0046872;GO:0004181;GO:0009793;GO:0009908;GO:0010305;GO:0048507;GO:0009640;GO:0006508;GO:0010080;GO:0010081;GO:0010082;GO:0048364	integral component of membrane|carboxypeptidase activity|metal ion binding|metallocarboxypeptidase activity|embryo development ending in seed dormancy|flower development|leaf vascular tissue pattern formation|meristem development|photomorphogenesis|proteolysis|regulation of floral meristem growth|regulation of inflorescence meristem growth|regulation of root meristem growth|root development
CL25905Contig1	2041.21	3201.4	881.024	0.2752	-1.86145	0.000841167	0.127056	Down	144.868	172.963	115.06	38.3039	44.4013	63.2804	1336	gi|659076093|ref|XP_008438497.1|PREDICTED: probable plastid-lipid-associated protein 6, chloroplastic [Cucumis melo]	3.05665e-110	sp|Q9LW57|PAP6_ARATH	3e-92	Probable plastid-lipid-associated protein 6, chloroplastic										GO:0009507;GO:0009941;GO:0009534;GO:0009535;GO:0016020;GO:0005634;GO:0005886;GO:0010287;GO:0009579;GO:0031977;GO:0009658;GO:0042742;GO:0010193	chloroplast|chloroplast envelope|chloroplast thylakoid|chloroplast thylakoid membrane|membrane|nucleus|plasma membrane|plastoglobule|thylakoid|thylakoid lumen|chloroplast organization|defense response to bacterium|response to ozone
CL33005Contig1	205.993	322.961	89.0243	0.27565	-1.85909	0.0328417	1	Down	13.7006	10.2395	8.23769	3.28147	2.92658	4.62966	1824	gi|700191696|gb|KGN46900.1|hypothetical protein Csa_6G149410 [Cucumis sativus]	4.90599e-252	sp|Q7TMR0|PCP_MOUSE	1e-100	Lysosomal Pro-X carboxypeptidase	KOG2183	0	Prolylcarboxypeptidase (angiotensinase C)							GO:0045178;GO:0070062;GO:0005764;GO:0008239;GO:0004185;GO:0060055;GO:0097009;GO:0042593;GO:0003085;GO:0002353;GO:0006508;GO:0043535;GO:2000377;GO:0002155	basal part of cell|extracellular exosome|lysosome|dipeptidyl-peptidase activity|serine-type carboxypeptidase activity|angiogenesis involved in wound healing|energy homeostasis|glucose homeostasis|negative regulation of systemic arterial blood pressure|plasma kallikrein-kinin cascade|proteolysis|regulation of blood vessel endothelial cell migration|regulation of reactive oxygen species metabolic p…
CL24546Contig1	1044.27	1636.29	452.257	0.276391	-1.85521	0.0131558	0.819392	Down	121.529	118.391	52.9094	14.9857	19.276	68.1496	997	gi|659109821|ref|XP_008454899.1|PREDICTED: methylesterase 2-like [Cucumis melo]	4.53015e-106	sp|O80475|MES8_ARATH	2e-58	Methylesterase 8										GO:0016788	hydrolase activity, acting on ester bonds
CL2559Contig2	55024.5	86216.9	23832	0.27642	-1.85507	0.000455842	0.0789675	Down	3040.29	4038.38	3350.05	556.3	344.458	2709.89	1507	gi|449453598|ref|XP_004144543.1|PREDICTED: chlorophyll a-b binding protein 151, chloroplastic [Cucumis sativus]	1.59389e-150	sp|P27518|CB21_GOSHI	0	Chlorophyll a-b binding protein 151, chloroplastic				ko00196	Photosynthesis - antenna proteins	1	K08913	LHCB2	light-harvesting complex II chlorophyll a/b binding protein 2	GO:0009535;GO:0016021;GO:0009522;GO:0009523;GO:0016168;GO:0046872;GO:0009765;GO:0018298	chloroplast thylakoid membrane|integral component of membrane|photosystem I|photosystem II|chlorophyll binding|metal ion binding|photosynthesis, light harvesting|protein-chromophore linkage
CL19368Contig1	347.932	544.465	151.398	0.278068	-1.84649	0.0194905	1	Down	53.8157	106.627	71.38	8.15123	7.13879	66.3117	425
CL28859Contig1	204.964	320.608	89.3206	0.278598	-1.84375	0.0285289	1	Down	6.29643	8.65272	17.1624	1.79686	1.90628	6.92212	1897	gi|659115810|ref|XP_008457748.1|PREDICTED: filament-like plant protein 7 [Cucumis melo]	1.10491e-223	sp|Q9SLN1|FPP7_ARATH	2e-59	Filament-like plant protein 7
CL3752Contig1	7173.94	11206.9	3140.99	0.280273	-1.8351	0.000937533	0.137876	Down	569.829	668.025	358.266	142.568	190.962	215.762	1259	gi|18032028|gb|AAL47679.1|aminotransferase 1 [Cucumis melo]	3.67694e-195	sp|Q56YA5|SGAT_ARATH	0	Serine--glyoxylate aminotransferase	KOG2862	0	Alanine-glyoxylate aminotransferase AGT1	ko04146;ko00250;ko00260;ko00630;ko00680	Peroxisome|Alanine, aspartate and glutamate metabolism|Glycine, serine and threonine metabolism|Glyoxylate and dicarboxylate metabolism|Methane metabolism	5	K00830	AGXT	alanine-glyoxylate transaminase / serine-glyoxylate transaminase / serine-pyruvate transaminase	GO:0048046;GO:0009507;GO:0009570;GO:0016020;GO:0005777;GO:0005886;GO:0008453;GO:0050281;GO:0004760;GO:0009853	apoplast|chloroplast|chloroplast stroma|membrane|peroxisome|plasma membrane|alanine-glyoxylate transaminase activity|serine-glyoxylate transaminase activity|serine-pyruvate transaminase activity|photorespiration
CL27167Contig1	2123.31	3316.56	930.061	0.280429	-1.83429	0.000655369	0.103053	Down	59.8773	73.3461	117.949	30.4765	19.9783	32.9485	2479	gi|241923673|gb|EER96817.1|	0	sp|P28723|FTHS_SPIOL	0	Formate--tetrahydrofolate ligase				ko00720;ko00670	Carbon fixation pathways in prokaryotes|One carbon pool by folate	2	K01938	fhs	formate--tetrahydrofolate ligase	GO:0005524;GO:0004329;GO:0009396;GO:0035999	ATP binding|formate-tetrahydrofolate ligase activity|folic acid-containing compound biosynthetic process|tetrahydrofolate interconversion
CL1392Contig2	677.849	1058.58	297.114	0.280671	-1.83305	0.00375873	0.360726	Down	13.995	13.3399	14.824	5.06976	3.36087	5.87583	4623	gi|659124798|ref|XP_008462353.1|PREDICTED: protein HOTHEAD-like [Cucumis melo]	0	sp|Q9S746|HTH_ARATH	0	Protein HOTHEAD	KOG1238	0	Glucose dehydrogenase/choline dehydrogenase/mandelonitrile lyase (GMC oxidoreductase family)	ko00073	Cutin, suberine and wax biosynthesis	1	K15403	ACE, HTH	fatty acid omega-hydroxy dehydrogenase	GO:0005576;GO:0050660;GO:0046593;GO:0016614;GO:0007267;GO:0009553;GO:0010430	extracellular region|flavin adenine dinucleotide binding|mandelonitrile lyase activity|oxidoreductase activity, acting on CH-OH group of donors|cell-cell signaling|embryo sac development|fatty acid omega-oxidation
CL1514Contig1	4359.71	6808	1911.43	0.280762	-1.83258	0.000502816	0.0842492	Down	101.549	139.714	170.182	20.9996	23.6358	96.2845	3069	gi|700210059|gb|KGN65155.1|hypothetical protein Csa_1G255170 [Cucumis sativus]	7.99095e-257	sp|P48627|FAD6C_BRANA	0	Omega-6 fatty acid desaturase, chloroplastic {ECO:0000303|PubMed:8066133}				ko02020	Two-component system	1	K10255	FAD6, desA	acyl-lipid omega-6 desaturase (Delta-12 desaturase)	GO:0031969;GO:0016491;GO:0006636	chloroplast membrane|oxidoreductase activity|unsaturated fatty acid biosynthetic process
CL9875Contig1	903.53	1410.77	396.286	0.2809	-1.83187	0.00204265	0.239514	Down	29.3914	32.4706	48.6327	10.8217	9.1025	17.0702	2386	gi|659122173|ref|XP_008461005.1|PREDICTED: protein DETOXIFICATION 46, chloroplastic [Cucumis melo]	1.85939e-227	sp|Q8W4G3|DTX46_ARATH	2e-138	Protein DETOXIFICATION 46, chloroplastic {ECO:0000303|PubMed:11739388}	KOG1347	4e-92	Uncharacterized membrane protein, predicted efflux pump							GO:0009507;GO:0009941;GO:0031969;GO:0016021;GO:0015297;GO:0015238;GO:0006855	chloroplast|chloroplast envelope|chloroplast membrane|integral component of membrane|antiporter activity|drug transmembrane transporter activity|drug transmembrane transport
CL448Contig1	397.444	620.336	174.552	0.281383	-1.82939	0.0269665	1	Down	14.8802	14.6286	4.59394	5.16974	3.44208	3.3264	3216	gi|1028951927|ref|XP_016719360.1|PREDICTED: LOW QUALITY PROTEIN: photosystem II CP47 reaction center protein-like [Gossypium hirsutum]	6.86352e-213	sp|Q49KW8|CYB6_EUCGG	1e-135	Cytochrome b6 {ECO:0000255|HAMAP-Rule:MF_00633}	KOG4663	2e-135	Cytochrome b	ko00195	Photosynthesis	1	K02635	petB	cytochrome b6	GO:0009535;GO:0016021;GO:0045158;GO:0020037;GO:0005506;GO:0016491;GO:0015979;GO:0022904	chloroplast thylakoid membrane|integral component of membrane|electron transporter, transferring electrons within cytochrome b6/f complex of photosystem II activity|heme binding|iron ion binding|oxidoreductase activity|photosynthesis|respiratory electron transport chain
CL6514Contig1	3847.09	6002.94	1691.25	0.281736	-1.82758	0.00810992	0.604911	Down	128.699	88.3285	58.2026	19.4638	14.9632	62.8209	3933	gi|470101239|ref|XP_004287084.1|PREDICTED: leucine-rich repeat extensin-like protein 4 [Fragaria vesca subsp. vesca]	0	sp|Q9LHF1|LRX4_ARATH	0	Leucine-rich repeat extensin-like protein 4										GO:0005618;GO:0005576;GO:0009505;GO:0009506;GO:0005199;GO:0071555	cell wall|extracellular region|plant-type cell wall|plasmodesma|structural constituent of cell wall|cell wall organization
CL30296Contig1	246.706	384.953	108.46	0.281749	-1.82752	0.0245165	1	Down	29.6275	25.455	37.087	6.43019	3.85832	21.3624	777	gi|659120800|ref|XP_008460358.1|PREDICTED: pectinesterase-like [Cucumis melo]	7.28961e-111	sp|P83218|PME_DAUCA	2e-122	Pectinesterase				ko00040	Pentose and glucuronate interconversions	1	K01051	E3.1.1.11	pectinesterase	GO:0005618;GO:0005576;GO:0045330;GO:0030599;GO:0042545;GO:0045490	cell wall|extracellular region|aspartyl esterase activity|pectinesterase activity|cell wall modification|pectin catabolic process
CL52130Contig1	241.581	376.917	106.246	0.281881	-1.82684	0.0292204	1	Down	20.1183	12.7708	9.04569	2.05866	2.89995	9.79382	1623	gi|659070912|ref|XP_008457220.1|PREDICTED: monogalactosyldiacylglycerol synthase 2, chloroplastic [Cucumis melo]	1.20807e-248	sp|O82730|MGDG2_ARATH	0	Monogalactosyldiacylglycerol synthase 2, chloroplastic				ko00561	Glycerolipid metabolism	1	K03715	MGD	1,2-diacylglycerol 3-beta-galactosyltransferase	GO:0009707;GO:0046509;GO:0035250;GO:0016036;GO:0006631;GO:0019374;GO:0009247	chloroplast outer membrane|1,2-diacylglycerol 3-beta-galactosyltransferase activity|UDP-galactosyltransferase activity|cellular response to phosphate starvation|fatty acid metabolic process|galactolipid metabolic process|glycolipid biosynthetic process
CL19043Contig1	480.021	748.882	211.159	0.281965	-1.82641	0.00864148	0.633898	Down	18.648	19.6154	8.92004	7.00704	4.74613	4.69379	2833	gi|1035412216|ref|XP_016901624.1|PREDICTED: subtilisin-like protease SBT1.1 [Cucumis melo]	0	sp|Q84WS0|SBT11_ARATH	0	Subtilisin-like protease SBT1.1 {ECO:0000303|PubMed:16193095}										GO:0005618;GO:0031012;GO:0005578;GO:0004252;GO:0006508	cell wall|extracellular matrix|proteinaceous extracellular matrix|serine-type endopeptidase activity|proteolysis
CL27278Contig1	3181.92	4961.53	1402.32	0.282639	-1.82297	0.0132116	0.820041	Down	352.689	230.846	178.146	36.3104	21.4265	214.459	1180	gi|700209969|gb|KGN65065.1|Xyloglucan endotransglycosylase/hydrolase [Cucumis sativus]	4.58393e-152	sp|Q8LER3|XTH7_ARATH	5e-160	Probable xyloglucan endotransglucosylase/hydrolase protein 7										GO:0048046;GO:0005618;GO:0004553;GO:0016762;GO:0042546;GO:0071555;GO:0010411	apoplast|cell wall|hydrolase activity, hydrolyzing O-glycosyl compounds|xyloglucan:xyloglucosyl transferase activity|cell wall biogenesis|cell wall organization|xyloglucan metabolic process
CL14929Contig1	643.604	1003.31	283.896	0.282959	-1.82134	0.00505351	0.434558	Down	31.652	30.595	17.1523	8.63836	8.7577	10.2324	2269	gi|778720868|ref|XP_011658216.1|PREDICTED: protein DEHYDRATION-INDUCED 19 isoform X1 [Cucumis sativus]	9.43259e-107	sp|Q688X9|DI191_ORYSJ	4e-22	Protein DEHYDRATION-INDUCED 19
CL30297Contig1	1149.75	1792.25	507.249	0.283024	-1.821	0.00216035	0.24903	Down	65.2725	68.5906	38.1674	22.4197	18.3308	19.0128	1870	gi|659102555|ref|XP_008452195.1|PREDICTED: uncharacterized protein YacP isoform X1 [Cucumis melo]	5.04308e-144	sp|P37574|YACP_BACSU	7e-10	Uncharacterized protein YacP
CL35550Contig1	1821.7	2838.29	805.104	0.283658	-1.81778	0.00447855	0.403892	Down	28.0713	37.4427	69.0066	7.23555	4.54239	34.2345	3992	gi|659114258|ref|XP_008456976.1|PREDICTED: uncharacterized protein LOC103496768 [Cucumis melo]	0
CL41159Contig1	4273.35	6657.45	1889.25	0.28378	-1.81716	0.000513742	0.08538	Down	75.1733	92.1283	95.4758	29.5663	28.9594	30.758	4660	gi|700193079|gb|KGN48283.1|hypothetical protein Csa_6G454310 [Cucumis sativus]	0	sp|Q9CAX1|TBL8_ARATH	8e-44	Protein trichome birefringence-like 8	KOG1043	0	Ca2+binding transmembrane protein LETM1/MRS7							GO:0005794;GO:0016021;GO:0016413;GO:0071554	Golgi apparatus|integral component of membrane|O-acetyltransferase activity|cell wall organization or biogenesis
CL23733Contig1	5716.93	8906.3	2527.57	0.283795	-1.81708	0.00056015	0.0908762	Down	136.32	157.693	114.363	61.7545	40.6326	38.5513	3952	gi|778680728|ref|XP_011651383.1|PREDICTED: uncharacterized protein LOC101207516 isoform X2 [Cucumis sativus]	2.92102e-213
CL25394Contig1	276.154	430.208	122.101	0.283819	-1.81696	0.0264216	1	Down	24.402	35.2644	15.6316	4.167	3.28087	19.8257	1019	gi|1026775292|gb|OAE34200.1|hypothetical protein AXG93_1593s1590 [Marchantia polymorpha subsp. ruderalis]	1.09207e-09
CL54710Contig1	240.014	373.905	106.123	0.283823	-1.81694	0.0307889	1	Down	51.2037	66.582	37.1325	17.3976	10.6441	26.6621	433	gi|659076268|ref|XP_008438589.1|PREDICTED: auxin-responsive protein IAA4-like [Cucumis melo]	1.75586e-18							ko04075	Plant hormone signal transduction	1	K14484	IAA	auxin-responsive protein IAA
CL21358Contig1	623.151	970.31	275.993	0.284438	-1.81381	0.0417736	1	Down	24.5531	31.2707	74.775	4.97449	0.233874	39.7127	1423	gi|700188635|gb|KGN43868.1|hypothetical protein Csa_7G071570 [Cucumis sativus]	1.16823e-34	sp|Q948Z4|SNAK1_SOLTU	1e-09	Snakin-1										GO:0005618;GO:0005576;GO:0006952	cell wall|extracellular region|defense response
CL22310Contig1	280.186	436.091	124.282	0.28499	-1.81102	0.0275042	1	Down	11.9188	11.2569	34.5504	3.71152	2.81694	12.7728	1458	gi|700205624|gb|KGN60743.1|hypothetical protein Csa_2G009320 [Cucumis sativus]	6.85728e-276	sp|Q9FYQ8|TMN11_ARATH	0	Transmembrane 9 superfamily member 11 {ECO:0000305}	KOG1278	0	Endosomal membrane proteins, EMP70							GO:0010008;GO:0000139;GO:0016021	endosome membrane|Golgi membrane|integral component of membrane
CL22398Contig1	565.257	879.7	250.814	0.285114	-1.81039	0.0092434	0.661915	Down	20.687	30.8859	68.0837	8.79544	11.0916	19.8388	1405	gi|449462537|ref|XP_004148997.1|PREDICTED: nucleoside diphosphate kinase 3-like [Cucumis sativus]	5.20769e-116	sp|Q8LAH8|NDK4_ARATH	3e-118	Nucleoside diphosphate kinase IV, chloroplastic/mitochondrial	KOG0888	8e-119	Nucleoside diphosphate kinase	ko04016;ko00230;ko00240	MAPK signaling pathway - plant|Purine metabolism|Pyrimidine metabolism	3	K00940	ndk, NME	nucleoside-diphosphate kinase	GO:0009543;GO:0005622;GO:0005758;GO:0005739;GO:0005524;GO:0004550;GO:0008270;GO:0006241;GO:0006183;GO:0009142;GO:0006163;GO:0006220;GO:0006228	chloroplast thylakoid lumen|intracellular|mitochondrial intermembrane space|mitochondrion|ATP binding|nucleoside diphosphate kinase activity|zinc ion binding|CTP biosynthetic process|GTP biosynthetic process|nucleoside triphosphate biosynthetic process|purine nucleotide metabolic process|pyrimidine nucleotide metabolic process|UTP biosynthetic process
CL29885Contig1	2035.09	3166.82	903.347	0.285253	-1.80968	0.00145366	0.188469	Down	263.533	293.214	163.835	88.5559	39.2646	129.781	789
CL27558Contig1	200.047	311.251	88.8427	0.285437	-1.80876	0.0333258	1	Down	7.88013	7.39812	18.7921	0.895868	1.09574	9.62644	1750	gi|659131687|ref|XP_008465804.1|PREDICTED: uncharacterized protein LOC103503399 [Cucumis melo]	6.39798e-161
CL23796Contig1	269.913	419.953	119.874	0.285445	-1.80871	0.0239492	1	Down	19.3172	22.842	16.9931	8.51879	4.51425	7.66538	1288	gi|659083467|ref|XP_008442372.1|PREDICTED: abscisic acid receptor PYL4-like [Cucumis melo]	1.78226e-99	sp|O80920|PYL4_ARATH	5e-76	Abscisic acid receptor PYL4				ko04016;ko04075	MAPK signaling pathway - plant|Plant hormone signal transduction	2	K14496	PYL	abscisic acid receptor PYR/PYL family	GO:0005737;GO:0005634;GO:0005886;GO:0010427;GO:0042803;GO:0004864;GO:0004872;GO:0009738;GO:0080163	cytoplasm|nucleus|plasma membrane|abscisic acid binding|protein homodimerization activity|protein phosphatase inhibitor activity|receptor activity|abscisic acid-activated signaling pathway|regulation of protein serine/threonine phosphatase activity
comp53257_c3_seq1_3	249.473	388.098	110.848	0.285618	-1.80784	0.0269359	1	Down	11.6018	12.0389	4.74514	1.14926	7.17986	1.29108	2429	gi|700191409|gb|KGN46613.1|hypothetical protein Csa_6G113500 [Cucumis sativus]	0	sp|P73627|Y1770_SYNY3	0	Uncharacterized protein sll1770	KOG1235	0	Predicted unusual protein kinase							GO:0005524;GO:0004672	ATP binding|protein kinase activity
CL36906Contig1	270.202	420.316	120.088	0.285709	-1.80738	0.0221331	1	Down	4.70599	4.71356	5.42038	0.977345	1.08596	3.1049	5225	gi|659107125|ref|XP_008453534.1|PREDICTED: putative serine/threonine-protein kinase [Cucumis melo]	5.42976e-161	sp|C0LGH2|Y1561_ARATH	3e-58	Probable LRR receptor-like serine/threonine-protein kinase At1g56130
CL460Contig2	2393.77	3723.36	1064.18	0.285812	-1.80686	0.000974058	0.14155	Down	58.4043	60.7428	42.8544	19.2526	18.9321	18.0574	4159	gi|449446929|ref|XP_004141223.1|PREDICTED: protein SPA1-RELATED 3 [Cucumis sativus]	0	sp|Q9LJR3|SPA3_ARATH	0	Protein SPA1-RELATED 3										GO:0005634;GO:0005524;GO:0042802;GO:0004672;GO:0009585	nucleus|ATP binding|identical protein binding|protein kinase activity|red, far-red light phototransduction
comp49881_c0_seq2_2	13959.7	21707.1	6212.36	0.286191	-1.80495	0.00307427	0.317355	Down	1013.66	1571.91	1083.37	203.127	188.989	924.025	1071	gi|700205398|gb|KGN60517.1|hypothetical protein Csa_2G000260 [Cucumis sativus]	8.89464e-49
CL7260Contig1	34662.3	53886.7	15437.8	0.286487	-1.80346	0.00309146	0.318094	Down	1360.31	2189.45	1345.29	367.142	350.188	1031.54	1984	gi|659098090|ref|XP_008449974.1|PREDICTED: glyceraldehyde-3-phosphate dehydrogenase A, chloroplastic isoform X1 [Cucumis melo]	1.10998e-221	sp|P25856|G3PA1_ARATH	0	Glyceraldehyde-3-phosphate dehydrogenase GAPA1, chloroplastic	KOG0657	0	Glyceraldehyde 3-phosphate dehydrogenase	ko00710	Carbon fixation in photosynthetic organisms	1	K05298	GAPA	glyceraldehyde-3-phosphate dehydrogenase (NADP) (phosphorylating)	GO:0048046;GO:0009507;GO:0009941;GO:0031969;GO:0009570;GO:0009535;GO:0016020;GO:0010319;GO:0047100;GO:0051287;GO:0050661;GO:0006006;GO:0019253;GO:0009409;GO:0009416;GO:0009744	apoplast|chloroplast|chloroplast envelope|chloroplast membrane|chloroplast stroma|chloroplast thylakoid membrane|membrane|stromule|glyceraldehyde-3-phosphate dehydrogenase (NADP) (phosphorylating) activity|NAD binding|NADP binding|glucose metabolic process|reductive pentose-phosphate cycle|response to cold|response to light stimulus|response to sucrose
CL26519Contig1	10911.1	16954.8	4867.37	0.287078	-1.80048	0.00349406	0.34586	Down	95.0186	156.398	296.084	56.8832	48.2665	78.7258	5880	gi|1002262780|ref|XP_015635737.1|PREDICTED: protein TSS isoform X1 [Oryza sativa Japonica Group]	0	sp|F4JKH6|TSS_ARATH	0	Protein TSS {ECO:0000303|PubMed:21185286}	KOG1839	0	Uncharacterized protein CLU1/cluA/TIF31 involved in mitochondrial morphology/distribution, also found associated with eIF-3							GO:0007049;GO:0007275	cell cycle|multicellular organism development
CL28670Contig1	1151.92	1788.68	515.169	0.288016	-1.79578	0.0269584	1	Down	31.4248	47.1586	111.934	11.2765	10.0875	43.3713	1801	gi|659114466|ref|XP_008457065.1|PREDICTED: probable fructokinase-6, chloroplastic [Cucumis melo]	1.63213e-200	sp|Q9C524|SCRK6_ARATH	1e-167	Probable fructokinase-6, chloroplastic	KOG2855	2e-168	Ribokinase	ko00051;ko00500;ko00520	Fructose and mannose metabolism|Starch and sucrose metabolism|Amino sugar and nucleotide sugar metabolism	3	K00847	E2.7.1.4, scrK	fructokinase	GO:0009507;GO:0009570;GO:0005524;GO:0008865;GO:0004747;GO:0006014;GO:0019252	chloroplast|chloroplast stroma|ATP binding|fructokinase activity|ribokinase activity|D-ribose metabolic process|starch biosynthetic process
CL23621Contig1	784.488	1217.57	351.411	0.288618	-1.79277	0.00359104	0.350669	Down	52.6791	103.846	115.451	11.0183	17.2213	67.6035	829	gi|659087464|ref|XP_008444466.1|PREDICTED: glycine dehydrogenase (decarboxylating), mitochondrial [Cucumis melo]	9.00754e-85	sp|O49850|GCSP_FLAAN	6e-68	Glycine dehydrogenase (decarboxylating), mitochondrial	KOG2040	2e-63	Glycine dehydrogenase (decarboxylating)	ko00260;ko00630	Glycine, serine and threonine metabolism|Glyoxylate and dicarboxylate metabolism	2	K00281	GLDC, gcvP	glycine dehydrogenase	GO:0005739;GO:0004375;GO:0006546	mitochondrion|glycine dehydrogenase (decarboxylating) activity|glycine catabolic process
CL50270Contig1	433.467	672.636	194.299	0.288862	-1.79155	0.00900377	0.650552	Down	29.615	20.5058	38.8007	8.20512	5.37907	17.2051	1420	gi|659086440|ref|XP_008443935.1|PREDICTED: heptahelical transmembrane protein ADIPOR1 [Cucumis melo]	3.97364e-168	sp|Q93ZH9|HHP1_ARATH	2e-130	Heptahelical transmembrane protein 1	KOG0748	5e-131	Predicted membrane proteins, contain hemolysin III domain	ko04152	AMPK signaling pathway	1	K07297	ADIPOR	adiponectin receptor	GO:0016021;GO:0004872;GO:0009788;GO:0009725;GO:0009651;GO:0009744	integral component of membrane|receptor activity|negative regulation of abscisic acid-activated signaling pathway|response to hormone|response to salt stress|response to sucrose
CL18143Contig1	387.741	601.454	174.028	0.289345	-1.78914	0.0199196	1	Down	16.0477	23.6404	9.07361	7.36355	5.58259	4.51595	2189	gi|659073064|ref|XP_008467235.1|PREDICTED: putative glycerol-3-phosphate transporter 1 [Cucumis melo]	4.78639e-274	sp|Q9C5L3|GLPT1_ARATH	0	Putative glycerol-3-phosphate transporter 1	KOG2533	0	Permease of the major facilitator superfamily							GO:0016021;GO:0022857;GO:0006820;GO:0008643;GO:0055062;GO:0055085	integral component of membrane|transmembrane transporter activity|anion transport|carbohydrate transport|phosphate ion homeostasis|transmembrane transport
CL21007Contig1	1234.64	1914.81	554.461	0.289564	-1.78805	0.0017719	0.214323	Down	26.2256	27.8691	33.1497	8.95268	9.17481	12.0931	4057	gi|1002302017|ref|XP_015614390.1|PREDICTED: myosin-1 [Oryza sativa Japonica Group]	0	sp|Q9LHE9|MYO1_ARATH	0	Myosin-1	KOG0160	0	Myosin class V heavy chain							GO:0005783;GO:0005768;GO:0016459;GO:0009524;GO:0009506;GO:0005524;GO:0003774;GO:0006897	endoplasmic reticulum|endosome|myosin complex|phragmoplast|plasmodesma|ATP binding|motor activity|endocytosis
CL22727Contig1	12184.2	18887.2	5481.17	0.290207	-1.78485	0.000477915	0.0818663	Down	213.303	290.944	328.847	87.8352	64.6435	139.744	4190	gi|60099458|dbj|BAD89968.1|phototropin [Phaseolus vulgaris]	0	sp|P93025|PHOT2_ARATH	0	Phototropin-2										GO:0005794;GO:0016020;GO:0005634;GO:0005886;GO:0005524;GO:0009882;GO:0010181;GO:0042802;GO:0016301;GO:0000155;GO:0004674;GO:0009902;GO:0007623;GO:0035556;GO:0010362;GO:0009638;GO:0046777;GO:0018298;GO:0009637;GO:0009735;GO:0010118	Golgi apparatus|membrane|nucleus|plasma membrane|ATP binding|blue light photoreceptor activity|FMN binding|identical protein binding|kinase activity|phosphorelay sensor kinase activity|protein serine/threonine kinase activity|chloroplast relocation|circadian rhythm|intracellular signal transduction|negative regulation of anion channel activity by blue light|phototropism|protein autophosphorylatio…
CL54153Contig1	729.554	1130.78	328.326	0.290353	-1.78412	0.00370052	0.357538	Down	48.6753	53.5707	56.8754	16.3261	21.9703	16.5794	1307	gi|449438783|ref|XP_004137167.1|PREDICTED: probable ribosomal protein S11, mitochondrial [Cucumis sativus]	1.22393e-81	sp|Q8VZT8|RT11_ARATH	3e-61	Probable ribosomal protein S11, mitochondrial {ECO:0000305}				ko03010	Ribosome	1	K02948	RP-S11, MRPS11, rpsK	small subunit ribosomal protein S11	GO:0005763;GO:0048027;GO:0070181;GO:0003735;GO:0000741;GO:0000462;GO:0010197;GO:0000028;GO:0006412	mitochondrial small ribosomal subunit|mRNA 5'-UTR binding|small ribosomal subunit rRNA binding|structural constituent of ribosome|karyogamy|maturation of SSU-rRNA from tricistronic rRNA transcript (SSU-rRNA, 5.8S rRNA, LSU-rRNA)|polar nucleus fusion|ribosomal small subunit assembly|translation
CL21656Contig1	527.692	817.833	237.551	0.290464	-1.78357	0.00703419	0.558049	Down	33.977	35.6474	34.8247	8.88784	11.8301	15.8706	1435	gi|659080786|ref|XP_008440980.1|PREDICTED: nudix hydrolase 2-like [Cucumis melo]	3.82166e-138	sp|Q94B74|NUDT2_ARATH	3e-107	Nudix hydrolase 2	KOG0648	1e-107	Predicted NUDIX hydrolase FGF-2 and related proteins							GO:0047631;GO:0046872;GO:0051287;GO:0000210;GO:0006979	ADP-ribose diphosphatase activity|metal ion binding|NAD binding|NAD diphosphatase activity|response to oxidative stress
CL780Contig2	423.868	656.497	191.239	0.291302	-1.77941	0.0128188	0.810565	Down	18.4419	13.281	15.0389	1.03465	0.546411	15.5295	2580	gi|659066338|ref|XP_008439595.1|PREDICTED: protein REVEILLE 2-like [Cucumis melo]	1.30406e-217	sp|B3H5A8|RVE7_ARATH	1e-23	Protein REVEILLE 7	KOG0724	6e-24	Zuotin and related molecular chaperones (DnaJ superfamily), contains DNA-binding domains							GO:0005634;GO:0003677;GO:0003700;GO:0007623;GO:0006355;GO:0046686;GO:0009723;GO:0009651;GO:0006351	nucleus|DNA binding|transcription factor activity, sequence-specific DNA binding|circadian rhythm|regulation of transcription, DNA-templated|response to cadmium ion|response to ethylene|response to salt stress|transcription, DNA-templated
CL33949Contig1	464.144	718.833	209.455	0.291382	-1.77902	0.00979191	0.685489	Down	20.7629	23.3778	20.0091	6.31881	5.62417	10.8967	2044	gi|1035388545|ref|XP_008443085.2|PREDICTED: putative gluconeogenesis factor isoform X1 [Cucumis melo]	1.24962e-228	sp|P53980|YNB1_YEAST	7e-43	Uncharacterized protein YNL011C
CL3072Contig1	480.057	742.787	217.328	0.292584	-1.77308	0.0103136	0.706686	Down	23.6884	26.7098	23.7768	7.12969	2.98236	16.8234	1829	gi|700203512|gb|KGN58645.1|hypothetical protein Csa_3G710730 [Cucumis sativus]	3.51351e-41
CL50394Contig1	22484.2	34788.3	10180	0.292627	-1.77286	0.011142	0.742698	Down	757.909	1317.15	1968.66	188.56	91.9514	1166.03	1615	gi|700199756|gb|KGN54914.1|hypothetical protein Csa_4G595970 [Cucumis sativus]	1.55181e-231	sp|Q945B7|CRD1_EUPES	0	Magnesium-protoporphyrin IX monomethyl ester [oxidative] cyclase, chloroplastic				ko00860	Porphyrin and chlorophyll metabolism	1	K04035	E1.14.13.81, acsF, chlE	magnesium-protoporphyrin IX monomethyl ester (oxidative) cyclase	GO:0009507;GO:0048529;GO:0046872;GO:0015995;GO:0015979	chloroplast|magnesium-protoporphyrin IX monomethyl ester (oxidative) cyclase activity|metal ion binding|chlorophyll biosynthetic process|photosynthesis
CL31536Contig1	772.654	1195.4	349.905	0.292709	-1.77246	0.00454751	0.406893	Down	31.5982	39.7264	23.4435	11.9235	11.7378	10.1596	2269	gi|659084616|ref|XP_008442981.1|PREDICTED: D-lactate dehydrogenase [cytochrome], mitochondrial isoform X1 [Cucumis melo]	0	sp|Q94AX4|DLD_ARATH	0	D-lactate dehydrogenase [cytochrome], mitochondrial	KOG1231	0	Proteins containing the FAD binding domain	ko00620	Pyruvate metabolism	1	K00102	LDHD, dld	D-lactate dehydrogenase (cytochrome)	GO:0005739;GO:0005524;GO:0004458;GO:0008720;GO:0050660;GO:0019154;GO:0008891;GO:0042802;GO:0051596	mitochondrion|ATP binding|D-lactate dehydrogenase (cytochrome) activity|D-lactate dehydrogenase activity|flavin adenine dinucleotide binding|glycolate dehydrogenase activity|glycolate oxidase activity|identical protein binding|methylglyoxal catabolic process
CL35044Contig1	510.759	789.938	231.579	0.293161	-1.77023	0.00757141	0.581123	Down	9.6912	12.1821	17.8802	3.64451	2.22661	8.18458	3714	gi|778681706|ref|XP_011651568.1|PREDICTED: uncharacterized protein LOC101208084 [Cucumis sativus]	0
CL27455Contig1	476.727	737.259	216.194	0.29324	-1.76985	0.00778979	0.592691	Down	34.4829	39.3578	78.7558	13.1009	7.69638	32.552	916	gi|700201574|gb|KGN56707.1|hypothetical protein Csa_3G129640 [Cucumis sativus]	1.66071e-57	sp|Q2HIM9|RLF31_ARATH	5e-29	Protein RALF-like 31										GO:0048046;GO:0005622;GO:0009506;GO:0005179;GO:0004871;GO:0019722;GO:0007267	apoplast|intracellular|plasmodesma|hormone activity|signal transducer activity|calcium-mediated signaling|cell-cell signaling
comp31671_c0_seq2_2	1125.82	1740.81	510.835	0.293447	-1.76883	0.00471897	0.415195	Down	78.8486	48.2574	46.557	9.75582	8.28876	45.4433	1829	gi|659076285|ref|XP_008438597.1|PREDICTED: 3-ketoacyl-CoA synthase 20-like [Cucumis melo]	2.60284e-270	sp|Q5XEP9|KCS2_ARATH	0	3-ketoacyl-CoA synthase 2 {ECO:0000303|PubMed:18465198}				ko00062	Fatty acid elongation	1	K15397	KCS	3-ketoacyl-CoA synthase	GO:0016021;GO:0102336;GO:0102337;GO:0102338;GO:0009922;GO:0006633;GO:0006970;GO:0009611;GO:0010345	integral component of membrane|3-oxo-arachidoyl-CoA synthase activity|3-oxo-cerotoyl-CoA synthase activity|3-oxo-lignoceronyl-CoA synthase activity|fatty acid elongase activity|fatty acid biosynthetic process|response to osmotic stress|response to wounding|suberin biosynthetic process
CL24469Contig1	266.304	411.642	120.967	0.293864	-1.76678	0.0240211	1	Down	17.1435	20.157	18.5996	4.46725	8.26812	6.83585	1346	gi|700197000|gb|KGN52177.1|hypothetical protein Csa_5G613550 [Cucumis sativus]	8.21888e-47
CL22516Contig1	1134.68	1753.08	516.284	0.294501	-1.76365	0.00237941	0.268054	Down	135.025	106.598	147.848	32.8143	31.1497	74.3806	835	gi|659110437|ref|XP_008455223.1|PREDICTED: non-specific lipid-transfer protein-like protein At5g64080 [Cucumis melo]	3.66947e-74	sp|Q8VYI9|NLTL5_ARATH	5e-36	Non-specific lipid-transfer protein-like protein At5g64080										GO:0031225;GO:0046658;GO:0008289;GO:0006869	anchored component of membrane|anchored component of plasma membrane|lipid binding|lipid transport
CL29541Contig1	3050.79	4713.19	1388.4	0.294577	-1.76328	0.00105634	0.15075	Down	200.785	204.879	169.736	56.5314	61.0724	88.6541	1491	gi|307136260|gb|ADN34088.1|salt-tolerance protein [Cucumis melo subsp. melo]	2.13366e-131	sp|Q96288|BBX24_ARATH	2e-88	B-box zinc finger protein 24 {ECO:0000303|PubMed:19920209}										GO:0005634;GO:0003677;GO:0003712;GO:0003700;GO:0008270;GO:0048573;GO:0006355;GO:0080167;GO:0009416;GO:0006351;GO:0010228	nucleus|DNA binding|transcription cofactor activity|transcription factor activity, sequence-specific DNA binding|zinc ion binding|photoperiodism, flowering|regulation of transcription, DNA-templated|response to karrikin|response to light stimulus|transcription, DNA-templated|vegetative to reproductive phase transition of meristem
CL2708Contig1	1944.45	3003.06	885.847	0.294982	-1.7613	0.0181487	0.97629	Down	58.5391	31.5438	22.9392	15.2389	8.76982	17.1507	4801	gi|778729363|ref|XP_011659573.1|PREDICTED: protein NRT1/ PTR FAMILY 1.2-like [Cucumis sativus]	0	sp|Q9M817|PTR6_ARATH	0	Protein NRT1/ PTR FAMILY 1.2	KOG1237	0	Hﺉ抂詞ꛘ symporter							GO:0016021;GO:0005886;GO:0080054;GO:0080055	integral component of membrane|plasma membrane|low-affinity nitrate transmembrane transporter activity|low-affinity nitrate transport
CL55345Contig1	38923.4	60068.6	17778.2	0.295966	-1.7565	0.037984	1	Down	1632.95	3535.3	2922.91	196.784	90.0686	2743.05	1356	gi|270308992|dbj|BAI52949.1|light-harvesting complex II protein [Citrullus lanatus subsp. vulgaris]	5.80451e-141	sp|P27524|CB4A_SOLLC	2e-139	Chlorophyll a-b binding protein CP24 10A, chloroplastic				ko00196	Photosynthesis - antenna proteins	1	K08917	LHCB6	light-harvesting complex II chlorophyll a/b binding protein 6	GO:0009941;GO:0009535;GO:0016021;GO:0009523;GO:0010287;GO:0016168;GO:0031409;GO:0009768;GO:0018298;GO:0009416	chloroplast envelope|chloroplast thylakoid membrane|integral component of membrane|photosystem II|plastoglobule|chlorophyll binding|pigment binding|photosynthesis, light harvesting in photosystem I|protein-chromophore linkage|response to light stimulus
comp63395_c0_seq2_1	787.159	1214.77	359.549	0.295981	-1.75642	0.00453566	0.406857	Down	14.2075	15.9936	20.4254	4.24776	1.78864	12.3387	4452	gi|778678975|ref|XP_011651066.1|PREDICTED: probable polygalacturonase isoform X2 [Cucumis sativus]	7.60888e-235	sp|A7PZL3|PGLR_VITVI	1e-106	Probable polygalacturonase										GO:0016021;GO:0004650;GO:0005975	integral component of membrane|polygalacturonase activity|carbohydrate metabolic process
CL9469Contig1	388.271	598.927	177.615	0.296556	-1.75362	0.0142078	0.855884	Down	61.1565	64.5721	51.6273	26.0461	20.5125	16.9346	614
comp34455_c0_seq1_3	217.478	335.383	99.5736	0.296895	-1.75198	0.0443554	1	Down	25.4576	47.1307	31.735	5.93211	3.10157	30.13	582
CL22530Contig1	402.777	621.109	184.445	0.296961	-1.75165	0.0128549	0.811029	Down	12.6069	14.9996	15.1995	4.30628	4.35941	6.68093	2665	gi|659109540|ref|XP_008454762.1|PREDICTED: subtilisin-like protease SBT1.1 [Cucumis melo]	0	sp|Q84WS0|SBT11_ARATH	0	Subtilisin-like protease SBT1.1 {ECO:0000303|PubMed:16193095}										GO:0005618;GO:0031012;GO:0005578;GO:0004252;GO:0006508	cell wall|extracellular matrix|proteinaceous extracellular matrix|serine-type endopeptidase activity|proteolysis
CL3111Contig1	373.862	576.436	171.288	0.29715	-1.75074	0.0159886	0.923257	Down	10.8394	23.6825	20.2774	3.06859	3.74286	13.2926	1925
CL27297Contig1	7853.51	12108.5	3598.49	0.297186	-1.75056	0.000960835	0.140641	Down	735.875	999.051	1010.49	162.356	68.7412	785.431	811	gi|659094297|ref|XP_008447985.1|PREDICTED: proline-rich protein 4-like [Cucumis melo]	7.80791e-74	sp|Q9T0I5|PRP4_ARATH	2e-30	Proline-rich protein 4										GO:0005618;GO:0005576	cell wall|extracellular region
CL27159Contig1	2130.81	3284.95	976.663	0.297315	-1.74994	0.0254761	1	Down	84.4529	170.039	289.276	27.3488	17.5676	150.417	1143	gi|449440502|ref|XP_004138023.1|PREDICTED: uncharacterized protein LOC101207574 isoform X1 [Cucumis sativus]	2.15605e-50	sp|P24297|RUBR_PYRFU	1e-06	Rubredoxin										GO:0009055;GO:0005506;GO:0055114	electron carrier activity|iron ion binding|oxidation-reduction process
CL32540Contig1	222.289	342.59	101.989	0.2977	-1.74807	0.0354303	1	Down	8.99698	9.92171	15.9193	2.6487	1.63158	8.25002	1843	gi|659132032|ref|XP_008465980.1|PREDICTED: probable ADP-ribosylation factor GTPase-activating protein AGD9 [Cucumis melo]	5.26173e-149	sp|Q8H100|AGD8_ARATH	8e-104	Probable ADP-ribosylation factor GTPase-activating protein AGD8	KOG0706	2e-103	Predicted GTPase-activating protein	ko04144	Endocytosis	1	K12493	ARFGAP2_3	ADP-ribosylation factor GTPase-activating protein 2/3	GO:0005829;GO:0005096;GO:0046872	cytosol|GTPase activator activity|metal ion binding
comp63654_c0_seq2_2	247.518	381.403	113.633	0.297935	-1.74693	0.0311828	1	Down	9.26122	9.128	6.12366	3.46019	3.68014	1.64608	2810	gi|449445359|ref|XP_004140440.1|PREDICTED: subtilisin-like protease SBT1.1 [Cucumis sativus]	0	sp|Q84WS0|SBT11_ARATH	0	Subtilisin-like protease SBT1.1 {ECO:0000303|PubMed:16193095}										GO:0005618;GO:0031012;GO:0005578;GO:0004252;GO:0006508	cell wall|extracellular matrix|proteinaceous extracellular matrix|serine-type endopeptidase activity|proteolysis
comp49289_c0_seq2_3	6107.6	9395.93	2819.27	0.300053	-1.73671	0.0345984	1	Down	213.31	246.515	706.73	83.9618	71.3065	253.923	1554	gi|659067433|ref|XP_008439408.1|PREDICTED: glyceraldehyde-3-phosphate dehydrogenase, cytosolic [Cucumis melo]	7.17619e-178	sp|P26520|G3PC_PETHY	0	Glyceraldehyde-3-phosphate dehydrogenase, cytosolic	KOG0657	0	Glyceraldehyde 3-phosphate dehydrogenase	ko04066;ko00010;ko00710	HIF-1 signaling pathway|Glycolysis / Gluconeogenesis|Carbon fixation in photosynthetic organisms	3	K00134	GAPDH, gapA	glyceraldehyde 3-phosphate dehydrogenase	GO:0005737;GO:0004365;GO:0051287;GO:0050661;GO:0006006;GO:0006096	cytoplasm|glyceraldehyde-3-phosphate dehydrogenase (NAD) (phosphorylating) activity|NAD binding|NADP binding|glucose metabolic process|glycolytic process
CL30480Contig1	1311.43	2016.67	606.184	0.300587	-1.73415	0.0084538	0.620873	Down	119.715	119.146	52.8568	31.1941	30.4295	47.4728	1233	gi|659113943|ref|XP_008456834.1|PREDICTED: uncharacterized protein LOC103496669 [Cucumis melo]	1.56662e-107
CL35220Contig1	5775.45	8877.97	2672.93	0.301075	-1.7318	0.0436168	1	Down	151.34	119.579	39.6685	53.7419	25.8108	37.5703	5068
CL38022Contig1	1463.51	2248.46	678.564	0.301791	-1.72838	0.0171635	0.947391	Down	53.4357	47.4616	19.0408	16.7259	12.5457	15.7268	3336	gi|778683475|ref|XP_004137928.2|PREDICTED: transcription factor EMB1444-like [Cucumis sativus]	2.80233e-263	sp|P0C7P8|LHWL1_ARATH	2e-44	Transcription factor EMB1444										GO:0005829;GO:0005634;GO:0003677;GO:0004674;GO:0035556;GO:0006468;GO:0006355;GO:0048364;GO:0006351	cytosol|nucleus|DNA binding|protein serine/threonine kinase activity|intracellular signal transduction|protein phosphorylation|regulation of transcription, DNA-templated|root development|transcription, DNA-templated
CL24145Contig1	259.73	398.975	120.484	0.301985	-1.72745	0.0467539	1	Down	27.8875	6.20345	32.9591	8.06988	0.944838	15.1402	1139	gi|659114208|ref|XP_008456952.1|PREDICTED: probable chalcone--flavonone isomerase 3 [Cucumis melo]	9.16611e-94	sp|Q8VZW3|CFI3_ARATH	3e-74	Probable chalcone--flavonone isomerase 3				ko00941	Flavonoid biosynthesis	1	K01859	E5.5.1.6	chalcone isomerase	GO:0005783;GO:0045430;GO:0009813;GO:0080167	endoplasmic reticulum|chalcone isomerase activity|flavonoid biosynthetic process|response to karrikin
CL24558Contig1	649.504	997.171	301.837	0.302693	-1.72407	0.00880135	0.642645	Down	24.3955	23.6252	16.1242	5.25846	2.37584	16.8645	2809	gi|659066649|ref|XP_008454434.1|PREDICTED: uncharacterized protein At1g04910-like [Cucumis melo]	1.09381e-273	sp|Q8W486|Y1491_ARATH	1e-75	Uncharacterized protein At1g04910										GO:0005737;GO:0005768;GO:0005794;GO:0000139;GO:0016021;GO:0005802;GO:0016757	cytoplasm|endosome|Golgi apparatus|Golgi membrane|integral component of membrane|trans-Golgi network|transferase activity, transferring glycosyl groups
CL6276Contig1	845.084	1297.23	392.939	0.302906	-1.72306	0.0435822	1	Down	30.9361	21.4982	8.36779	10.5821	8.32483	3.65595	3798	gi|659077061|ref|XP_008439012.1|PREDICTED: CBL-interacting serine/threonine-protein kinase 1 isoform X1 [Cucumis melo]	2.42784e-234	sp|Q8RWC9|CIPK1_ARATH	0	CBL-interacting serine/threonine-protein kinase 1	KOG0583	0	Serine/threonine protein kinase	ko04530;ko04140;ko04068;ko04150;ko04151;ko04152;ko04371	Tight junction|Autophagy - animal|FoxO signaling pathway|mTOR signaling pathway|PI3K-Akt signaling pathway|AMPK signaling pathway|Apelin signaling pathway	7	K07198	PRKAA, AMPK	5'-AMP-activated protein kinase, catalytic alpha subunit	GO:0005737;GO:0005634;GO:0005886;GO:0005524;GO:0004674;GO:0035556;GO:0006468;GO:0009737;GO:0006970;GO:0009651	cytoplasm|nucleus|plasma membrane|ATP binding|protein serine/threonine kinase activity|intracellular signal transduction|protein phosphorylation|response to abscisic acid|response to osmotic stress|response to salt stress
CL1944Contig2	340.33	522.139	158.52	0.303597	-1.71977	0.0220763	1	Down	10.7183	13.4123	6.21155	4.92907	3.96531	2.37615	3073	gi|700204283|gb|KGN59416.1|hypothetical protein Csa_3G818250 [Cucumis sativus]	0	sp|Q9SX20|PTR18_ARATH	0	Protein NRT1/ PTR FAMILY 3.1	KOG1237	0	Hﺉ抂詞ꛘ symporter							GO:0016021;GO:0097708;GO:0005886;GO:0005215;GO:0010336;GO:0042128	integral component of membrane|intracellular vesicle|plasma membrane|transporter activity|gibberellic acid homeostasis|nitrate assimilation
CL49226Contig1	1595.15	2446.95	743.354	0.303788	-1.71886	0.00738559	0.572734	Down	116.878	112.471	67.7277	24.6343	9.9158	79.8475	1482	gi|659087733|ref|XP_008444608.1|PREDICTED: uncharacterized protein LOC103487879 [Cucumis melo]	1.23679e-163
CL39649Contig1	174.703	267.981	81.4238	0.303841	-1.71861	0.0487671	1	Down	5.49977	4.69317	11.0299	2.92372	2.38074	2.12645	2404	gi|659100872|ref|XP_008451312.1|PREDICTED: LOW QUALITY PROTEIN: serine/threonine-protein kinase Nek4 [Cucumis melo]	0	sp|A2ZMH2|NEK2_ORYSI	0	Serine/threonine-protein kinase Nek2	KOG0589	0	Serine/threonine protein kinase							GO:0005524;GO:0004674	ATP binding|protein serine/threonine kinase activity
CL44984Contig1	250.619	384.257	116.981	0.304435	-1.71579	0.0343442	1	Down	21.7819	25.0365	27.7507	4.21887	4.48491	19.1914	950	gi|561015515|gb|ESW14376.1|hypothetical protein PHAVU_008G275600g [Phaseolus vulgaris]	8.4813e-36
CL28172Contig1	354.865	543.994	165.736	0.304666	-1.7147	0.0194551	1	Down	17.8902	24.605	26.2009	6.17405	3.82066	15.6572	1460	gi|449440923|ref|XP_004138233.1|PREDICTED: transcription factor DIVARICATA [Cucumis sativus]	1.10191e-146	sp|Q9FNN6|SRM1_ARATH	4e-59	Transcription factor SRM1 {ECO:0000305}	KOG0724	1e-59	Zuotin and related molecular chaperones (DnaJ superfamily), contains DNA-binding domains							GO:0005634;GO:0003677;GO:0003700;GO:0009738;GO:1901001;GO:0010116;GO:1905615;GO:0045893;GO:0009787;GO:1901371;GO:0006355;GO:0009739;GO:0009751;GO:0009651;GO:0009414;GO:0006351	nucleus|DNA binding|transcription factor activity, sequence-specific DNA binding|abscisic acid-activated signaling pathway|negative regulation of response to salt stress|positive regulation of abscisic acid biosynthetic process|positive regulation of developmental vegetative growth|positive regulation of transcription, DNA-templated|regulation of abscisic acid-activated signaling pathway|regulati…
CL1468Contig1	3387.81	5190.36	1585.26	0.305425	-1.71111	0.00163123	0.204651	Down	92.8234	133.626	105.3	21.1705	17.8205	87.3532	2847	gi|659066664|ref|XP_008455203.1|PREDICTED: calcium sensing receptor, chloroplastic [Cucumis melo]	9.1711e-183	sp|Q9FN48|CAS_ARATH	4e-156	Calcium sensing receptor, chloroplastic										GO:0009507;GO:0009534;GO:0009535;GO:0016021;GO:0005739;GO:0009579;GO:0071277;GO:0009704;GO:0090333	chloroplast|chloroplast thylakoid|chloroplast thylakoid membrane|integral component of membrane|mitochondrion|thylakoid|cellular response to calcium ion|de-etiolation|regulation of stomatal closure
CL27478Contig1	520.566	797.525	243.607	0.305453	-1.71098	0.0117347	0.767199	Down	59.6816	86.0399	43.8566	21.6593	21.8458	27.9231	753	gi|947043558|gb|KRG93187.1|hypothetical protein GLYMA_19G002300 [Glycine max]	3.02564e-26	sp|Q43681|NLTP_VIGUN	1e-18	Probable non-specific lipid-transfer protein AKCS9										GO:0008289;GO:0006869	lipid binding|lipid transport
CL50895Contig1	510.437	781.695	239.18	0.305976	-1.70851	0.00987769	0.689135	Down	16.4712	24.9608	48.9575	7.59308	4.81376	20.5404	1644	gi|659095052|ref|XP_008448368.1|PREDICTED: very-long-chain (3R)-3-hydroxyacyl-CoA dehydratase 2 isoform X1 [Cucumis melo]	2.99256e-101	sp|Q2KIP8|HACD2_BOVIN	3e-16	Very-long-chain (3R)-3-hydroxyacyl-CoA dehydratase 2 {ECO:0000305}	KOG3187	1e-16	Protein tyrosine phosphatase-like protein PTPLA (contains Pro instead of catalytic Arg)	ko00062;ko01040	Fatty acid elongation|Biosynthesis of unsaturated fatty acids	2	K10703	PHS1, PAS2	very-long-chain (3R)-3-hydroxyacyl-CoA dehydratase	GO:0005783;GO:0030176;GO:0102344;GO:0102345;GO:0018812;GO:0019899;GO:0030497;GO:0030148;GO:0042761	endoplasmic reticulum|integral component of endoplasmic reticulum membrane|3-hydroxy-behenoyl-CoA dehydratase activity|3-hydroxy-lignoceroyl-CoA dehydratase activity|3-hydroxyacyl-CoA dehydratase activity|enzyme binding|fatty acid elongation|sphingolipid biosynthetic process|very long-chain fatty acid biosynthetic process
CL28153Contig1	206.79	316.554	97.0254	0.306505	-1.70602	0.0449125	1	Down	9.93471	9.5152	13.2242	2.54868	2.59926	6.92309	1801	gi|659086339|ref|XP_008443882.1|PREDICTED: protein ABHD17B-like [Cucumis melo]	1.65615e-159	sp|Q96GS6|AB17A_HUMAN	7e-66	Protein ABHD17A {ECO:0000305}	KOG1552	3e-153	Predicted alpha/beta hydrolase							GO:0005576;GO:0016020;GO:0016787	extracellular region|membrane|hydrolase activity
CL6626Contig1	17063.7	26119.3	8008.15	0.306598	-1.70558	0.0156786	0.911365	Down	539.653	867.726	410.028	148.493	184.871	362.129	2566	gi|700196588|gb|KGN51765.1|hypothetical protein Csa_5G598730 [Cucumis sativus]	2.46942e-264	sp|Q9S7E9|GGT2_ARATH	0	Glutamate--glyoxylate aminotransferase 2	KOG0258	0	Alanine aminotransferase	ko00220;ko00250;ko00260;ko00630;ko00710	Arginine biosynthesis|Alanine, aspartate and glutamate metabolism|Glycine, serine and threonine metabolism|Glyoxylate and dicarboxylate metabolism|Carbon fixation in photosynthetic organisms	5	K14272	GGAT	glutamate--glyoxylate aminotransferase	GO:0009507;GO:0009570;GO:0005777;GO:0008453;GO:0047958;GO:0004021;GO:0030170;GO:0009058;GO:0042853	chloroplast|chloroplast stroma|peroxisome|alanine-glyoxylate transaminase activity|glycine:2-oxoglutarate aminotransferase activity|L-alanine:2-oxoglutarate aminotransferase activity|pyridoxal phosphate binding|biosynthetic process|L-alanine catabolic process
CL40288Contig1	378.245	577.39	179.1	0.310189	-1.68878	0.0493386	1	Down	7.17226	7.78263	21.3884	2.06415	0.82731	10.5402	3058	gi|356536151|ref|XP_003536603.1|PREDICTED: alpha-L-fucosidase 2-like [Glycine max]	0	sp|Q8L7W8|FUCO2_ARATH	0	Alpha-L-fucosidase 2				ko00511	Other glycan degradation	1	K15923	AXY8, FUC95A, afcA	alpha-L-fucosidase 2	GO:0048046;GO:0047513;GO:0008152	apoplast|1,2-alpha-L-fucosidase activity|metabolic process
CL9453Contig1	279.018	425.674	132.362	0.310946	-1.68526	0.032115	1	Down	16.623	18.2157	11.9293	6.45833	6.09491	5.09808	1644	gi|659083562|ref|XP_008442423.1|PREDICTED: GDSL esterase/lipase At2g38180-like [Cucumis melo]	1.09092e-103	sp|O80443|GDL46_ARATH	8e-70	GDSL esterase/lipase At2g38180	KOG3035	2e-70	Isoamyl acetate-hydrolyzing esterase							GO:0005576;GO:0016787;GO:0016042	extracellular region|hydrolase activity|lipid catabolic process
CL3538Contig1	247.928	378.094	117.761	0.31146	-1.68288	0.0447147	1	Down	15.766	11.6985	5.03246	3.81169	2.81526	6.09455	2074	gi|1035396222|ref|XP_008440341.2|PREDICTED: lysine-rich arabinogalactan protein 18-like [Cucumis melo]	1.07985e-84
CL1Contig21	988.145	1506.78	469.511	0.311599	-1.68224	0.00890344	0.646914	Down	203.675	230.196	108.711	34.2947	65.9237	109.838	496	gi|661902854|ref|NP_001284450.1|serine--glyoxylate aminotransferase [Cucumis melo]	8.63651e-26	sp|Q56YA5|SGAT_ARATH	2e-28	Serine--glyoxylate aminotransferase	KOG2862	4e-29	Alanine-glyoxylate aminotransferase AGT1	ko04146;ko00250;ko00260;ko00630;ko00680	Peroxisome|Alanine, aspartate and glutamate metabolism|Glycine, serine and threonine metabolism|Glyoxylate and dicarboxylate metabolism|Methane metabolism	5	K00830	AGXT	alanine-glyoxylate transaminase / serine-glyoxylate transaminase / serine-pyruvate transaminase	GO:0048046;GO:0009507;GO:0009570;GO:0016020;GO:0005777;GO:0005886;GO:0008453;GO:0050281;GO:0004760;GO:0009853	apoplast|chloroplast|chloroplast stroma|membrane|peroxisome|plasma membrane|alanine-glyoxylate transaminase activity|serine-glyoxylate transaminase activity|serine-pyruvate transaminase activity|photorespiration
CL2671Contig1	937.514	1429.48	445.552	0.311689	-1.68182	0.0108301	0.730646	Down	60.5381	100.175	71.2921	14.0568	9.59049	67.3472	1117	gi|659077212|ref|XP_008439086.1|PREDICTED: peroxisomal membrane protein 11B [Cucumis melo]	7.57819e-109	sp|Q7XU74|PX114_ORYSJ	4e-113	Peroxisomal membrane protein 11-4	KOG4186	4e-112	Peroxisomal biogenesis protein (peroxin)							GO:0005779;GO:0005778;GO:0016559;GO:0044375	integral component of peroxisomal membrane|peroxisomal membrane|peroxisome fission|regulation of peroxisome size
CL50931Contig1	1133.72	1728.06	539.37	0.312124	-1.67981	0.00329363	0.330035	Down	47.2284	53.7152	87.9068	16.5329	15.7172	38.0105	1718	gi|659070627|ref|XP_008455931.1|PREDICTED: GDP-mannose 3,5-epimerase 2 [Cucumis melo]	4.90163e-215	sp|A2Z7B3|GME1_ORYSI	0	GDP-mannose 3,5-epimerase 1	KOG1429	0	dTDP-glucose 4-6-dehydratase/UDP-glucuronic acid decarboxylase	ko00053;ko00520	Ascorbate and aldarate metabolism|Amino sugar and nucleotide sugar metabolism	2	K10046	GME	GDP-D-mannose 3', 5'-epimerase	GO:0047918;GO:0051287;GO:0019853	GDP-mannose 3,5-epimerase activity|NAD binding|L-ascorbic acid biosynthetic process
CL23738Contig1	369.106	562.336	175.876	0.312759	-1.67688	0.0178595	0.966668	Down	22.9815	26.8656	50.127	5.91389	5.47156	26.1575	1063	gi|449469845|ref|XP_004152629.1|PREDICTED: phospho-2-dehydro-3-deoxyheptonate aldolase 1, chloroplastic [Cucumis sativus]	1.71753e-99	sp|P37216|AROG_SOLLC	1e-116	Phospho-2-dehydro-3-deoxyheptonate aldolase 2, chloroplastic				ko02024;ko00400	Quorum sensing|Phenylalanine, tyrosine and tryptophan biosynthesis	2	K01626	E2.5.1.54, aroF, aroG, aroH	3-deoxy-7-phosphoheptulonate synthase	GO:0009507;GO:0003849;GO:0009073;GO:0009423	chloroplast|3-deoxy-7-phosphoheptulonate synthase activity|aromatic amino acid family biosynthetic process|chorismate biosynthetic process
CL22803Contig1	8223.58	12526.5	3920.7	0.312994	-1.6758	0.00111466	0.154653	Down	888.924	766.412	1260.11	158.335	115.949	838.428	804	gi|778675253|ref|XP_011650377.1|PREDICTED: classical arabinogalactan protein 9 [Cucumis sativus]	1.44914e-36
CL2460Contig1	29063.8	44266.2	13861.5	0.313139	-1.67512	0.000963216	0.140641	Down	561.082	799.053	717.676	177.153	225.363	387.698	3898	gi|33641855|gb|AAQ24377.1|glycine dehydrogenase P protein [Oryza sativa Japonica Group]	0	sp|O49954|GCSP_SOLTU	0	Glycine dehydrogenase (decarboxylating), mitochondrial	KOG2040	0	Glycine dehydrogenase (decarboxylating)	ko00260;ko00630	Glycine, serine and threonine metabolism|Glyoxylate and dicarboxylate metabolism	2	K00281	GLDC, gcvP	glycine dehydrogenase	GO:0005739;GO:0004375;GO:0006546	mitochondrion|glycine dehydrogenase (decarboxylating) activity|glycine catabolic process
CL23626Contig1	689.708	1050.44	328.975	0.313178	-1.67495	0.00793776	0.598605	Down	51.6004	58.7473	120.365	14.3818	10.0007	62.2773	864	gi|449437808|ref|XP_004136682.1|PREDICTED: lamin-like protein [Cucumis sativus]	1.25342e-72	sp|Q39131|LAML_ARATH	4e-41	Lamin-like protein										GO:0031225;GO:0046658;GO:0005886;GO:0005773;GO:0009055	anchored component of membrane|anchored component of plasma membrane|plasma membrane|vacuole|electron carrier activity
CL23093Contig1	1202.6	1830.47	574.735	0.313982	-1.67125	0.00466096	0.412296	Down	38.2888	45.8514	87.0512	10.1406	8.92334	45.4139	2023	gi|449466949|ref|XP_004151188.1|PREDICTED: pentatricopeptide repeat-containing protein At5g13770, chloroplastic [Cucumis sativus]	0	sp|Q66GP4|PP379_ARATH	0	Pentatricopeptide repeat-containing protein At5g13770, chloroplastic	KOG4197	0	FOG: PPR repeat
CL13065Contig1	411.414	626.164	196.664	0.314078	-1.67081	0.0280221	1	Down	11.4668	16.2435	38.8934	5.3549	4.14991	15.0986	1803	gi|659084062|ref|XP_008442687.1|PREDICTED: adenosine kinase 2-like [Cucumis melo]	2.33374e-185	sp|Q9LZG0|ADK2_ARATH	0	Adenosine kinase 2	KOG2854	0	Possible pfkB family carbohydrate kinase	ko00230	Purine metabolism	1	K00856	E2.7.1.20, ADK	adenosine kinase	GO:0005829;GO:0005634;GO:0005886;GO:0004001;GO:0005524;GO:0005507;GO:0006169;GO:0044209;GO:0016032	cytosol|nucleus|plasma membrane|adenosine kinase activity|ATP binding|copper ion binding|adenosine salvage|AMP salvage|viral process
CL30589Contig1	2861.4	4349.08	1373.72	0.315865	-1.66262	0.00765131	0.584799	Down	202.906	326.072	512.941	69.9695	43.8472	284.7	785	gi|1102713616|gb|OIW12339.1|hypothetical protein TanjilG_32455 [Lupinus angustifolius]	4.63739e-33	sp|B3H4F1|SP1L1_ARATH	2e-20	Protein SPIRAL1-like 1										GO:0005874	microtubule
CL7207Contig1	266.383	404.479	128.288	0.317168	-1.65668	0.0384001	1	Down	8.99974	9.78899	7.66362	3.6152	2.46505	4.18968	2777	gi|700199282|gb|KGN54440.1|hypothetical protein Csa_4G331090 [Cucumis sativus]	3.35198e-222	sp|Q7X996|CIPK2_ORYSJ	0	CBL-interacting protein kinase 2	KOG0583	0	Serine/threonine protein kinase	ko04530;ko04140;ko04068;ko04150;ko04151;ko04152;ko04371	Tight junction|Autophagy - animal|FoxO signaling pathway|mTOR signaling pathway|PI3K-Akt signaling pathway|AMPK signaling pathway|Apelin signaling pathway	7	K07198	PRKAA, AMPK	5'-AMP-activated protein kinase, catalytic alpha subunit	GO:0005622;GO:0005524;GO:0004674;GO:0035556;GO:0018105;GO:0018107	intracellular|ATP binding|protein serine/threonine kinase activity|intracellular signal transduction|peptidyl-serine phosphorylation|peptidyl-threonine phosphorylation
CL26769Contig1	1878.13	2849.97	906.289	0.317999	-1.65291	0.0278668	1	Down	124.213	236.845	447.712	45.9121	53.6299	206.153	670	gi|659112680|ref|XP_008456300.1|PREDICTED: phosphoglycerate kinase, chloroplastic [Cucumis melo]	7.47232e-41	sp|Q9LD57|PGKH1_ARATH	5e-15	Phosphoglycerate kinase 1, chloroplastic	KOG1367	1e-15	3-phosphoglycerate kinase	ko00010;ko00710	Glycolysis / Gluconeogenesis|Carbon fixation in photosynthetic organisms	2	K00927	PGK, pgk	phosphoglycerate kinase	GO:0048046;GO:0005618;GO:0009507;GO:0009941;GO:0009570;GO:0005737;GO:0005829;GO:0016020;GO:0005739;GO:0005634;GO:0010319;GO:0009579;GO:0005524;GO:0004618;GO:0006096;GO:0019253;GO:0046686;GO:0009409	apoplast|cell wall|chloroplast|chloroplast envelope|chloroplast stroma|cytoplasm|cytosol|membrane|mitochondrion|nucleus|stromule|thylakoid|ATP binding|phosphoglycerate kinase activity|glycolytic process|reductive pentose-phosphate cycle|response to cadmium ion|response to cold
CL30598Contig1	9360.16	14201.9	4518.44	0.318158	-1.65218	0.00164855	0.204651	Down	635.56	853.671	680.983	136.579	124.21	599.75	1191	gi|659097949|ref|XP_008449894.1|PREDICTED: uncharacterized protein LOC103491636 isoform X1 [Cucumis melo]	1.19276e-131	sp|Q9SRY4|LPA1_ARATH	2e-09	Protein LOW PSII ACCUMULATION 1, chloroplastic										GO:0009507;GO:0009535;GO:0016021;GO:0010270	chloroplast|chloroplast thylakoid membrane|integral component of membrane|photosystem II oxygen evolving complex assembly
CL40711Contig1	795.022	1205.93	384.118	0.318525	-1.65052	0.0200392	1	Down	29.1449	21.3051	12.6355	5.04007	3.71942	16.5294	3436	gi|449451880|ref|XP_004143688.1|PREDICTED: probable receptor-like protein kinase At2g39360 [Cucumis sativus]	0	sp|Q9LX66|HERK_ARATH	0	Receptor-like protein kinase HERK 1	KOG1187	0	Serine/threonine protein kinase
CL4371Contig1	2484.22	3767.02	1201.42	0.318931	-1.64869	0.0114784	0.758624	Down	72.9437	50.6474	28.9566	20.3158	20.1822	19.0352	4435	gi|1002235484|ref|XP_015621941.1|PREDICTED: calcium-transporting ATPase 3, plasma membrane-type [Oryza sativa Japonica Group]	0	sp|Q37145|ACA1_ARATH	0	Calcium-transporting ATPase 1, chloroplastic	KOG0204	0	Calcium transporting ATPase							GO:0009706;GO:0005783;GO:0005887;GO:0005886;GO:0005524;GO:0005262;GO:0005388;GO:0046872	chloroplast inner membrane|endoplasmic reticulum|integral component of plasma membrane|plasma membrane|ATP binding|calcium channel activity|calcium-transporting ATPase activity|metal ion binding
CL1684Contig1	1480.85	2244.66	717.031	0.319438	-1.64639	0.0272037	1	Down	36.3632	53.7212	76.3467	3.28496	2.47096	59.9417	2522
CL52182Contig1	2639.29	4000.2	1278.39	0.319583	-1.64574	0.00217591	0.250352	Down	110.275	146.699	206.609	28.2147	21.8132	130.552	1611	gi|659132983|ref|XP_008466492.1|PREDICTED: protein SPA, chloroplastic [Cucumis melo]	1.19683e-82	sp|K4BVL1|SPA_SOLLC	2e-76	Protein SPA, chloroplastic {ECO:0000303|PubMed:24372694}										GO:0009535;GO:0016021	chloroplast thylakoid membrane|integral component of membrane
CL50900Contig1	605.479	917.633	293.324	0.319653	-1.64542	0.0185088	0.984434	Down	28.8957	22.3901	54.0522	5.8465	1.76937	33.1015	1657	gi|449449346|ref|XP_004142426.1|PREDICTED: GATA transcription factor 8 [Cucumis sativus]	2.59735e-142	sp|Q9SV30|GATA8_ARATH	3e-38	GATA transcription factor 8	KOG1601	7e-39	GATA-4/5/6 transcription factors							GO:0005634;GO:0005667;GO:0003682;GO:0000977;GO:0001085;GO:0003700;GO:0001228;GO:0008270;GO:0030154;GO:0007623;GO:0009845	nucleus|transcription factor complex|chromatin binding|RNA polymerase II regulatory region sequence-specific DNA binding|RNA polymerase II transcription factor binding|transcription factor activity, sequence-specific DNA binding|transcriptional activator activity, RNA polymerase II transcription regulatory region sequence-specific binding|zinc ion binding|cell differentiation|circadian rhythm|see…
CL24694Contig1	5186.02	7856.11	2515.93	0.320251	-1.64273	0.00142627	0.186098	Down	152.339	132.083	241.951	46.252	28.9779	127.591	2807	gi|449465071|ref|XP_004150252.1|PREDICTED: glycerophosphodiester phosphodiesterase GDPDL4 [Cucumis sativus]	0	sp|Q9FJ62|GPDL4_ARATH	0	Glycerophosphodiester phosphodiesterase GDPDL4 {ECO:0000305}	KOG2258	0	Glycerophosphoryl diester phosphodiesterase							GO:0031225;GO:0046658;GO:0005886;GO:0009506;GO:0008889;GO:0006071;GO:0010442;GO:0006629;GO:0052541;GO:0010026	anchored component of membrane|anchored component of plasma membrane|plasma membrane|plasmodesma|glycerophosphodiester phosphodiesterase activity|glycerol metabolic process|guard cell morphogenesis|lipid metabolic process|plant-type cell wall cellulose metabolic process|trichome differentiation
CL28723Contig1	3131.48	4743.74	1519.23	0.32026	-1.64269	0.00252272	0.276755	Down	340.156	460.907	308.118	131.557	99.3353	207.874	773
CL25252Contig1	929.015	1407.12	450.91	0.320449	-1.64183	0.0462027	1	Down	14.1855	14.6629	44.7236	5.61393	4.41266	17.5529	3695	gi|449463945|ref|XP_004149690.1|PREDICTED: filament-like plant protein 7 [Cucumis sativus]	0	sp|Q9SLN1|FPP7_ARATH	1e-163	Filament-like plant protein 7
CL49368Contig1	1569.47	2376.47	762.465	0.32084	-1.64008	0.00426463	0.390924	Down	100.606	128.379	82.7013	34.0512	27.8515	61.9543	1376	gi|700206036|gb|KGN61155.1|hypothetical protein Csa_2G060360 [Cucumis sativus]	5.25915e-61
CL30417Contig1	19964.5	30228.2	9700.76	0.320918	-1.63972	0.00355614	0.348929	Down	1604.7	2832.43	2991.8	506.187	388.425	2038.31	751	gi|659097581|ref|XP_008449703.1|PREDICTED: photosystem II 5 kDa protein, chloroplastic [Cucumis melo]	3.56755e-29	sp|P31336|PST2_GOSHI	9e-10	Photosystem II 5 kDa protein, chloroplastic										GO:0009535;GO:0009523;GO:0015979	chloroplast thylakoid membrane|photosystem II|photosynthesis
comp47062_c0_seq1_3	1393.1	2107.65	678.545	0.321944	-1.63512	0.00536875	0.452873	Down	88.8382	92.2673	211.976	24.384	37.0388	87.1542	1022	gi|700201552|gb|KGN56685.1|hypothetical protein Csa_3G128930 [Cucumis sativus]	1.34003e-42
CL4209Contig1	884.113	1337.15	431.076	0.322384	-1.63315	0.0159228	0.923257	Down	29.5441	27.477	11.567	8.54967	10.4502	8.1597	3473	gi|449468766|ref|XP_004152092.1|PREDICTED: uncharacterized protein At3g49140 [Cucumis sativus]	3.59402e-207	sp|Q0WMN5|Y3913_ARATH	5e-22	Uncharacterized protein At3g49140	KOG4197	1e-54	FOG: PPR repeat							GO:0010181;GO:0016491	FMN binding|oxidoreductase activity
CL22202Contig1	486.788	735.768	237.809	0.323212	-1.62945	0.0178526	0.966668	Down	37.1334	38.2213	21.3251	11.1151	11.5298	15.883	1366	gi|659123958|ref|XP_008461923.1|PREDICTED: uncharacterized protein LOC103500412 isoform X1 [Cucumis melo]	1.2755e-111	sp|Q33884|CCMF2_ARATH	7e-31	Cytochrome c biogenesis CcmF N-terminal-like mitochondrial protein 2 {ECO:0000305}										GO:0016021;GO:0005743;GO:0020037;GO:0015232;GO:0017004	integral component of membrane|mitochondrial inner membrane|heme binding|heme transporter activity|cytochrome complex assembly
CL23906Contig1	1197.31	1808.85	585.774	0.323838	-1.62665	0.00603079	0.493776	Down	45.269	52.2818	40.5716	13.6158	7.88474	34.2027	2379	gi|659084714|ref|XP_008443032.1|PREDICTED: protein trichome birefringence [Cucumis melo]	5.08771e-275	sp|Q9FG35|TBR_ARATH	0	Protein trichome birefringence										GO:0005768;GO:0005794;GO:0016021;GO:0005802;GO:0016413;GO:0030244;GO:0045489;GO:0009827	endosome|Golgi apparatus|integral component of membrane|trans-Golgi network|O-acetyltransferase activity|cellulose biosynthetic process|pectin biosynthetic process|plant-type cell wall modification
CL26564Contig1	1315.54	1987.43	643.646	0.323859	-1.62656	0.00500797	0.43439	Down	86.6984	123.148	109.873	27.9831	21.3048	78.4564	1137	gi|449434808|ref|XP_004135188.1|PREDICTED: uncharacterized protein LOC101221820 [Cucumis sativus]	2.84937e-95
CL29703Contig1	25353.3	38296.7	12409.9	0.324047	-1.62573	0.0213497	1	Down	723.577	1457.79	1190.06	167.796	163.127	1033.24	2073	gi|659112680|ref|XP_008456300.1|PREDICTED: phosphoglycerate kinase, chloroplastic [Cucumis melo]	9.15253e-259	sp|Q42961|PGKH_TOBAC	0	Phosphoglycerate kinase, chloroplastic	KOG1367	0	3-phosphoglycerate kinase	ko00010;ko00710	Glycolysis / Gluconeogenesis|Carbon fixation in photosynthetic organisms	2	K00927	PGK, pgk	phosphoglycerate kinase	GO:0009507;GO:0005524;GO:0004618;GO:0006096;GO:0019253	chloroplast|ATP binding|phosphoglycerate kinase activity|glycolytic process|reductive pentose-phosphate cycle
CL21832Contig1	1962.55	2962.12	962.988	0.325101	-1.62104	0.00335842	0.335432	Down	139.77	187.996	212.635	38.7391	31.7048	144.905	1013	gi|449464206|ref|XP_004149820.1|PREDICTED: uncharacterized protein LOC101221723 [Cucumis sativus]	1.42369e-75				KOG0552	2e-39	FKBP-type peptidyl-prolyl cis-trans isomerase
CL26445Contig1	2623.88	3959.8	1287.97	0.325261	-1.62033	0.00230804	0.263087	Down	125.122	130.226	187.75	44.2923	39.4861	89.0682	1666	gi|659087418|ref|XP_008444441.1|PREDICTED: acyl-[acyl-carrier-protein] desaturase, chloroplastic [Cucumis melo]	7.73678e-226	sp|P32061|STAD_CUCSA	0	Acyl-[acyl-carrier-protein] desaturase, chloroplastic				ko00061;ko01040	Fatty acid biosynthesis|Biosynthesis of unsaturated fatty acids	2	K03921	FAB2, SSI2, desA1	acyl-[acyl-carrier-protein] desaturase	GO:0009507;GO:0045300;GO:0046872;GO:0006633	chloroplast|acyl-[acyl-carrier-protein] desaturase activity|metal ion binding|fatty acid biosynthetic process
CL25352Contig1	610.952	921.98	299.924	0.325304	-1.62014	0.0102015	0.70293	Down	13.9305	21.4127	32.0581	7.0972	5.43403	13.6594	2565	gi|659102990|ref|XP_008452419.1|PREDICTED: sec14 cytosolic factor-like [Cucumis melo]	4.21492e-102	sp|Q55CU8|RSC5_DICDI	6e-11	Random slug protein 5	KOG1470	1e-75	Phosphatidylinositol transfer protein PDR16 and related proteins
CL29288Contig1	2738.49	4131.23	1345.76	0.325753	-1.61815	0.00282974	0.301798	Down	169.321	185.496	135.829	84.9159	58.2952	50.8114	1526	gi|341657785|gb|AEK86567.1|chloroplast beta-carotene hydroxylase [Cucurbita moschata]	3.04276e-165	sp|O49814|BCH2_CAPAN	2e-139	Beta-carotene hydroxylase 2, chloroplastic				ko00906	Carotenoid biosynthesis	1	K15746	crtZ	beta-carotene 3-hydroxylase	GO:0031969;GO:0016021;GO:0016787;GO:0005506;GO:0016491;GO:0016117;GO:0006633	chloroplast membrane|integral component of membrane|hydrolase activity|iron ion binding|oxidoreductase activity|carotenoid biosynthetic process|fatty acid biosynthetic process
comp64059_c0_seq2_1	418.079	630.66	205.498	0.325847	-1.61774	0.016453	0.936842	Down	11.82	12.2423	29.2463	5.88541	3.72487	10.8411	2258	gi|449446738|ref|XP_004141128.1|PREDICTED: lysosomal beta glucosidase-like [Cucumis sativus]	0	sp|A7LXU3|BGH3B_BACO1	2e-78	Beta-glucosidase BoGH3B				ko00940;ko00500;ko00460	Phenylpropanoid biosynthesis|Starch and sucrose metabolism|Cyanoamino acid metabolism	3	K05349	bglX	beta-glucosidase	GO:0042597;GO:0008422;GO:0102483;GO:0085030;GO:2000899	periplasmic space|beta-glucosidase activity|scopolin beta-glucosidase activity|mutualism|xyloglucan catabolic process
CL5827Contig1	50352.4	75933.4	24771.4	0.326225	-1.61606	0.00123909	0.166905	Down	3234.96	3636.69	4501.33	1117.09	1149.66	2194.32	1237	gi|663070915|ref|NP_001284655.1|aquaporin TIP1-1 [Cucumis melo]	1.02617e-133	sp|P25818|TIP11_ARATH	1e-131	Aquaporin TIP1-1, N-terminally processed	KOG0223	3e-132	Aquaporin (major intrinsic protein family)							GO:0042807;GO:0009941;GO:0005887;GO:0009705;GO:0000326;GO:0005774;GO:0005773;GO:0015254;GO:0015204;GO:0015250;GO:0009992;GO:0080170;GO:0034220;GO:0015840;GO:0006833	central vacuole|chloroplast envelope|integral component of plasma membrane|plant-type vacuole membrane|protein storage vacuole|vacuolar membrane|vacuole|glycerol channel activity|urea transmembrane transporter activity|water channel activity|cellular water homeostasis|hydrogen peroxide transmembrane transport|ion transmembrane transport|urea transport|water transport
CL30033Contig1	649.405	978.615	320.195	0.327192	-1.61179	0.00920014	0.659882	Down	19.5141	21.1373	35.1039	8.83186	7.92992	12.5465	2425	gi|659109618|ref|XP_008454796.1|PREDICTED: protein WVD2-like 7 isoform X2 [Cucumis melo]	4.12222e-180	sp|Q67Y69|WDL7_ARATH	8e-29	Protein WVD2-like 7 {ECO:0000305}										GO:0005737;GO:0005874	cytoplasm|microtubule
CL55778Contig1	256.554	386.584	126.523	0.327285	-1.61138	0.0357902	1	Down	11.1184	13.5388	33.168	6.53864	4.17889	11.4485	1282	gi|659127913|ref|XP_008463955.1|PREDICTED: cytokinin riboside 5'-monophosphate phosphoribohydrolase LOG1 [Cucumis melo]	3.9348e-112	sp|Q8RUN2|LOG1_ARATH	8e-112	Cytokinin riboside 5'-monophosphate phosphoribohydrolase LOG1										GO:0005829;GO:0005634;GO:0070694;GO:0043733;GO:0016799;GO:0070635;GO:0070636;GO:0000701;GO:0017065;GO:0009691	cytosol|nucleus|deoxyribonucleoside 5'-monophosphate N-glycosidase activity|DNA-3-methylbase glycosylase activity|hydrolase activity, hydrolyzing N-glycosyl compounds|nicotinamide riboside hydrolase activity|nicotinic acid riboside hydrolase activity|purine-specific mismatch base pair DNA N-glycosylase activity|single-strand selective uracil DNA N-glycosylase activity|cytokinin biosynthetic proce…
CL6504Contig1	425.357	640.921	209.792	0.327328	-1.61119	0.017503	0.957511	Down	11.706	14.2678	26.7476	4.10008	3.87272	12.5909	2299	gi|700209025|gb|KGN64121.1|hypothetical protein Csa_1G042330 [Cucumis sativus]	0	sp|A0JJX5|SYT4_ARATH	3e-18	Synaptotagmin-4	KOG1012	0	Ca2+dependent lipid-binding protein CLB1/vesicle protein vp115/Granuphilin A, contains C2 domain							GO:0005783;GO:0016021;GO:0008289;GO:0046872	endoplasmic reticulum|integral component of membrane|lipid binding|metal ion binding
CL5648Contig1	631.747	951.696	311.797	0.327622	-1.60989	0.0226738	1	Down	24.4226	14.156	10.6547	3.72364	4.28797	12.0106	3496	gi|449451880|ref|XP_004143688.1|PREDICTED: probable receptor-like protein kinase At2g39360 [Cucumis sativus]	0	sp|Q9LX66|HERK_ARATH	0	Receptor-like protein kinase HERK 1	KOG1187	0	Serine/threonine protein kinase
CL26966Contig1	343.558	517.515	169.6	0.327721	-1.60946	0.0305019	1	Down	29.9366	28.4783	25.1244	11.0484	6.73965	15.779	1130	gi|1035400541|ref|XP_016899914.1|PREDICTED: uncharacterized protein LOC103488212 isoform X1 [Cucumis melo]	1.46148e-51
comp72985_c0_seq1_2	1074.57	1618.39	530.741	0.327943	-1.60848	0.00394249	0.370817	Down	60.7275	47.8982	117.788	32.7062	30.7469	21.9286	1361	gi|700194868|gb|KGN50045.1|hypothetical protein Csa_5G151610 [Cucumis sativus]	4.18312e-131	sp|Q9SUT9|RTNLB_ARATH	4e-111	Reticulon-like protein B2	KOG1792	1e-111	Reticulon							GO:0005783;GO:0005789;GO:0071782;GO:0005794;GO:0071458;GO:0005886;GO:0071786	endoplasmic reticulum|endoplasmic reticulum membrane|endoplasmic reticulum tubular network|Golgi apparatus|integral component of cytoplasmic side of endoplasmic reticulum membrane|plasma membrane|endoplasmic reticulum tubular network organization
CL2135Contig1	828.731	1247.74	409.721	0.32837	-1.6066	0.0292905	1	Down	44.9655	35.8562	14.8984	11.5687	10.5654	17.0352	2322	gi|659071443|ref|XP_008459841.1|PREDICTED: serine/threonine-protein kinase At5g01020 [Cucumis melo]	1.06747e-202	sp|Q9ZUF4|RIPK_ARATH	0	Serine/threonine-protein kinase RIPK {ECO:0000305}	KOG1187	0	Serine/threonine protein kinase
CL22437Contig1	322.274	484.954	159.595	0.329092	-1.60344	0.0260891	1	Down	10.617	9.19488	24.5628	5.37903	2.83497	8.94318	2092	gi|778667629|ref|XP_011648965.1|PREDICTED: uncharacterized protein LOC101202868 isoform X1 [Cucumis sativus]	3.67611e-257							ko00514	Other types of O-glycan biosynthesis	1	K03691	POFUT	peptide-O-fucosyltransferase
CL29076Contig1	1063.15	1599.53	526.769	0.329328	-1.6024	0.00497776	0.432995	Down	51.7797	48.9082	96.4671	16.4591	18.1773	42.2153	1533	gi|659068293|ref|XP_008443704.1|PREDICTED: GDSL esterase/lipase At5g45670-like [Cucumis melo]	3.97008e-197	sp|Q9C7N4|GDL15_ARATH	0	GDSL esterase/lipase At1g29670										GO:0048046;GO:0005618;GO:0009507;GO:0009534;GO:0016788;GO:0016042	apoplast|cell wall|chloroplast|chloroplast thylakoid|hydrolase activity, acting on ester bonds|lipid catabolic process
CL18555Contig1	384.569	578.541	190.596	0.329443	-1.6019	0.0245484	1	Down	5.85501	4.90348	7.15628	1.14928	0.988819	5.05711	6007	gi|659095562|ref|XP_008448647.1|PREDICTED: lysine-specific demethylase JMJ706 isoform X1 [Cucumis melo]	0	sp|Q9FZ87|GH317_ARATH	0	Indole-3-acetic acid-amido synthetase GH3.17										GO:0005737;GO:0005634;GO:0010279;GO:0010252;GO:0009733	cytoplasm|nucleus|indole-3-acetic acid amido synthetase activity|auxin homeostasis|response to auxin
CL22297Contig1	465.313	699.859	230.768	0.329735	-1.60062	0.0170028	0.945944	Down	45.529	31.8546	73.0691	8.76169	5.50165	45.6084	881	gi|659082165|ref|XP_008441701.1|PREDICTED: probable methyltransferase PMT2 [Cucumis melo]	1.21054e-78	sp|B9DFI7|PMT2_ARATH	4e-80	Probable methyltransferase PMT2										GO:0005768;GO:0005794;GO:0000139;GO:0016021;GO:0016020;GO:0005802;GO:0005774;GO:0008757;GO:0032259	endosome|Golgi apparatus|Golgi membrane|integral component of membrane|membrane|trans-Golgi network|vacuolar membrane|S-adenosylmethionine-dependent methyltransferase activity|methylation
CL15937Contig1	616.024	926.012	306.036	0.330488	-1.59733	0.0128236	0.810565	Down	22.4488	27.1301	32.6634	7.6344	5.29706	20.2136	2085	gi|659089113|ref|XP_008445333.1|PREDICTED: rac-like GTP-binding protein 5 [Cucumis melo]	2.31086e-80	sp|Q38937|RAC5_ARATH	3e-52	Rac-like GTP-binding protein ARAC5	KOG0393	8e-53	Ras-related small GTPase, Rho type	ko04810;ko04510;ko04520;ko04530;ko04145;ko04010;ko04013;ko04014;ko04015;ko04024;ko04071;ko04151;ko04310;ko04370	Regulation of actin cytoskeleton|Focal adhesion|Adherens junction|Tight junction|Phagosome|MAPK signaling pathway|MAPK signaling pathway - fly|Ras signaling pathway|Rap1 signaling pathway|cAMP signaling pathway|Sphingolipid signaling pathway|PI3K-Akt signaling pathway|Wnt signaling pathway|VEGF signaling pathway	14	K04392	RAC1	Ras-related C3 botulinum toxin substrate 1	GO:0005737;GO:0005730;GO:0005634;GO:0009524;GO:0005886;GO:0005525;GO:0003924;GO:0019901;GO:0007264	cytoplasm|nucleolus|nucleus|phragmoplast|plasma membrane|GTP binding|GTPase activity|protein kinase binding|small GTPase mediated signal transduction
CL782Contig1	1326.02	1992.97	659.075	0.3307	-1.5964	0.0136577	0.831399	Down	89.362	189.795	139.945	40.5744	29.3915	101.964	864	gi|700211815|gb|KGN66911.1|hypothetical protein Csa_1G714680 [Cucumis sativus]	3.26803e-105	sp|P46486|PSAF_FLATR	1e-88	Photosystem I reaction center subunit III, chloroplastic				ko00195	Photosynthesis	1	K02694	psaF	photosystem I subunit III	GO:0009543;GO:0009538;GO:0015979	chloroplast thylakoid lumen|photosystem I reaction center|photosynthesis
CL25516Contig1	1550.49	2329.78	771.212	0.331024	-1.59499	0.00406813	0.379723	Down	113.249	155.419	219.104	47.5048	36.1322	110.756	892	gi|659067523|ref|XP_008439847.1|PREDICTED: thylakoid lumenal 17.9 kDa protein, chloroplastic [Cucumis melo]	1.41186e-98	sp|Q9SW33|TL1Y_ARATH	4e-71	Thylakoid lumenal 17.9 kDa protein, chloroplastic										GO:0009507;GO:0009543;GO:0009579;GO:0031977	chloroplast|chloroplast thylakoid lumen|thylakoid|thylakoid lumen
CL55221Contig1	372.448	559.61	185.286	0.331098	-1.59467	0.0292736	1	Down	19.1775	25.3875	22.7607	5.66679	3.5156	18.4423	1520	gi|778665883|ref|XP_011648649.1|PREDICTED: rac-like GTP-binding protein ARAC7 isoform X1 [Cucumis sativus]	2.12977e-110	sp|O82480|RAC7_ARATH	8e-124	Rac-like GTP-binding protein ARAC7	KOG0393	2e-124	Ras-related small GTPase, Rho type	ko04810;ko04510;ko04520;ko04530;ko04145;ko04010;ko04013;ko04014;ko04015;ko04024;ko04071;ko04151;ko04310;ko04370	Regulation of actin cytoskeleton|Focal adhesion|Adherens junction|Tight junction|Phagosome|MAPK signaling pathway|MAPK signaling pathway - fly|Ras signaling pathway|Rap1 signaling pathway|cAMP signaling pathway|Sphingolipid signaling pathway|PI3K-Akt signaling pathway|Wnt signaling pathway|VEGF signaling pathway	14	K04392	RAC1	Ras-related C3 botulinum toxin substrate 1	GO:0005622;GO:0005886;GO:0005525;GO:0009738;GO:0007264	intracellular|plasma membrane|GTP binding|abscisic acid-activated signaling pathway|small GTPase mediated signal transduction
CL2559Contig1	59097.3	88770.7	29423.9	0.33146	-1.59309	0.00198233	0.234853	Down	3373.78	4309.87	3610.88	1009.32	656.949	2982.55	1433	gi|449453598|ref|XP_004144543.1|PREDICTED: chlorophyll a-b binding protein 151, chloroplastic [Cucumis sativus]	6.69437e-151	sp|P27518|CB21_GOSHI	0	Chlorophyll a-b binding protein 151, chloroplastic				ko00196	Photosynthesis - antenna proteins	1	K08913	LHCB2	light-harvesting complex II chlorophyll a/b binding protein 2	GO:0009535;GO:0016021;GO:0009522;GO:0009523;GO:0016168;GO:0046872;GO:0009765;GO:0018298	chloroplast thylakoid membrane|integral component of membrane|photosystem I|photosystem II|chlorophyll binding|metal ion binding|photosynthesis, light harvesting|protein-chromophore linkage
comp70011_c3_seq3_1	13931.4	20913.4	6949.47	0.332297	-1.58945	0.00150948	0.194473	Down	624.005	465.896	567.845	259.573	253.81	137.568	2326	gi|543862374|gb|AGV68760.1|S-adenosylmethionine decarboxylase [Cucumis melo]	6.04379e-187	sp|Q96555|DCAM_DATST	3e-163	S-adenosylmethionine decarboxylase beta chain	KOG0788	4e-157	S-adenosylmethionine decarboxylase	ko00270;ko00330	Cysteine and methionine metabolism|Arginine and proline metabolism	2	K01611	speD, AMD1	S-adenosylmethionine decarboxylase	GO:0004014;GO:0006557;GO:0008295;GO:0006597	adenosylmethionine decarboxylase activity|S-adenosylmethioninamine biosynthetic process|spermidine biosynthetic process|spermine biosynthetic process
CL28306Contig1	417.554	626.73	208.379	0.332486	-1.58863	0.0254492	1	Down	23.7895	22.2245	20.1543	4.45033	4.34117	18.468	1730	gi|659125906|ref|XP_008462913.1|PREDICTED: caffeic acid 3-O-methyltransferase 1 [Cucumis melo]	1.08853e-176	sp|Q43609|COMT1_PRUDU	0	Caffeic acid 3-O-methyltransferase	KOG3178	0	Hydroxyindole-O-methyltransferase and related SAM-dependent methyltransferases	ko00940	Phenylpropanoid biosynthesis	1	K13066	E2.1.1.68, COMT	caffeic acid 3-O-methyltransferase	GO:0047763;GO:0009809	caffeate O-methyltransferase activity|lignin biosynthetic process
CL8560Contig1	647.783	971.802	323.763	0.333158	-1.58572	0.0122465	0.789716	Down	100.003	131.374	97.5099	50.4818	52.5289	28.5007	536	gi|1102269511|gb|OIT20748.1|hypothetical protein A4A49_57847 [Nicotiana attenuata]	3.14354e-16
CL54234Contig1	787.965	1181.99	393.943	0.333289	-1.58515	0.0100473	0.696254	Down	139.809	206.427	140.993	58.0457	71.8852	66.8834	439
CL23436Contig1	4001.99	6002.03	2001.95	0.333546	-1.58404	0.00316518	0.324048	Down	534.524	410.151	292.856	137.713	128.68	242.028	877	gi|659102930|ref|XP_008452392.1|PREDICTED: cell number regulator 2-like [Cucumis melo]	3.87735e-69	sp|Q9LQU4|PCR2_ARATH	6e-45	Protein PLANT CADMIUM RESISTANCE 2										GO:0016021;GO:0005886;GO:0006979	integral component of membrane|plasma membrane|response to oxidative stress
CL29774Contig1	5903.67	8849.73	2957.61	0.334204	-1.5812	0.0024952	0.275708	Down	254.334	271.452	163.095	64.0164	113.474	102.471	2312	gi|659131521|ref|XP_008465726.1|PREDICTED: serine/threonine-protein kinase STN7, chloroplastic isoform X1 [Cucumis melo]	0	sp|Q9S713|STT7_ARATH	0	Serine/threonine-protein kinase STN7, chloroplastic	KOG0594	0	Protein kinase PCTAIRE and related kinases							GO:0009507;GO:0009535;GO:0042651;GO:0005524;GO:0004672;GO:0004674;GO:0007623;GO:0009643;GO:0042548	chloroplast|chloroplast thylakoid membrane|thylakoid membrane|ATP binding|protein kinase activity|protein serine/threonine kinase activity|circadian rhythm|photosynthetic acclimation|regulation of photosynthesis, light reaction
CL9534Contig1	640.779	960.527	321.032	0.334225	-1.58111	0.0162086	0.929832	Down	196.022	234.317	107.125	98.9532	52.9363	71.1148	319
CL21218Contig1	762.017	1141.93	382.103	0.334611	-1.57944	0.0147692	0.879036	Down	5.70597	11.8894	7.38787	3.08318	2.6082	4.61183	8245	gi|596299052|ref|XP_007227592.1|	0	sp|Q15KI9|PHYLO_ARATH	4e-170	2-succinyl-6-hydroxy-2,4-cyclohexadiene-1-carboxylate synthase	KOG1223	3e-178	Isochorismate synthase	ko00130	Ubiquinone and other terpenoid-quinone biosynthesis	1	K14759	PHYLLO	isochorismate synthase / 2-succinyl-5-enolpyruvyl-6-hydroxy-3-cyclohexene-1-carboxylate synthase / 2-succinyl-6-hydroxy-2,4-cyclohexadiene-1-carboxylate synthase / O-succinylbenzoate synthase	GO:0031969;GO:0016021;GO:0070204;GO:0070205;GO:0046872;GO:0030976;GO:0009063;GO:0009234;GO:0042550;GO:0042372	chloroplast membrane|integral component of membrane|2-succinyl-5-enolpyruvyl-6-hydroxy-3-cyclohexene-1-carboxylic-acid synthase activity|2-succinyl-6-hydroxy-2,4-cyclohexadiene-1-carboxylate synthase activity|metal ion binding|thiamine pyrophosphate binding|cellular amino acid catabolic process|menaquinone biosynthetic process|photosystem I stabilization|phylloquinone biosynthetic process
CL217Contig2	2084.57	3120.81	1048.33	0.335916	-1.57383	0.00420892	0.387556	Down	85.0518	59.1556	60.7486	29.0201	21.3372	33.1621	2787	gi|778724128|ref|XP_011658751.1|PREDICTED: probable alpha,alpha-trehalose-phosphate synthase [UDP-forming] 7 [Cucumis sativus]	0	sp|Q9LMI0|TPS7_ARATH	0	Probable alpha,alpha-trehalose-phosphate synthase [UDP-forming] 7	KOG1050	0	Trehalose-6-phosphate synthase component TPS1 and related subunits	ko00500	Starch and sucrose metabolism	1	K16055	TPS	trehalose 6-phosphate synthase/phosphatase	GO:0005829;GO:0016791;GO:0016757;GO:0005992;GO:0070413	cytosol|phosphatase activity|transferase activity, transferring glycosyl groups|trehalose biosynthetic process|trehalose metabolism in response to stress
CL55Contig1	59474.1	89032.3	29915.9	0.336012	-1.57342	0.0150605	0.889774	Down	908.719	1372.09	847.33	266.389	162.905	894.953	5130	gi|2832698|emb|CAA16796.1|starch synthase-like protein [Arabidopsis thaliana]	0	sp|Q0WVX5|SSY4_ARATH	0	Probable starch synthase 4, chloroplastic/amyloplastic										GO:0009501;GO:0009507;GO:0033201;GO:0004373;GO:0009011;GO:0019252;GO:0005982	amyloplast|chloroplast|alpha-1,4-glucan synthase activity|glycogen (starch) synthase activity|starch synthase activity|starch biosynthetic process|starch metabolic process
comp62782_c2_seq8_2	408.931	612.072	205.789	0.336217	-1.57254	0.0252965	1	Down	30.1428	27.5251	18.9354	10.5072	12.664	7.88304	1444	gi|700209480|gb|KGN64576.1|hypothetical protein Csa_1G065960 [Cucumis sativus]	2.47896e-104	sp|Q9FH37|ILR3_ARATH	4e-56	Transcription factor ILR3										GO:0005634;GO:0043565;GO:0003700;GO:0019760;GO:0006355;GO:0006351	nucleus|sequence-specific DNA binding|transcription factor activity, sequence-specific DNA binding|glucosinolate metabolic process|regulation of transcription, DNA-templated|transcription, DNA-templated
CL30556Contig1	652	975.598	328.402	0.336617	-1.57082	0.017358	0.952934	Down	22.9665	23.2685	63.5738	12.9616	10.1486	19.8159	1707	gi|659126192|ref|XP_008463060.1|PREDICTED: farnesyl pyrophosphate synthase 1 [Cucumis melo]	2.13077e-186	sp|P49351|FPPS1_LUPAL	0	Farnesyl pyrophosphate synthase 1	KOG0711	0	Polyprenyl synthetase	ko00900	Terpenoid backbone biosynthesis	1	K00787	FDPS	farnesyl diphosphate synthase	GO:0005737;GO:0004161;GO:0004337;GO:0046872;GO:0006695;GO:0045337;GO:0033384	cytoplasm|dimethylallyltranstransferase activity|geranyltranstransferase activity|metal ion binding|cholesterol biosynthetic process|farnesyl diphosphate biosynthetic process|geranyl diphosphate biosynthetic process
CL32702Contig1	312.955	468.253	157.656	0.336689	-1.57051	0.0330303	1	Down	52.475	72.3245	79.609	31.5042	31.4303	18.1828	423
CL26704Contig1	635.025	950.007	320.044	0.336886	-1.56967	0.0133987	0.826638	Down	24.4966	30.9412	42.3663	11.1433	5.28849	23.5543	1810	gi|659126808|ref|XP_008463376.1|PREDICTED: aldehyde dehydrogenase family 2 member C4 isoform X1 [Cucumis melo]	2.11616e-248	sp|Q56YU0|AL2C4_ARATH	0	Aldehyde dehydrogenase family 2 member C4	KOG2450	0	Aldehyde dehydrogenase	ko00940	Phenylpropanoid biosynthesis	1	K12355	REF1	coniferyl-aldehyde dehydrogenase	GO:0005829;GO:0004029;GO:0050269;GO:0009699	cytosol|aldehyde dehydrogenase (NAD) activity|coniferyl-aldehyde dehydrogenase activity|phenylpropanoid biosynthetic process
CL24986Contig1	373.129	558.091	188.167	0.337162	-1.56849	0.0334771	1	Down	14.6972	22.0255	10.2058	7.09888	5.62265	6.88232	2122	gi|307135955|gb|ADN33815.1|sterol regulatory element-binding protein site 2 protease [Cucumis melo subsp. melo]	0	sp|Q9LMU1|EGY3_ARATH	0	Probable zinc metallopeptidase EGY3, chloroplastic										GO:0031969;GO:0016021;GO:0008237;GO:0009408;GO:0009644;GO:0042542	chloroplast membrane|integral component of membrane|metallopeptidase activity|response to heat|response to high light intensity|response to hydrogen peroxide
CL28758Contig1	5443.73	8126.86	2760.6	0.339688	-1.55772	0.00312711	0.320685	Down	272.967	372.137	280.781	94.5432	94.5698	197.436	1594	gi|659085863|ref|XP_008443649.1|PREDICTED: thioredoxin F-type, chloroplastic-like [Cucumis melo]	3.53976e-87	sp|P29450|TRXF_PEA	5e-53	Thioredoxin F-type, chloroplastic	KOG0907	3e-52	Thioredoxin							GO:0009507;GO:0015035;GO:0045454;GO:0006662	chloroplast|protein disulfide oxidoreductase activity|cell redox homeostasis|glycerol ether metabolic process
comp62597_c0_seq2_2	520.604	777.176	264.031	0.339731	-1.55753	0.0165381	0.93994	Down	20.5027	35.0651	50.2398	11.5589	9.68687	21.6871	1376	gi|700207424|gb|KGN62543.1|hypothetical protein Csa_2G360600 [Cucumis sativus]	7.87201e-125	sp|Q10QR9|HEM4_ORYSJ	3e-109	Uroporphyrinogen-III synthase, chloroplastic				ko00860	Porphyrin and chlorophyll metabolism	1	K01719	hemD, UROS	uroporphyrinogen-III synthase	GO:0009507;GO:0005829;GO:0004489;GO:0004852;GO:0015995;GO:0006730;GO:0006782;GO:0006780	chloroplast|cytosol|methylenetetrahydrofolate reductase (NAD(P)H) activity|uroporphyrinogen-III synthase activity|chlorophyll biosynthetic process|one-carbon metabolic process|protoporphyrinogen IX biosynthetic process|uroporphyrinogen III biosynthetic process
comp70181_c1_seq102_1	2884.03	4292.09	1475.97	0.343881	-1.54002	0.00382567	0.364148	Down	43.3924	70.8303	74.9845	26.3244	18.1913	34.042	4185	gi|659067286|ref|XP_008438639.1|PREDICTED: uncharacterized protein LOC103483682 isoform X2 [Cucumis melo]	0	sp|O64815|HLS1L_ARATH	2e-29	Probable N-acetyltransferase HLS1-like	KOG1829	1e-94	Uncharacterized conserved protein, contains C1, PH and RUN domains							GO:0031248;GO:0004596;GO:0006474	protein acetyltransferase complex|peptide alpha-N-acetyltransferase activity|N-terminal protein amino acid acetylation
CL28559Contig1	20210.2	30059.6	10360.9	0.344678	-1.53668	0.00350231	0.34586	Down	363.427	496.697	295.87	116.613	126.287	250.666	4680	gi|778665533|ref|XP_004141070.2|PREDICTED: uncharacterized protein LOC101208952 [Cucumis sativus]	0	sp|P13443|DHGY_CUCSA	0	Glycerate dehydrogenase	KOG0069	0	Glyoxylate/hydroxypyruvate reductase (D-isomer-specific 2-hydroxy acid dehydrogenase superfamily)							GO:0005777;GO:0008465;GO:0051287;GO:0009854	peroxisome|glycerate dehydrogenase activity|NAD binding|oxidative photosynthetic carbon pathway
CL51582Contig1	639.517	951.172	327.862	0.344692	-1.53662	0.019164	0.998477	Down	38.1657	43.8468	23.1604	10.189	10.6497	24.3522	1621	gi|778688179|ref|XP_004148358.2|PREDICTED: zeaxanthin epoxidase, chloroplastic isoform X1 [Cucumis sativus]	1.41635e-227	sp|Q6F6Y2|HPXO_ACIAD	5e-31	FAD-dependent urate hydroxylase {ECO:0000305|PubMed:23760935}	KOG2614	0	Kynurenine 3-monooxygenase and related flavoprotein monooxygenases							GO:0071949;GO:0070404;GO:0070402;GO:0016709;GO:0055114;GO:0006144;GO:0019628	FAD binding|NADH binding|NADPH binding|oxidoreductase activity, acting on paired donors, with incorporation or reduction of molecular oxygen, NAD(P)H as one donor, and incorporation of one atom of oxygen|oxidation-reduction process|purine nucleobase metabolic process|urate catabolic process
CL24521Contig1	544.106	808.736	279.476	0.345571	-1.53294	0.0190847	0.996062	Down	38.5963	35.7776	40.3092	13.5726	12.8257	21.4566	1299	gi|659074168|ref|XP_008437458.1|PREDICTED: uncharacterized protein LOC103482874 [Cucumis melo]	1.06443e-119	sp|Q8R1R3|STAR7_MOUSE	4e-09	StAR-related lipid transfer protein 7, mitochondrial	KOG2761	2e-97	START domain-containing proteins involved in steroidogenesis/phosphatidylcholine transfer							GO:0005739;GO:0008289;GO:0005215;GO:0015914;GO:1903955	mitochondrion|lipid binding|transporter activity|phospholipid transport|positive regulation of protein targeting to mitochondrion
CL23950Contig1	566.973	842.592	291.354	0.345783	-1.53206	0.0225156	1	Down	45.6928	51.305	22.8485	16.9103	14.7426	19.7847	1254	gi|700206971|gb|KGN62090.1|hypothetical protein Csa_2G297140 [Cucumis sativus]	6.60163e-31
CL13052Contig1	311.383	462.707	160.059	0.345919	-1.53149	0.0339233	1	Down	22.924	39.9251	84.4412	13.4913	13.3824	32.8745	600	gi|659067284|ref|XP_008438629.1|PREDICTED: uncharacterized protein LOC103483682 isoform X1 [Cucumis melo]	6.42343e-69				KOG1829	4e-21	Uncharacterized conserved protein, contains C1, PH and RUN domains
CL30160Contig1	1023.07	1520.12	526.02	0.346038	-1.531	0.00952763	0.676747	Down	157.112	92.9088	121.749	39.9959	33.3562	82.8849	754	gi|700198508|gb|KGN53666.1|hypothetical protein Csa_4G098710 [Cucumis sativus]	5.32839e-31
CL29488Contig1	398.843	592.364	205.323	0.346616	-1.52859	0.0262383	1	Down	17.1161	16.1243	27.2159	7.42415	6.57707	10.8206	1838	gi|1009153524|ref|XP_015894683.1|PREDICTED: spermidine synthase 2 [Ziziphus jujuba]	5.79962e-102	sp|O82147|SPDE_COFAR	8e-68	Spermidine synthase	KOG1562	3e-62	Spermidine synthase	ko00270;ko00330;ko00410;ko00480	Cysteine and methionine metabolism|Arginine and proline metabolism|beta-Alanine metabolism|Glutathione metabolism	4	K00797	speE, SRM	spermidine synthase	GO:0004766;GO:0008295	spermidine synthase activity|spermidine biosynthetic process
CL2426Contig1	765.344	1136.65	394.034	0.346661	-1.5284	0.0102466	0.705243	Down	8.57111	11.4747	18.8759	5.77468	4.7814	5.27682	5493	gi|659081352|ref|XP_008441289.1|PREDICTED: probable inactive leucine-rich repeat receptor-like protein kinase At1g66830 [Cucumis melo]	0	sp|Q9ZU46|ZAR1_ARATH	7e-145	Receptor protein kinase-like protein ZAR1 {ECO:0000303|PubMed:27014878}										GO:0009507;GO:0009570;GO:0016021;GO:0009505;GO:0005886;GO:0090406;GO:0005524;GO:0016301;GO:0004674;GO:0046777;GO:0010070;GO:0010069	chloroplast|chloroplast stroma|integral component of membrane|plant-type cell wall|plasma membrane|pollen tube|ATP binding|kinase activity|protein serine/threonine kinase activity|protein autophosphorylation|zygote asymmetric cell division|zygote asymmetric cytokinesis in embryo sac
CL51488Contig1	883.321	1311.39	455.256	0.347156	-1.52634	0.0101748	0.701877	Down	28.4138	31.762	72.5018	13.5489	10.4072	30.2778	1885	gi|700200236|gb|KGN55394.1|hypothetical protein Csa_4G649640 [Cucumis sativus]	7.02903e-293	sp|Q570B4|KCS10_ARATH	0	3-ketoacyl-CoA synthase 10 {ECO:0000303|PubMed:18465198}				ko00062	Fatty acid elongation	1	K15397	KCS	3-ketoacyl-CoA synthase	GO:0005783;GO:0005789;GO:0016021;GO:0016020;GO:0102336;GO:0102337;GO:0102338;GO:0006633;GO:0009409;GO:0080167;GO:0009416	endoplasmic reticulum|endoplasmic reticulum membrane|integral component of membrane|membrane|3-oxo-arachidoyl-CoA synthase activity|3-oxo-cerotoyl-CoA synthase activity|3-oxo-lignoceronyl-CoA synthase activity|fatty acid biosynthetic process|response to cold|response to karrikin|response to light stimulus
CL6623Contig1	1348.84	2001.29	696.404	0.347978	-1.52293	0.00783763	0.595592	Down	65.5318	71.159	57.4683	22.2431	24.9179	35.0381	1875	gi|449434612|ref|XP_004135090.1|PREDICTED: 3-ketoacyl-CoA synthase 6 [Cucumis sativus]	2.50045e-276	sp|Q9XF43|KCS6_ARATH	0	3-ketoacyl-CoA synthase 6 {ECO:0000303|PubMed:18465198}				ko00062	Fatty acid elongation	1	K15397	KCS	3-ketoacyl-CoA synthase	GO:0005783;GO:0005789;GO:0016021;GO:0102336;GO:0102337;GO:0102338;GO:0006633;GO:0009409;GO:0009416;GO:0009826;GO:0010025	endoplasmic reticulum|endoplasmic reticulum membrane|integral component of membrane|3-oxo-arachidoyl-CoA synthase activity|3-oxo-cerotoyl-CoA synthase activity|3-oxo-lignoceronyl-CoA synthase activity|fatty acid biosynthetic process|response to cold|response to light stimulus|unidimensional cell growth|wax biosynthetic process
CL28885Contig1	1081.51	1604.57	558.437	0.348028	-1.52272	0.0283824	1	Down	58.9866	42.4502	20.7926	14.8435	16.5646	21.1355	2348	gi|659116946|ref|XP_008458342.1|PREDICTED: probable protein phosphatase 2C 42 isoform X1 [Cucumis melo]	7.56423e-199	sp|Q0V7V2|P2C42_ARATH	3e-141	Probable protein phosphatase 2C 42	KOG0700	1e-141	Protein phosphatase 2C/pyruvate dehydrogenase (lipoamide) phosphatase							GO:0046872;GO:0004722	metal ion binding|protein serine/threonine phosphatase activity
CL11556Contig1	337.485	500.624	174.345	0.348256	-1.52178	0.0422129	1	Down	43.9589	53.267	37.4208	17.0385	14.3996	26.2868	673	gi|1109221089|ref|XP_019185016.1|PREDICTED: uncharacterized protein LOC109179992 [Ipomoea nil]	1.79302e-40				KOG2761	6e-43	START domain-containing proteins involved in steroidogenesis/phosphatidylcholine transfer
CL24227Contig1	264.939	392.86	137.018	0.34877	-1.51965	0.0493493	1	Down	15.2215	19.9167	39.1499	6.22124	3.16228	21.7217	1003	gi|645223037|ref|XP_008218438.1|PREDICTED: uncharacterized protein LOC103318784 [Prunus mume]	1.89726e-35
CL23705Contig1	981.952	1454.12	509.787	0.350582	-1.51217	0.0108906	0.733113	Down	65.6369	74.6721	62.1853	28.3792	26.9103	30.7138	1308	gi|449433652|ref|XP_004134611.1|PREDICTED: uncharacterized protein LOC101202888 isoform X1 [Cucumis sativus]	4.23521e-59
CL11667Contig1	382.944	566.949	198.939	0.350894	-1.51089	0.0452504	1	Down	38.9984	63.1255	42.2611	3.65142	8.61985	51.6046	710	gi|345461949|gb|AEN94903.1|lycopene epsilon cyclase, partial [Cucurbita moschata]	2.57615e-13	sp|D9IL24|LCYE_ONCHC	2e-11	Lycopene epsilon cyclase, chloroplastic				ko00906	Carotenoid biosynthesis	1	K06444	lcyE, crtL2	lycopene epsilon-cyclase	GO:0031969;GO:0016021;GO:0016853;GO:0016705;GO:0016117	chloroplast membrane|integral component of membrane|isomerase activity|oxidoreductase activity, acting on paired donors, with incorporation or reduction of molecular oxygen|carotenoid biosynthetic process
CL11538Contig1	1447.41	2142.37	752.451	0.351224	-1.50954	0.00678404	0.543832	Down	150.585	210.877	218.695	68.7475	82.3895	92.608	680	gi|700190533|gb|KGN45737.1|hypothetical protein Csa_6G008680 [Cucumis sativus]	2.8145e-75	sp|Q40281|RCA_MALDO	4e-75	Ribulose bisphosphate carboxylase/oxygenase activase, chloroplastic	KOG0651	5e-69	26S proteasome regulatory complex, ATPase RPT4							GO:0009570;GO:0005524	chloroplast stroma|ATP binding
CL46582Contig1	446.961	661.406	232.517	0.35155	-1.5082	0.0349059	1	Down	38.408	43.401	24.0236	11.7912	6.21965	28.8932	1122	gi|659070637|ref|XP_008455974.1|PREDICTED: auxin-induced protein 22D-like [Cucumis melo]	2.73066e-78	sp|O24542|AX22D_VIGRR	1e-72	Auxin-induced protein 22D				ko04075	Plant hormone signal transduction	1	K14484	IAA	auxin-responsive protein IAA	GO:0005634;GO:0009734;GO:0006355;GO:0006351	nucleus|auxin-activated signaling pathway|regulation of transcription, DNA-templated|transcription, DNA-templated
CL28615Contig1	2014.58	2980.01	1049.16	0.352066	-1.50608	0.0274422	1	Down	167.458	213.131	84.2855	62.7751	62.5176	78.172	1139	gi|449434508|ref|XP_004135038.1|PREDICTED: uncharacterized protein LOC101205552 [Cucumis sativus]	7.04223e-89
comp51941_c0_seq1_3	589.966	871.721	308.21	0.353565	-1.49995	0.02035	1	Down	21.8485	15.2702	13.3732	8.26353	7.50274	5.75038	3141	gi|159031783|dbj|BAF91863.1|ethylene receptor [Cucumis melo var. cantalupo]	0	sp|Q0WPQ2|ETR2_ARATH	0	Ethylene receptor 2	KOG0519	0	Sensory transduction histidine kinase	ko04016;ko04075	MAPK signaling pathway - plant|Plant hormone signal transduction	2	K14509	ETR, ERS	ethylene receptor	GO:0005783;GO:0005789;GO:0016021;GO:0005524;GO:0051740;GO:0038199;GO:0046872;GO:0000155;GO:0004674;GO:0004872;GO:0010105	endoplasmic reticulum|endoplasmic reticulum membrane|integral component of membrane|ATP binding|ethylene binding|ethylene receptor activity|metal ion binding|phosphorelay sensor kinase activity|protein serine/threonine kinase activity|receptor activity|negative regulation of ethylene-activated signaling pathway
CL4568Contig1	1120.73	1655.76	585.714	0.353744	-1.49922	0.00796514	0.598605	Down	26.695	29.9039	51.1234	16.9804	11.6625	16.252	2891	gi|700204851|gb|KGN59984.1|hypothetical protein Csa_3G859710 [Cucumis sativus]	4.81264e-280	sp|P55233|GLGL1_BETVU	0	Glucose-1-phosphate adenylyltransferase large subunit, chloroplastic/amyloplastic	KOG1322	0	GDP-mannose pyrophosphorylase/mannose-1-phosphate guanylyltransferase	ko02026;ko00500;ko00520	Biofilm formation - Escherichia coli|Starch and sucrose metabolism|Amino sugar and nucleotide sugar metabolism	3	K00975	glgC	glucose-1-phosphate adenylyltransferase	GO:0009501;GO:0009507;GO:0005524;GO:0008878;GO:0005978;GO:0019252	amyloplast|chloroplast|ATP binding|glucose-1-phosphate adenylyltransferase activity|glycogen biosynthetic process|starch biosynthetic process
CL31620Contig1	1748.81	2583.46	914.157	0.35385	-1.49879	0.00677577	0.543832	Down	73.0325	59.8106	76.9254	24.418	18.4062	47.1302	2278	gi|33186649|gb|AAP97494.1|cellulose synthase, partial [Solanum tuberosum]	0	sp|Q94JQ6|CESA6_ARATH	0	Cellulose synthase A catalytic subunit 6 [UDP-forming]										GO:0010330;GO:0005794;GO:0005887;GO:0016020;GO:0005886;GO:0016760;GO:0016759;GO:0008270;GO:0016049;GO:0071555;GO:0030244;GO:0043622;GO:0009833	cellulose synthase complex|Golgi apparatus|integral component of plasma membrane|membrane|plasma membrane|cellulose synthase (UDP-forming) activity|cellulose synthase activity|zinc ion binding|cell growth|cell wall organization|cellulose biosynthetic process|cortical microtubule organization|plant-type primary cell wall biogenesis
CL22986Contig1	531.381	784.985	277.778	0.353864	-1.49873	0.0312116	1	Down	6.92652	10.413	23.5262	6.38728	2.48875	8.10822	3677	gi|659126824|ref|XP_008463386.1|PREDICTED: kinesin-13A-like [Cucumis melo]	0	sp|B9EY52|KN13B_ORYSJ	0	Kinesin-like protein KIN-13B {ECO:0000305}	KOG0246	0	Kinesin-like protein							GO:0005874;GO:0005524;GO:0003777;GO:0007018	microtubule|ATP binding|microtubule motor activity|microtubule-based movement
CL52847Contig1	293.185	433.108	153.263	0.353868	-1.49872	0.0422822	1	Down	13.8259	14.9604	33.8232	6.30381	5.25504	14.558	1318	gi|700189356|gb|KGN44589.1|hypothetical protein Csa_7G339120 [Cucumis sativus]	2.92923e-122	sp|Q6ICB0|DESI1_HUMAN	4e-39	Desumoylating isopeptidase 1	KOG0324	7e-119	Uncharacterized conserved protein							GO:0005737;GO:0005634;GO:0008233	cytoplasm|nucleus|peptidase activity
CL10805Contig1	1216.4	1795.84	636.952	0.354682	-1.4954	0.0112324	0.747098	Down	35.7458	35.7938	21.8715	11.1395	10.615	19.1892	3461	gi|659084541|ref|XP_008442943.1|PREDICTED: uncharacterized protein LOC103486697 [Cucumis melo]	0
CL26954Contig1	3580.66	5285.13	1876.19	0.354995	-1.49413	0.00502009	0.434558	Down	186.415	166.01	233.006	47.8164	19.1039	188.702	1678	gi|659117527|ref|XP_008458648.1|PREDICTED: UDP-D-apiose/UDP-D-xylose synthase 2 [Cucumis melo]	2.41882e-126	sp|Q9ZUY6|AXS1_ARATH	6e-147	UDP-D-apiose/UDP-D-xylose synthase 1	KOG1429	2e-147	dTDP-glucose 4-6-dehydratase/UDP-glucuronic acid decarboxylase	ko00520	Amino sugar and nucleotide sugar metabolism	1	K12449	AXS	UDP-apiose/xylose synthase	GO:0005737;GO:0005829;GO:0051287;GO:0048040;GO:0071555;GO:0009226	cytoplasm|cytosol|NAD binding|UDP-glucuronate decarboxylase activity|cell wall organization|nucleotide-sugar biosynthetic process
CL31475Contig1	705.313	1041.02	369.601	0.355036	-1.49396	0.0190731	0.996062	Down	31.6952	31.4781	14.5234	11.0288	12.6434	10.1702	2392	gi|327187686|dbj|BAK09178.1|silicon efflux transporter CmLsi2-2 [Cucurbita moschata]	1.28066e-286	sp|Q54GU0|ARSB_DICDI	1e-67	Putative transporter arsB	KOG2639	0	Sodium sulfate symporter and related arsenite permeases							GO:0016021;GO:0005887;GO:0015446;GO:0005215;GO:0098656;GO:0015700	integral component of membrane|integral component of plasma membrane|ATPase-coupled arsenite transmembrane transporter activity|transporter activity|anion transmembrane transport|arsenite transport
CL424Contig1	512.922	756.966	268.879	0.355206	-1.49327	0.0444906	1	Down	29.5484	28.3534	15.8708	3.62473	4.1668	25.421	1843	gi|659091389|ref|XP_008446524.1|PREDICTED: probable calcium-binding protein CML16 [Cucumis melo]	6.81145e-77	sp|Q9LI84|CML16_ARATH	1e-78	Probable calcium-binding protein CML16	KOG0027	2e-78	Calmodulin and related proteins (EF-Hand superfamily)							GO:0005509	calcium ion binding
CL36027Contig1	4174.36	6160.43	2188.28	0.355216	-1.49323	0.00503568	0.434558	Down	107.784	126.49	74.9809	44.5724	45.4836	44.1594	3584	gi|1035399868|ref|XP_016899804.1|PREDICTED: zinc finger CCCH domain-containing protein ZFN-like isoform X1 [Cucumis melo]	1.48496e-220	sp|Q9SWF9|ZFNL_PEA	3e-155	Zinc finger CCCH domain-containing protein ZFN-like	KOG1677	2e-112	CCCH-type Zn-finger protein							GO:0005634;GO:0003677;GO:0046872	nucleus|DNA binding|metal ion binding
CL26708Contig1	1441.51	2126.99	756.025	0.355444	-1.49231	0.00749079	0.576377	Down	41.3115	46.7807	68.1898	19.9209	12.6168	34.1984	2541	gi|21745136|gb|AAM77272.1|AF519809_1acid invertase [Lagenaria siceraria]	0	sp|P80065|INVB_DAUCA	0	Beta-fructofuranosidase, soluble isoenzyme I	KOG0228	0	Beta-fructofuranosidase (invertase)	ko00052;ko00500	Galactose metabolism|Starch and sucrose metabolism	2	K01193	INV, sacA	beta-fructofuranosidase	GO:0016021;GO:0005775;GO:0004575;GO:0005975	integral component of membrane|vacuolar lumen|sucrose alpha-glucosidase activity|carbohydrate metabolic process
CL2692Contig1	991.505	1462.7	520.304	0.355714	-1.49121	0.00972627	0.684109	Down	30.799	32.9496	54.6723	15.6465	12.28	22.0139	2319	gi|508785942|gb|EOY33198.1|Glycosyl hydrolase family protein isoform 2 [Theobroma cacao]	0	sp|A7LXU3|BGH3B_BACO1	2e-86	Beta-glucosidase BoGH3B				ko00940;ko00500;ko00460	Phenylpropanoid biosynthesis|Starch and sucrose metabolism|Cyanoamino acid metabolism	3	K05349	bglX	beta-glucosidase	GO:0042597;GO:0008422;GO:0102483;GO:0085030;GO:2000899	periplasmic space|beta-glucosidase activity|scopolin beta-glucosidase activity|mutualism|xyloglucan catabolic process
CL39763Contig1	3193.35	4710.23	1676.46	0.35592	-1.49038	0.00453796	0.406857	Down	90.3831	117.855	130.895	40.1999	43.6185	60.8662	2564	gi|659090719|ref|XP_008446164.1|PREDICTED: inorganic phosphate transporter 2-1, chloroplastic [Cucumis melo]	8.70875e-252	sp|Q38954|PHT21_ARATH	0	Inorganic phosphate transporter 2-1, chloroplastic	KOG2493	0	Naﳸ symporter							GO:0009507;GO:0009941;GO:0009706;GO:0005887;GO:0005315;GO:0009673;GO:0015293;GO:0006817	chloroplast|chloroplast envelope|chloroplast inner membrane|integral component of plasma membrane|inorganic phosphate transmembrane transporter activity|low-affinity phosphate transmembrane transporter activity|symporter activity|phosphate ion transport
CL8813Contig1	346.189	510.589	181.79	0.35604	-1.48989	0.0401879	1	Down	52.6344	71.619	52.4189	33.2418	32.2309	9.5931	524	gi|255555937|ref|XP_002519004.1|PREDICTED: plastidal glycolate/glycerate translocator 1, chloroplastic [Ricinus communis]	1.2727e-09
CL3487Contig1	1861.65	2745.52	977.776	0.356135	-1.48951	0.0110322	0.737789	Down	43.3669	50.8176	29.5874	9.80133	11.0114	34.369	3988	gi|357494259|ref|XP_003617418.1|sucrose-phosphate synthase family protein [Medicago truncatula]	0	sp|O04933|SPSA2_CRAPL	0	Probable sucrose-phosphate synthase 2	KOG0853	0	Glycosyltransferase	ko00500	Starch and sucrose metabolism	1	K00696	E2.4.1.14	sucrose-phosphate synthase	GO:0016157;GO:0046524;GO:0005986	sucrose synthase activity|sucrose-phosphate synthase activity|sucrose biosynthetic process
comp48739_c0_seq3_3	333.839	492.013	175.665	0.357033	-1.48587	0.0417683	1	Down	9.69423	10.758	12.7566	5.22259	3.93313	5.03611	2740	gi|659090349|ref|XP_008445968.1|PREDICTED: tricalbin-3-like [Cucumis melo]	1.3126e-268	sp|Q9UT00|YKH3_SCHPO	3e-13	Uncharacterized protein PYUK71.03c	KOG1012	0	Ca2+dependent lipid-binding protein CLB1/vesicle protein vp115/Granuphilin A, contains C2 domain							GO:0051286;GO:0031410;GO:0030659;GO:0005783;GO:0005789;GO:0005794;GO:0016021;GO:0005509;GO:0008289;GO:0005543;GO:0006906	cell tip|cytoplasmic vesicle|cytoplasmic vesicle membrane|endoplasmic reticulum|endoplasmic reticulum membrane|Golgi apparatus|integral component of membrane|calcium ion binding|lipid binding|phospholipid binding|vesicle fusion
CL26106Contig1	740.66	1091.55	389.773	0.357083	-1.48567	0.0305395	1	Down	30.5624	27.4405	12.5634	7.84544	6.3365	17.5108	2761	gi|778701212|ref|XP_011654981.1|PREDICTED: probable sugar phosphate/phosphate translocator At3g11320 [Cucumis sativus]	1.58538e-153	sp|Q6DBP3|PT505_ARATH	1e-82	Probable sugar phosphate/phosphate translocator At5g05820	KOG1441	4e-83	Glucose-6-phosphate/phosphate and phosphoenolpyruvate/phosphate antiporter							GO:0005794;GO:0016021;GO:0008643	Golgi apparatus|integral component of membrane|carbohydrate transport
CL146Contig2	3637.44	5357.88	1917	0.35779	-1.48282	0.0172797	0.950384	Down	61.4184	86.382	177.897	31.5876	26.3683	79.7212	3131	gi|659087352|ref|XP_008444405.1|PREDICTED: two-component response regulator ARR11 [Cucumis melo]	1.41234e-128	sp|Q8LDL0|HHL1_ARATH	4e-69	Protein HHL1, chloroplastic {ECO:0000305}	KOG2089	1e-59	Metalloendopeptidase family - saccharolysin & thimet oligopeptidase	ko04075	Plant hormone signal transduction	1	K14491	ARR-B	two-component response regulator ARR-B family	GO:0009507;GO:0009941;GO:0009534;GO:0009535;GO:0016021;GO:0004222;GO:0006518	chloroplast|chloroplast envelope|chloroplast thylakoid|chloroplast thylakoid membrane|integral component of membrane|metalloendopeptidase activity|peptide metabolic process
CL26233Contig1	22582	33251.1	11912.8	0.358267	-1.48089	0.00372858	0.358957	Down	273.813	446.057	355.952	84.001	124.217	264.137	5630	gi|300669644|sp|Q9T0P4.2|GLTB2_ARATHRecName: Full=Ferredoxin-dependent glutamate synthase 2, chloroplastic; AltName: Full=Fd-GOGAT 2; Flags: Precursor	0	sp|Q9ZNZ7|GLTB1_ARATH	0	Ferredoxin-dependent glutamate synthase 1, chloroplastic/mitochondrial	KOG0399	0	Glutamate synthase	ko00630;ko00910	Glyoxylate and dicarboxylate metabolism|Nitrogen metabolism	2	K00284	E1.4.7.1	glutamate synthase (ferredoxin)	GO:0048046;GO:0009507;GO:0009941;GO:0009570;GO:0016020;GO:0005759;GO:0005739;GO:0051538;GO:0016041;GO:0046872;GO:0019676;GO:0006537;GO:0097054;GO:0009853;GO:0080114;GO:0009416;GO:0009744	apoplast|chloroplast|chloroplast envelope|chloroplast stroma|membrane|mitochondrial matrix|mitochondrion|3 iron, 4 sulfur cluster binding|glutamate synthase (ferredoxin) activity|metal ion binding|ammonia assimilation cycle|glutamate biosynthetic process|L-glutamate biosynthetic process|photorespiration|positive regulation of glycine hydroxymethyltransferase activity|response to light stimulus|re…
CL49946Contig1	651.909	959.165	344.653	0.359326	-1.47664	0.0198714	1	Down	43.0404	43.5224	38.4309	15.8242	16.9244	21.6449	1400	gi|1035405190|ref|XP_016900580.1|PREDICTED: peptidyl-tRNA hydrolase ICT1, mitochondrial [Cucumis melo]	5.01263e-111	sp|Q8R035|ICT1_MOUSE	2e-27	Peptidyl-tRNA hydrolase ICT1, mitochondrial	KOG3429	5e-58	Predicted peptidyl-tRNA hydrolase							GO:0005762;GO:0005739;GO:0004045;GO:0043022;GO:0016150;GO:0070126;GO:0072344	mitochondrial large ribosomal subunit|mitochondrion|aminoacyl-tRNA hydrolase activity|ribosome binding|translation release factor activity, codon nonspecific|mitochondrial translational termination|rescue of stalled ribosome
CL27030Contig1	665.822	979.211	352.433	0.359915	-1.47427	0.0159651	0.923257	Down	23.0793	25.5892	51.8858	12.7303	7.81698	22.2864	1847	gi|659116723|ref|XP_008458225.1|PREDICTED: probable glycerol-3-phosphate acyltransferase 8 [Cucumis melo]	8.14864e-272	sp|Q9LMM0|GPAT4_ARATH	0	Glycerol-3-phosphate 2-O-acyltransferase 4				ko00561;ko00564	Glycerolipid metabolism|Glycerophospholipid metabolism	2	K13508	GPAT	glycerol-3-phosphate acyltransferase	GO:0016021;GO:0016020;GO:0090447;GO:0016791;GO:0010143;GO:0008654	integral component of membrane|membrane|glycerol-3-phosphate 2-O-acyltransferase activity|phosphatase activity|cutin biosynthetic process|phospholipid biosynthetic process
comp73623_c0_seq1_2	564.586	829.655	299.516	0.361013	-1.46988	0.0232345	1	Down	23.1618	26.335	33.7446	7.81235	7.06236	21.5622	1850	gi|307136033|gb|ADN33887.1|p-coumaroyl-shikimate 3'-hydroxylase [Cucumis melo subsp. melo]	2.80017e-280	sp|O48922|C98A2_SOYBN	0	Cytochrome P450 98A2	KOG0156	0	Cytochrome P450 CYP2 subfamily	ko00940;ko00941;ko00945	Phenylpropanoid biosynthesis|Flavonoid biosynthesis|Stilbenoid, diarylheptanoid and gingerol biosynthesis	3	K09754	CYP98A, C3'H	coumaroylquinate(coumaroylshikimate) 3'-monooxygenase	GO:0016021;GO:0016020;GO:0020037;GO:0005506;GO:0016709;GO:0009809	integral component of membrane|membrane|heme binding|iron ion binding|oxidoreductase activity, acting on paired donors, with incorporation or reduction of molecular oxygen, NAD(P)H as one donor, and incorporation of one atom of oxygen|lignin biosynthetic process
CL16523Contig1	2143.48	3149.18	1137.79	0.361298	-1.46874	0.00831455	0.613586	Down	493.652	607.834	398.873	115.855	171.883	383.097	379	gi|700191894|gb|KGN47098.1|hypothetical protein Csa_6G187910 [Cucumis sativus]	2.48489e-26
CL26279Contig1	671.169	985.479	356.859	0.362118	-1.46547	0.0220884	1	Down	34.9868	34.7428	41.2416	6.60362	3.25743	40.0541	1640	gi|449442243|ref|XP_004138891.1|PREDICTED: omega-hydroxypalmitate O-feruloyl transferase [Cucumis sativus]	4.1467e-159	sp|Q94CD1|HHT1_ARATH	8e-55	Omega-hydroxypalmitate O-feruloyl transferase				ko00073	Cutin, suberine and wax biosynthesis	1	K15400	HHT1	omega-hydroxypalmitate O-feruloyl transferase	GO:0050734;GO:0102406;GO:0052325;GO:0010345	hydroxycinnamoyltransferase activity|omega-hydroxypalmitate O-sinapoyl transferase activity|cell wall pectin biosynthetic process|suberin biosynthetic process
CL52245Contig1	2511.6	3681.63	1341.57	0.364395	-1.45643	0.0388624	1	Down	48.5952	43.7571	18.4557	20.5704	8.13725	22.1202	5919	gi|317106662|dbj|BAJ53166.1|JHL10I11.12, partial [Jatropha curcas]	0	sp|C0LGE0|Y1765_ARATH	0	Probable LRR receptor-like serine/threonine-protein kinase At1g07650
CL42418Contig1	12537.7	18377	6698.29	0.364493	-1.45604	0.0235574	1	Down	1234.15	1912.66	1061.67	368.353	399.553	1151.78	784	gi|659070655|ref|XP_008456049.1|PREDICTED: photosystem II reaction center W protein, chloroplastic-like isoform X2 [Cucumis melo]	5.58691e-50	sp|Q41387|PSBW_SPIOL	1e-18	Photosystem II reaction center W protein, chloroplastic				ko00195	Photosynthesis	1	K02721	psbW	photosystem II PsbW protein	GO:0009535;GO:0016021;GO:0009523;GO:0015979	chloroplast thylakoid membrane|integral component of membrane|photosystem II|photosynthesis
CL22991Contig1	3563.89	5221.28	1906.51	0.365142	-1.45347	0.0488095	1	Down	102.701	76.6029	32.3021	39.8052	27.6425	28.1316	4398	gi|297742609|emb|CBI34758.3|unnamed protein product, partial [Vitis vinifera]	0	sp|Q93ZQ5|SPXM3_ARATH	0	SPX domain-containing membrane protein At4g22990	KOG2325	0	Predicted transporter/transmembrane protein							GO:0016021;GO:0055085	integral component of membrane|transmembrane transport
CL31818Contig1	1544.52	2261.34	827.707	0.366025	-1.44998	0.0489833	1	Down	83.6245	113.297	40.2255	34.322	32.228	41.8288	1689	gi|659110157|ref|XP_008455079.1|PREDICTED: uncharacterized protein LOC103495343 [Cucumis melo]	1.94032e-177
CL6035Contig1	362.32	530.238	194.402	0.366631	-1.4476	0.0397895	1	Down	8.14782	11.3136	17.0683	5.64287	3.86616	6.37353	2722	gi|659085999|ref|XP_008443715.1|PREDICTED: leucine-rich repeat receptor-like protein CLAVATA2 [Cucumis melo]	0	sp|O80809|CLV2_ARATH	0	Leucine-rich repeat receptor-like protein CLAVATA2	KOG0619	0	FOG: Leucine rich repeat							GO:0016021;GO:0016020;GO:0005886;GO:0033612;GO:0048507;GO:0007275	integral component of membrane|membrane|plasma membrane|receptor serine/threonine kinase binding|meristem development|multicellular organism development
CL40683Contig1	2533.95	3707.78	1360.12	0.36683	-1.44682	0.00759634	0.582307	Down	74.0491	73.8572	53.3021	34.8754	30.738	23.7305	3337	gi|659110727|ref|XP_008455379.1|PREDICTED: uncharacterized protein LOC103495557 isoform X2 [Cucumis melo]	1.10632e-240	sp|Q54Q39|PP1R7_DICDI	2e-11	Protein phosphatase 1 regulatory subunit pprA	KOG0531	8e-136	Protein phosphatase 1, regulatory subunit, and related proteins							GO:0005634	nucleus
CL3920Contig1	694.627	1016.19	373.069	0.367127	-1.44565	0.0440052	1	Down	9.2482	19.8394	11.0179	7.50357	7.74179	2.50548	4550	gi|296086015|emb|CBI31456.3|unnamed protein product, partial [Vitis vinifera]	0	sp|Q7Z2K6|ERMP1_HUMAN	2e-53	Endoplasmic reticulum metallopeptidase 1 {ECO:0000250|UniProtKB:Q6UPR8, ECO:0000312|HGNC:HGNC:23703}	KOG2194	0	Aminopeptidases of the M20 family							GO:0005789;GO:0016021;GO:0016020;GO:0046872;GO:0008237	endoplasmic reticulum membrane|integral component of membrane|membrane|metal ion binding|metallopeptidase activity
CL32781Contig1	600.04	877.159	322.92	0.368144	-1.44166	0.0219086	1	Down	18.6766	27.0114	40.1588	8.59189	8.62617	20.5212	1914	gi|307136374|gb|ADN34186.1|ornithine carbamoyltransferase [Cucumis melo subsp. melo]	3.53279e-183	sp|Q43814|OTC_PEA	6e-122	Ornithine carbamoyltransferase, chloroplastic	KOG1504	8e-117	Ornithine carbamoyltransferase OTC/ARG3	ko00220	Arginine biosynthesis	1	K00611	OTC, argF, argI	ornithine carbamoyltransferase	GO:0009507;GO:0016597;GO:0004585;GO:0006526	chloroplast|amino acid binding|ornithine carbamoyltransferase activity|arginine biosynthetic process
CL5051Contig1	1013.1	1480.81	545.389	0.368303	-1.44103	0.0140783	0.849755	Down	61.2187	50.504	45.8887	27.2433	25.1992	17.1304	1714	gi|449439623|ref|XP_004137585.1|PREDICTED: cyclic dof factor 3-like [Cucumis sativus]	1.87382e-180	sp|Q8LFV3|CDF3_ARATH	1e-90	Cyclic dof factor 3										GO:0005634;GO:0003677;GO:0046872;GO:0003700;GO:0009908;GO:0006355;GO:0006351	nucleus|DNA binding|metal ion binding|transcription factor activity, sequence-specific DNA binding|flower development|regulation of transcription, DNA-templated|transcription, DNA-templated
CL2114Contig2	367.112	536.058	198.165	0.36967	-1.43569	0.0456645	1	Down	7.65728	6.28549	8.42438	2.5696	1.81062	5.64781	4442	gi|778697547|ref|XP_004137216.2|PREDICTED: transcription factor TCP4, partial [Cucumis sativus]	1.32028e-253	sp|Q84JD5|P2C68_ARATH	0	Probable protein phosphatase 2C 68	KOG0700	4e-180	Protein phosphatase 2C/pyruvate dehydrogenase (lipoamide) phosphatase							GO:0046872;GO:0004722	metal ion binding|protein serine/threonine phosphatase activity
CL31939Contig1	18651.1	27231	10071.2	0.369844	-1.43501	0.00505951	0.434558	Down	3870.66	4654.98	5077.34	1215.04	850.84	4121.4	369	gi|449455992|ref|XP_004145734.1|PREDICTED: chlorophyll a-b binding protein of LHCII type 1-like [Cucumis sativus]	8.5882e-66	sp|P08222|CB22_CUCSA	2e-83	Chlorophyll a-b binding protein of LHCII type 1				ko00196	Photosynthesis - antenna proteins	1	K08912	LHCB1	light-harvesting complex II chlorophyll a/b binding protein 1	GO:0009535;GO:0016021;GO:0009522;GO:0009523;GO:0016168;GO:0046872;GO:0009765;GO:0018298	chloroplast thylakoid membrane|integral component of membrane|photosystem I|photosystem II|chlorophyll binding|metal ion binding|photosynthesis, light harvesting|protein-chromophore linkage
CL25621Contig1	4513.52	6588.15	2438.89	0.370193	-1.43365	0.0456299	1	Down	188.402	179.948	69.1719	51.8296	51.0269	100.309	2676	gi|659120056|ref|XP_008459989.1|PREDICTED: phosphatidylinositol 4-kinase gamma 4 [Cucumis melo]	0	sp|Q9ZPY9|P4KG4_ARATH	0	Phosphatidylinositol 4-kinase gamma 4	KOG2381	4e-167	Phosphatidylinositol 4-kinase							GO:0005829;GO:0016020;GO:0004430;GO:0005524;GO:0004674;GO:0046854;GO:0046777;GO:0009651	cytosol|membrane|1-phosphatidylinositol 4-kinase activity|ATP binding|protein serine/threonine kinase activity|phosphatidylinositol phosphorylation|protein autophosphorylation|response to salt stress
CL44304Contig1	1639.6	2393.16	886.046	0.370241	-1.43346	0.0115602	0.759629	Down	136.528	145.055	97.6522	53.4795	46.9028	72.1216	1140	gi|449448412|ref|XP_004141960.1|PREDICTED: uncharacterized protein LOC101206523 [Cucumis sativus]	1.21627e-53
CL39142Contig1	622.579	907.738	337.42	0.371715	-1.42773	0.0242043	1	Down	16.7825	17.0209	26.346	7.20124	3.53758	16.3275	2821	gi|356543550|ref|XP_003540223.1|PREDICTED: nucleobase-ascorbate transporter 12-like [Glycine max]	0	sp|Q3E7D0|NAT12_ARATH	0	Nucleobase-ascorbate transporter 12	KOG1292	0	Xanthine/uracil transporters							GO:0016021;GO:0005886;GO:0015207;GO:0015208;GO:0015294;GO:0015210;GO:0098702;GO:0098710;GO:0035344;GO:0098721	integral component of membrane|plasma membrane|adenine transmembrane transporter activity|guanine transmembrane transporter activity|solute:cation symporter activity|uracil transmembrane transporter activity|adenine import across plasma membrane|guanine import across plasma membrane|hypoxanthine transport|uracil import across plasma membrane
CL38853Contig1	456.825	666.018	247.633	0.37181	-1.42736	0.04288	1	Down	17.5448	17.515	7.82908	5.37572	5.67527	8.77986	2770	gi|659113284|ref|XP_008456493.1|PREDICTED: synaptotagmin-3 isoform X1 [Cucumis melo]	1.2583e-241	sp|Q7XA06|SYT3_ARATH	5e-68	Synaptotagmin-3	KOG1012	2e-68	Ca2+dependent lipid-binding protein CLB1/vesicle protein vp115/Granuphilin A, contains C2 domain							GO:0005783;GO:0016021;GO:0008289;GO:0046872	endoplasmic reticulum|integral component of membrane|lipid binding|metal ion binding
CL4623Contig1	1266.34	1846.04	686.639	0.371953	-1.42681	0.0257621	1	Down	39.8433	50.5804	22.1462	17.2124	12.3771	22.7479	2922	gi|778671342|ref|XP_011649621.1|PREDICTED: 5'-nucleotidase domain-containing protein 4 isoform X2 [Cucumis sativus]	6.38515e-287	sp|Q3V1L4|5NTC_MOUSE	1e-50	Cytosolic purine 5'-nucleotidase	KOG2469	0	IMP-GMP specific 5'-nucleotidase							GO:0005737;GO:0008253;GO:0046872;GO:0000166;GO:0046085;GO:0046040	cytoplasm|5'-nucleotidase activity|metal ion binding|nucleotide binding|adenosine metabolic process|IMP metabolic process
CL24376Contig1	2949.49	4292.79	1606.18	0.374158	-1.41828	0.00743654	0.575089	Down	144.103	223.491	235.28	72.5911	69.67	130.145	1313	gi|700195040|gb|KGN50217.1|hypothetical protein Csa_5G160200 [Cucumis sativus]	1.23832e-140	sp|Q8H1Q1|TL203_ARATH	2e-106	Thylakoid lumenal protein TL20.3, chloroplastic {ECO:0000303|PubMed:20049866}										GO:0009507;GO:0009534;GO:0009543;GO:0009535;GO:0009579	chloroplast|chloroplast thylakoid|chloroplast thylakoid lumen|chloroplast thylakoid membrane|thylakoid
CL44316Contig1	1370.47	1994.08	746.856	0.374537	-1.41682	0.0184283	0.981001	Down	28.2462	35.0838	16.2237	14.7024	12.3965	9.49616	4474	gi|79313355|ref|NP_001030757.1|Beta-glucosidase, GBA2 type family protein [Arabidopsis thaliana]	0	sp|Q69ZF3|GBA2_MOUSE	1e-96	Non-lysosomal glucosylceramidase	KOG2119	0	Predicted bile acid beta-glucosidase	ko00511;ko00600	Other glycan degradation|Sphingolipid metabolism	2	K17108	GBA2	non-lysosomal glucosylceramidase	GO:0005789;GO:0000139;GO:0016021;GO:0008422;GO:0004348;GO:0008206;GO:0021954;GO:0006680;GO:0016139	endoplasmic reticulum membrane|Golgi membrane|integral component of membrane|beta-glucosidase activity|glucosylceramidase activity|bile acid metabolic process|central nervous system neuron development|glucosylceramide catabolic process|glycoside catabolic process
CL6305Contig1	628.197	913.936	342.457	0.374706	-1.41617	0.0278813	1	Down	20.2905	23.2886	16.65	8.29182	8.46185	10.7681	2748	gi|700200361|gb|KGN55519.1|hypothetical protein Csa_4G664270 [Cucumis sativus]	7.8944e-209	sp|P93006|P2C27_ARATH	4e-177	Probable protein phosphatase 2C 27 {ECO:0000303|PubMed:19021904}	KOG0698	1e-177	Serine/threonine protein phosphatase							GO:0005737;GO:0005634;GO:0046872;GO:0004722;GO:0061416;GO:0009737;GO:0009651;GO:0009414	cytoplasm|nucleus|metal ion binding|protein serine/threonine phosphatase activity|regulation of transcription from RNA polymerase II promoter in response to salt stress|response to abscisic acid|response to salt stress|response to water deprivation
CL39733Contig1	611.914	889.983	333.844	0.375112	-1.41461	0.0284598	1	Down	21.2721	20.5205	21.1035	10.2789	5.43257	13.0682	2597	gi|659085209|ref|XP_008443301.1|PREDICTED: LOW QUALITY PROTEIN: cation/calcium exchanger 2-like [Cucumis melo]	5.77776e-288	sp|Q9FKP2|CCX2_ARATH	3e-137	Cation/calcium exchanger 2	KOG2399	7e-138	K+dependent Na:Ca2 antiporter							GO:0016021;GO:0015297;GO:0006813;GO:0006814	integral component of membrane|antiporter activity|potassium ion transport|sodium ion transport
CL30190Contig1	762.602	1108.89	416.311	0.375429	-1.41339	0.0227346	1	Down	47.4318	67.0871	62.526	18.4709	16.3157	46.6243	1148	gi|700193289|gb|KGN48493.1|hypothetical protein Csa_6G490080 [Cucumis sativus]	1.96053e-86	sp|Q6RYA0|SABP2_TOBAC	5e-97	Salicylic acid-binding protein 2				ko00901	Indole alkaloid biosynthesis	1	K08233	E3.1.1.78	polyneuridine-aldehyde esterase	GO:0016298;GO:0080031;GO:0008152;GO:0009862	lipase activity|methyl salicylate esterase activity|metabolic process|systemic acquired resistance, salicylic acid mediated signaling pathway
CL42249Contig1	1109.29	1612.51	606.079	0.375861	-1.41173	0.0161338	0.92815	Down	185.616	161.141	92.8408	78.8567	83.7724	36.9806	659	gi|778671326|ref|XP_011649619.1|PREDICTED: uncharacterized protein At1g01500-like [Cucumis sativus]	1.20071e-52	sp|Q8GUH2|Y1015_ARATH	7e-08	Uncharacterized protein At1g01500										GO:0005829;GO:0016021	cytosol|integral component of membrane
CL206Contig2	939.11	1362.47	515.753	0.378544	-1.40147	0.0206062	1	Down	73.016	87.3065	48.3882	40.1584	33.257	22.9043	1172	gi|659127875|ref|XP_008463934.1|PREDICTED: probable pyridoxal 5'-phosphate synthase subunit PDX2 [Cucumis melo]	1.3762e-116	sp|Q8LAD0|PDX2_ARATH	8e-116	Probable pyridoxal 5'-phosphate synthase subunit PDX2	KOG3210	3e-106	Imidazoleglycerol-phosphate synthase subunit H-like	ko00750	Vitamin B6 metabolism	1	K08681	pdxT, pdx2	5'-phosphate synthase pdxT subunit	GO:0005829;GO:1903600;GO:0004359;GO:0046982;GO:0036381;GO:0006541;GO:0042823;GO:0008614;GO:0042819	cytosol|glutaminase complex|glutaminase activity|protein heterodimerization activity|pyridoxal 5'-phosphate synthase (glutamine hydrolysing) activity|glutamine metabolic process|pyridoxal phosphate biosynthetic process|pyridoxine metabolic process|vitamin B6 biosynthetic process
CL14729Contig1	2582.75	3745.95	1419.56	0.378957	-1.39989	0.0431412	1	Down	833.51	389.428	459.117	96.6013	480.658	164.474	408	gi|659088186|ref|XP_008444846.1|PREDICTED: protein EXORDIUM-like [Cucumis melo]	1.12241e-32	sp|Q9ZPE7|EXO_ARATH	2e-33	Protein EXORDIUM										GO:0048046;GO:0005618;GO:0005615;GO:0005794;GO:0009505;GO:0009741	apoplast|cell wall|extracellular space|Golgi apparatus|plant-type cell wall|response to brassinosteroid
CL18245Contig1	557.565	808.398	306.733	0.379433	-1.39808	0.0301089	1	Down	8.82297	11.5745	15.5135	4.91915	3.18412	8.29805	4192	gi|700209283|gb|KGN64379.1|hypothetical protein Csa_1G050180 [Cucumis sativus]	2.39599e-248	sp|Q9ASX5|Y5520_ARATH	1e-18	Uncharacterized aarF domain-containing protein kinase At5g05200, chloroplastic	KOG1235	9e-89	Predicted unusual protein kinase							GO:0009507;GO:0010287;GO:0005524;GO:0016301	chloroplast|plastoglobule|ATP binding|kinase activity
CL33183Contig1	704.448	1021.19	387.706	0.37966	-1.39722	0.0245778	1	Down	27.1574	28.1485	31.1179	13.6709	9.7047	16.2188	2176	gi|700191913|gb|KGN47117.1|hypothetical protein Csa_6G188100 [Cucumis sativus]	3.32827e-275	sp|B9FDE0|BSK3_ORYSJ	0	Probable serine/threonine-protein kinase BSK3 {ECO:0000305}				ko04075	Plant hormone signal transduction	1	K14500	BSK	BR-signaling kinase	GO:0005524;GO:0004672	ATP binding|protein kinase activity
CL20067Contig1	512.851	743.408	282.294	0.379729	-1.39696	0.0422149	1	Down	116.529	121.069	67.8238	19.6059	31.7508	93.8585	437
CL2842Contig1	587.228	850.483	323.974	0.380929	-1.39241	0.0330726	1	Down	42.1212	42.7456	33.501	15.4283	15.0264	24.7067	1305	gi|659132558|ref|XP_008466262.1|PREDICTED: BURP domain protein RD22 [Cucumis melo]	5.69983e-141	sp|Q08298|RD22_ARATH	9e-99	BURP domain protein RD22 {ECO:0000303|PubMed:9790599}										GO:0005768;GO:0005794;GO:0005802;GO:0009651	endosome|Golgi apparatus|trans-Golgi network|response to salt stress
CL190Contig2	568.869	822.577	315.161	0.383139	-1.38406	0.035524	1	Down	10.8113	13.8454	8.7226	5.75964	5.05449	4.78741	4443	gi|778729240|ref|XP_011659553.1|PREDICTED: uncharacterized protein LOC101218908 isoform X2 [Cucumis sativus]	9.85564e-166	sp|A7GT07|DNAJ_BACCN	1e-16	Chaperone protein DnaJ {ECO:0000255|HAMAP-Rule:MF_01152}										GO:0005737;GO:0005524;GO:0046872;GO:0006260;GO:0006457;GO:0009408	cytoplasm|ATP binding|metal ion binding|DNA replication|protein folding|response to heat
CL11837Contig1	13572.8	19624.6	7521.05	0.383246	-1.38366	0.00686535	0.5482	Down	1561.3	2446.14	2399.14	715.999	556.424	1732.63	563	gi|449435085|ref|XP_004135326.1|PREDICTED: chlorophyll a-b binding protein 7, chloroplastic [Cucumis sativus]	2.16132e-44	sp|P10708|CB12_SOLLC	9e-39	Chlorophyll a-b binding protein 7, chloroplastic				ko00196	Photosynthesis - antenna proteins	1	K08908	LHCA2	light-harvesting complex I chlorophyll a/b binding protein 2	GO:0009941;GO:0009535;GO:0016021;GO:0009522;GO:0009523;GO:0010287;GO:0016168;GO:0046872;GO:0031409;GO:0009768;GO:0018298;GO:0009416	chloroplast envelope|chloroplast thylakoid membrane|integral component of membrane|photosystem I|photosystem II|plastoglobule|chlorophyll binding|metal ion binding|pigment binding|photosynthesis, light harvesting in photosystem I|protein-chromophore linkage|response to light stimulus
CL26317Contig1	5816.31	8408.37	3224.24	0.383456	-1.38287	0.00894982	0.648756	Down	254.259	248.913	140.148	133.818	93.4815	74.5268	2347	gi|659097861|ref|XP_008449854.1|PREDICTED: CBL-interacting serine/threonine-protein kinase 3 [Cucumis melo]	4.05177e-250	sp|Q2V452|CIPK3_ARATH	0	CBL-interacting serine/threonine-protein kinase 3	KOG0583	0	Serine/threonine protein kinase	ko04530;ko04140;ko04068;ko04150;ko04151;ko04152;ko04371	Tight junction|Autophagy - animal|FoxO signaling pathway|mTOR signaling pathway|PI3K-Akt signaling pathway|AMPK signaling pathway|Apelin signaling pathway	7	K07198	PRKAA, AMPK	5'-AMP-activated protein kinase, catalytic alpha subunit	GO:0005622;GO:0005524;GO:0004674;GO:0035556	intracellular|ATP binding|protein serine/threonine kinase activity|intracellular signal transduction
comp50296_c0_seq15_3	604.286	872.972	335.6	0.384434	-1.37919	0.025752	1	Down	12.9418	12.7803	28.2133	5.82374	4.86083	13.8134	3077	gi|302144076|emb|CBI23181.3|unnamed protein product, partial [Vitis vinifera]	0	sp|Q94C37|HDG2_ARATH	0	Homeobox-leucine zipper protein HDG2										GO:0005634;GO:0008289;GO:0043565;GO:0003700;GO:0048497;GO:0006351;GO:0010090	nucleus|lipid binding|sequence-specific DNA binding|transcription factor activity, sequence-specific DNA binding|maintenance of floral organ identity|transcription, DNA-templated|trichome morphogenesis
CL2049Contig1	1520.08	2195.52	844.651	0.384716	-1.37813	0.0190339	0.996062	Down	119.465	105.772	60.79	22.6852	36.824	77.1695	1379	gi|700192626|gb|KGN47830.1|hypothetical protein Csa_6G405920 [Cucumis sativus]	2.564e-42	sp|Q9SV30|GATA8_ARATH	2e-34	GATA transcription factor 8	KOG1601	6e-35	GATA-4/5/6 transcription factors							GO:0005634;GO:0005667;GO:0003682;GO:0000977;GO:0001085;GO:0003700;GO:0001228;GO:0008270;GO:0030154;GO:0007623;GO:0009845	nucleus|transcription factor complex|chromatin binding|RNA polymerase II regulatory region sequence-specific DNA binding|RNA polymerase II transcription factor binding|transcription factor activity, sequence-specific DNA binding|transcriptional activator activity, RNA polymerase II transcription regulatory region sequence-specific binding|zinc ion binding|cell differentiation|circadian rhythm|see…
CL141Contig1	665.612	961.227	369.996	0.384921	-1.37737	0.0257442	1	Down	26.8913	21.9398	39.4956	11.5167	7.67301	21.4604	2043	gi|700201791|gb|KGN56924.1|hypothetical protein Csa_3G144140 [Cucumis sativus]	8.18979e-273	sp|O48780|KCS11_ARATH	0	3-ketoacyl-CoA synthase 11 {ECO:0000303|PubMed:18465198}				ko00062	Fatty acid elongation	1	K15397	KCS	3-ketoacyl-CoA synthase	GO:0016021;GO:0102336;GO:0102337;GO:0102338;GO:0006633;GO:0009409;GO:0009416	integral component of membrane|3-oxo-arachidoyl-CoA synthase activity|3-oxo-cerotoyl-CoA synthase activity|3-oxo-lignoceronyl-CoA synthase activity|fatty acid biosynthetic process|response to cold|response to light stimulus
comp72762_c0_seq1_2	3387.32	4890.88	1883.75	0.385156	-1.37649	0.00932625	0.664265	Down	144.684	171.915	120.561	77.5957	79.5386	45.5803	2025	gi|700208484|gb|KGN63580.1|hypothetical protein Csa_1G004930 [Cucumis sativus]	3.1841e-248	sp|Q8W250|DXR_ORYSJ	0	1-deoxy-D-xylulose 5-phosphate reductoisomerase, chloroplastic				ko00900	Terpenoid backbone biosynthesis	1	K00099	dxr	1-deoxy-D-xylulose-5-phosphate reductoisomerase	GO:0009570;GO:0030604;GO:0030145;GO:0070402;GO:0051484	chloroplast stroma|1-deoxy-D-xylulose-5-phosphate reductoisomerase activity|manganese ion binding|NADPH binding|isopentenyl diphosphate biosynthetic process, methylerythritol 4-phosphate pathway involved in terpenoid biosynthetic process
CL22965Contig1	365.667	527.84	203.493	0.38552	-1.37512	0.0480606	1	Down	16.7248	16.5153	33.1656	8.30226	6.57517	15.3945	1504	gi|659127235|ref|XP_008463597.1|PREDICTED: ABC transporter I family member 20 isoform X2 [Cucumis melo]	8.66082e-173	sp|Q9LZ98|AB20I_ARATH	0	ABC transporter I family member 20	KOG2355	0	Predicted ABC-type transport, ATPase component/CCR4 associated factor	ko03018	RNA degradation	1	K12608	CAF16	CCR4-NOT complex subunit CAF16	GO:0005737;GO:0005524;GO:0016887;GO:0006810	cytoplasm|ATP binding|ATPase activity|transport
CL17807Contig1	514.421	742.516	286.327	0.385617	-1.37476	0.0429069	1	Down	94.3437	82.4587	75.6271	9.65611	18.3708	93.1473	537
[truncated: 882 more rows]
