# Supplementary material for: Transcriptomic and proteomic analyses of Cucurbita ficifolia Bouché (Cucurbitaceae) response to Fusarium oxysporum f.sp. cucumerium
Source: BMC Genomics. 2022 Jun 13;23(Suppl 1):436. doi: 10.1186/s12864-022-08674-7 (PMC9190096; doi:10.1186/s12864-022-08674-7)
Supplement: Supplementary file 3 — Additional file 3. DAPs in C. ficifolia leaf after infection by FOC at 2 dpi compared with control. [file 12864_2022_8674_MOESM3_ESM.xlsx]

## Sheet: 1
Additional file3: DAPs in C. ficifolia leaf after infection by FOC at 2 dpi compared with control.
ID	2d-VS-CK log2FC	Annotation
CL2433Contig1	4.67173	11S globulin delta chain
CL22045Contig1	4.22731	11S globulin delta chain
CL25511Contig1	3.7973	Serine carboxypeptidase-like 20
CL22454Contig1	3.46847	Peroxidase 21
CL11195Contig1	2.62519	PLAT domain-containing protein 1
CL6503Contig1	2.54474	Aspartic proteinase
CL16059Contig1	2.51896	Cucumisin
CL29295Contig1	2.09456	Ferredoxin-2, chloroplastic
CL21783Contig1	2.04929	Photosystem I reaction center subunit N
CL34362Contig1	2.02717	Catalase isozyme 3
CL29398Contig1	1.95532	GDSL esterase/lipase At5g14450
CL46254Contig1	1.92509	Plastid-lipid-associated protein
CL4161Contig1	1.88532	REF/SRPP-like protein At1g67360
CL22700Contig1	1.75417	Serine carboxypeptidase II-2 chain B
comp53094_c2_seq2_1	1.74401	Carbonic anhydrase, 25 kDa isoform
CL54761Contig1	1.71439	Glyoxylate/succinic semialdehyde reductase 2
CL586Contig1	1.69453	Protein TolB
CL25715Contig1	1.68557	Thioredoxin M4, chloroplastic
CL29013Contig1	1.68395	Cathepsin B heavy chain
CL40740Contig1	1.6811	(R)-mandelonitrile lyase 1
CL22625Contig1	1.67224	Cysteine proteinase inhibitor 5
CL26538Contig1	1.65812	2-methylene-furan-3-one reductase
comp66617_c2_seq1_2	1.65309	Oxygen-evolving enhancer protein 1
CL7963Contig1	1.61014	Peroxidase 15
CL53075Contig1	1.59579	Universal stress protein MJ0531
CL21412Contig1	1.5929	Ferredoxin-1, chloroplastic
CL49522Contig1	1.58526	Alpha-galactosidase 1
CL5822Contig1	1.56091	Beta-galactosidase 3
CL14533Contig1	1.54769	Inhibitor of trypsin and hageman factor
CL30596Contig1	1.48956	Phospholipid hydroperoxide glutathione peroxidase 1
CL52619Contig1	1.42163
CL49456Contig1	1.41819	Dihydropyrimidine dehydrogenase (NADP(+))
CL24901Contig1	1.39222	Subtilisin-like protease SBT1.4
CL16372Contig1	1.38517	Inhibitor of trypsin and hageman factor
CL28373Contig1	1.38372	Gamma-interferon-inducible lysosomal thiol reductase
CL1Contig19	1.37526	Oxygen-evolving enhancer protein 3-2
CL7731Contig1	1.37344
CL2321Contig2	1.35292	Cysteine proteinase inhibitor 5
CL24878Contig1	1.31981	Gamma-glutamyltranspeptidase 3
CL24825Contig1	1.30309	Leucine aminopeptidase 1
CL21445Contig1	1.28981	Probable beta-D-xylosidase 2
CL11145Contig1	1.27844
CL2870Contig1	1.2537	Basic 7S globulin low kDa subunit
CL4168Contig1	1.24704
CL17168Contig1	1.21978	Subtilisin-chymotrypsin inhibitor-2A
CL375Contig1	1.19925	Polygalacturonase inhibitor
CL1073Contig1	1.1852	Auxin-repressed 12.5 kDa protein
CL14787Contig1	1.18285
comp30884_c0_seq2_2	1.16617	Allene oxide cyclase, chloroplastic
CL29104Contig1	1.14382	Haloalkane dehalogenase 3
CL23944Contig1	1.14083	Nudix hydrolase 3
CL24376Contig1	1.11301	Thylakoid lumenal protein TL20.3
CL2759Contig1	1.1115	Peptidyl-prolyl cis-trans isomerase FKBP17-2
CL1Contig39	1.10775	Pathogen-related protein
CL22786Contig1	1.08193	Probable serine protease EDA2
CL26033Contig1	1.02988	CCG-binding protein 1
CL34396Contig1	1.00747	ACT domain-containing protein ACR11
CL24170Contig1	1.00352	Nitrogen regulatory protein P-II homolog
CL25766Contig1	-1.00443	Guanine nucleotide-binding protein subunit beta-like protein
CL47329Contig1	-1.03113	60S ribosomal protein L22-2
CL25275Contig1	-1.03498	40S ribosomal protein S10-3
CL53030Contig1	-1.04704	Probable mediator of RNA polymerase II transcription subunit 36b
CL23345Contig1	-1.04943	Tetrapyrrole-binding protein, chloroplastic
CL12198Contig1	-1.06272	60S ribosomal protein L19-2
CL29668Contig1	-1.07799	S-adenosylmethionine synthase 1
CL3062Contig1	-1.09198	Histone H2B.1
CL26010Contig1	-1.09985	60S ribosomal protein L9
CL26445Contig1	-1.10441	Acyl-[acyl-carrier-protein] desaturase, chloroplastic
comp72390_c0_seq1_2	-1.10508	50S ribosomal protein L35, chloroplastic
comp34629_c0_seq1_3	-1.10766	Polygalacturonase inhibitor
CL24056Contig1	-1.11551	Acetyl-coenzyme A carboxylase carboxyl transferase subunit alpha
CL22024Contig1	-1.124	60S ribosomal protein L24
CL43344Contig1	-1.12922	60S ribosomal protein L35
CL42728Contig1	-1.14411	60S acidic ribosomal protein P2
CL43782Contig1	-1.14725	40S ribosomal protein S6-2
CL53777Contig1	-1.15178	60S ribosomal protein L7a-2
CL10872Contig1	-1.17635	60S ribosomal protein L27-3
CL26565Contig1	-1.20368	Cycloartenol
CL43617Contig1	-1.21886	40S ribosomal protein S13
CL27757Contig1	-1.21968	30S ribosomal protein S3
CL23985Contig1	-1.28476	40S ribosomal protein S15a-1
CL47423Contig1	-1.30734	40S ribosomal protein S16
CL28649Contig1	-1.53072	S-adenosylmethionine synthase 2
CL33823Contig1	-1.59948	Ferredoxin--nitrite reductase
CL52891Contig1	-1.89199	40S ribosomal protein S2-4
comp31633_c0_seq1_2	-1.96793	Inositol-3-phosphate synthase
comp72441_c0_seq1_2	2.05672	Peroxidase 2
CL4744Contig1	1.73565	Small heat shock protein, chloroplastic
CL23221Contig1	1.52279	Probable cysteine protease RD21B
CL21950Contig1	1.46941	Non-classical arabinogalactan protein 31
CL23264Contig1	1.44085	Superoxide dismutase [Cu-Zn]
CL27841Contig1	1.31334	Malate dehydrogenase, glyoxysomal
CL27251Contig1	1.28576	MLP-like protein 34
CL23687Contig1	1.25828	Catalase isozyme 1
CL667Contig1	1.22702	Fe(3+)-Zn(2+) purple acid phosphatase 12
CL519Contig2	1.19949	Aspartate aminotransferase, mitochondrial
CL29122Contig1	1.14836	Thiol protease aleurain-like
comp94470_c0_seq1_2	1.13848	Defensin-like protein 1
CL22916Contig1	1.10015	Putative phosphatidylglycerol/phosphatidylinositol transfer protein
CL49247Contig1	1.08245	Cytokinin riboside 5'-monophosphate phosphoribohydrolase LOG4
CL25424Contig1	1.07412	Oxygen-evolving enhancer protein 2
CL28604Contig1	1.04168	CBS domain-containing protein CBSX3
comp40890_c0_seq2_1	1.02967	Early nodulin-like protein 2
CL21975Contig1	1.02489	Probable enoyl-CoA hydratase 1
CL21338Contig1	1.00099	Superoxide dismutase [Mn]
CL37Contig3	-1.01889	Auxin-binding protein ABP19a
comp52648_c0_seq3_2	-1.01919	Demethylmenaquinone methyltransferase
CL6993Contig1	-1.0652	Probable mediator of RNA polymerase II transcription subunit 37e
CL49699Contig1	-1.08299	Mitochondrial carnitine/acylcarnitine carrier-like protein
CL28780Contig1	-1.10627	60S ribosomal protein L18a
CL40296Contig1	-1.15908	Elongation factor 2
CL27852Contig1	-1.25936	Argininosuccinate synthase
CL28147Contig1	-1.71963	5'-adenylylsulfate reductase 3
