# Supplementary material for: Transcriptomic and proteomic analyses of Cucurbita ficifolia Bouché (Cucurbitaceae) response to Fusarium oxysporum f.sp. cucumerium
Source: BMC Genomics. 2022 Jun 13;23(Suppl 1):436. doi: 10.1186/s12864-022-08674-7 (PMC9190096; doi:10.1186/s12864-022-08674-7)
Supplement: Supplementary file 4 — Additional file 4. DAPs in C. ficifolia leaf after infection by FOC at 4 dpi compared with control. [file 12864_2022_8674_MOESM4_ESM.xlsx]

## Sheet: 1
Additional file4:DAPs in C. ficifolia leaf after infection by FOC at 4 dpi compared with control.
ID	4d-VS-CK log2FC	Annotation
CL2433Contig1	1.29959	11S globulin delta chain
CL22045Contig1	1.59826	11S globulin delta chain
CL25511Contig1	3.77488	Serine carboxypeptidase-like 20
CL22454Contig1	4.075	Peroxidase 21
CL11195Contig1	2.8996	PLAT domain-containing protein 1
CL6503Contig1	1.78339	Aspartic proteinase
CL16059Contig1	2.46382	Cucumisin
CL29295Contig1	2.24496	Ferredoxin-2, chloroplastic
CL21783Contig1	2.43529	Photosystem I reaction center subunit N
CL34362Contig1	2.97789	Catalase isozyme 3
CL29398Contig1	1.35074	GDSL esterase/lipase At5g14450
CL46254Contig1	2.49902	Plastid-lipid-associated protein
CL4161Contig1	-1.23628	REF/SRPP-like protein At1g67360
CL22700Contig1	1.95007	Serine carboxypeptidase II-2 chain B
comp53094_c2_seq2_1	2.36765	Carbonic anhydrase, 25 kDa isoform
CL54761Contig1	1.75417	Glyoxylate/succinic semialdehyde reductase 2
CL586Contig1	1.28181	Protein TolB
CL25715Contig1	1.88229	Thioredoxin M4, chloroplastic
CL29013Contig1	1.06188	Cathepsin B heavy chain
CL40740Contig1	2.39539	(R)-mandelonitrile lyase 1
CL22625Contig1	1.5171	Cysteine proteinase inhibitor 5
CL26538Contig1	1.59596	2-methylene-furan-3-one reductase
comp66617_c2_seq1_2	2.35515	Oxygen-evolving enhancer protein 1
CL7963Contig1	2.00991	Peroxidase 15
CL53075Contig1	1.67862	Universal stress protein MJ0531
CL21412Contig1	1.91861	Ferredoxin-1, chloroplastic
CL49522Contig1	1.96094	Alpha-galactosidase 1
CL5822Contig1	1.56086	Beta-galactosidase 3
CL14533Contig1	1.69771	Inhibitor of trypsin and hageman factor
CL30596Contig1	1.52721	Phospholipid hydroperoxide glutathione peroxidase 1
CL52619Contig1	1.13359
CL49456Contig1	1.35923	Dihydropyrimidine dehydrogenase (NADP(+))
CL24901Contig1	1.31749	Subtilisin-like protease SBT1.4
CL16372Contig1	1.37579	Inhibitor of trypsin and hageman factor
CL28373Contig1	1.53884	Gamma-interferon-inducible lysosomal thiol reductase
CL1Contig19	1.82967	Oxygen-evolving enhancer protein 3-2
CL7731Contig1	1.2318
CL2321Contig2	1.94148	Cysteine proteinase inhibitor 5
CL24878Contig1	1.48965	Gamma-glutamyltranspeptidase 3
CL24825Contig1	1.33754	Leucine aminopeptidase 1
CL21445Contig1	1.05251	Probable beta-D-xylosidase 2
CL11145Contig1	1.12156
CL2870Contig1	1.43189	Basic 7S globulin low kDa subunit
CL4168Contig1	1.07021
CL17168Contig1	1.59903	Subtilisin-chymotrypsin inhibitor-2A
CL375Contig1	1.90396	Polygalacturonase inhibitor
CL1073Contig1	1.67835	Auxin-repressed 12.5 kDa protein
CL14787Contig1	1.12452
comp30884_c0_seq2_2	1.57279	Allene oxide cyclase, chloroplastic
CL29104Contig1	1.38351	Haloalkane dehalogenase 3
CL23944Contig1	1.14431	Nudix hydrolase 3
CL24376Contig1	1.06669	Thylakoid lumenal protein TL20.3
CL2759Contig1	1.03082	Peptidyl-prolyl cis-trans isomerase FKBP17-2
CL1Contig39	1.21142	Pathogen-related protein
CL22786Contig1	1.13947	Probable serine protease EDA2
CL26033Contig1	1.46837	CCG-binding protein 1
CL34396Contig1	1.3929	ACT domain-containing protein ACR11
CL24170Contig1	1.13232	Nitrogen regulatory protein P-II homolog
CL25766Contig1	-1.52281	Guanine nucleotide-binding protein subunit beta-like protein
CL47329Contig1	-1.63859	60S ribosomal protein L22-2
CL25275Contig1	-1.80315	40S ribosomal protein S10-3
CL53030Contig1	-2.05622	Probable mediator of RNA polymerase II transcription subunit 36b
CL23345Contig1	-2.22436	Tetrapyrrole-binding protein, chloroplastic
CL12198Contig1	-1.36448	60S ribosomal protein L19-2
CL29668Contig1	-2.13387	S-adenosylmethionine synthase 1
CL3062Contig1	-3.80655	Histone H2B.1
CL26010Contig1	-1.91163	60S ribosomal protein L9
CL26445Contig1	-1.32179	Acyl-[acyl-carrier-protein] desaturase, chloroplastic
comp72390_c0_seq1_2	-1.74955	50S ribosomal protein L35, chloroplastic
comp34629_c0_seq1_3	-1.4545	Polygalacturonase inhibitor
CL24056Contig1	-1.00196	Acetyl-coenzyme A carboxylase carboxyl transferase subunit alpha
CL22024Contig1	-2.17401	60S ribosomal protein L24
CL43344Contig1	-1.93348	60S ribosomal protein L35
CL42728Contig1	-2.35219	60S acidic ribosomal protein P2
CL43782Contig1	-2.08654	40S ribosomal protein S6-2
CL53777Contig1	-2.39264	60S ribosomal protein L7a-2
CL10872Contig1	-2.34351	60S ribosomal protein L27-3
CL26565Contig1	-1.40791	Cycloartenol
CL43617Contig1	-1.84182	40S ribosomal protein S13
CL27757Contig1	-1.75104	30S ribosomal protein S3
CL23985Contig1	-1.50443	40S ribosomal protein S15a-1
CL47423Contig1	-2.06374	40S ribosomal protein S16
CL28649Contig1	-3.5771	S-adenosylmethionine synthase 2
CL33823Contig1	-1.37955	Ferredoxin--nitrite reductase
CL52891Contig1	-3.29382	40S ribosomal protein S2-4
comp31633_c0_seq1_2	-1.5881	Inositol-3-phosphate synthase
CL26231Contig1	3.26641	Pathogenesis-related protein P2
comp72441_c0_seq1_2	2.75312	Peroxidase 2
CL10878Contig1	2.23393	Pathogenesis-related protein 1
CL23069Contig1	1.88242	Peroxidase 2
CL5947Contig1	1.85344	2-Cys peroxiredoxin BAS1-like, chloroplastic
CL29352Contig1	1.64044	ATP synthase subunit delta, chloroplastic
CL2559Contig2	1.63995	Chlorophyll a-b binding protein 151, chloroplastic
CL1658Contig1	1.59587	Peroxidase 2
CL44989Contig1	1.59254	ACT domain-containing protein ACR12
CL29171Contig1	1.5287
CL30094Contig1	1.50899	GTP cyclohydrolase-2
CL6499Contig1	1.49214	Chlorophyll a-b binding protein 3C, chloroplastic
CL25313Contig1	1.45972	Glutamate decarboxylase 1
CL29136Contig1	1.43164	Epidermis-specific secreted glycoprotein EP1
CL22406Contig1	1.41219	Chromoplast-specific carotenoid-associated protein
CL230Contig1	1.38074	ATP synthase subunit b', chloroplastic
CL28093Contig1	1.36471	Beta-glucosidase 24
CL26661Contig1	1.35977	ATP synthase subunit alpha
CL28082Contig1	1.31853	L-ascorbate peroxidase, cytosolic
CL8383Contig1	1.30772	Chlorophyll a-b binding protein 40
CL3527Contig1	1.30514
CL10804Contig1	1.2797	Photosystem II 10 kDa polypeptide, chloroplastic
CL2804Contig1	1.2715	Epidermis-specific secreted glycoprotein EP1
CL53168Contig1	1.26669	Ferritin-3, chloroplastic
CL49361Contig1	1.26033	Temperature-induced lipocalin-1
CL21109Contig1	1.24654	Cysteine proteinase inhibitor 5
CL5371Contig1	1.23559	Alpha-L-arabinofuranosidase 1
CL23989Contig1	1.23518	Glucose-6-phosphate isomerase 1
CL50014Contig1	1.23014	Uncharacterized protein At1g32220, chloroplastic
CL23713Contig1	1.21474	PLAT domain-containing protein 1
CL25776Contig1	1.19906	11S globulin seed storage protein 2 basic chain
CL4630Contig1	1.18742	Sedoheptulose-1,7-bisphosphatase, chloroplastic
CL29703Contig1	1.1821	Phosphoglycerate kinase, chloroplastic
comp43861_c0_seq3_2	1.17219	Photosystem I iron-sulfur center
CL31362Contig1	1.17171	Patellin-3
CL27381Contig1	1.16795	Aldehyde dehydrogenase family 2 member B4, mitochondrial
CL27585Contig1	1.16609	Probable pectate lyase 15
CL34372Contig1	1.14324	Alanine aminotransferase 2
CL3412Contig1	1.13931	UDP-glycosyltransferase 74E2
comp60048_c1_seq2_1	1.13151
CL9326Contig1	1.12894	Glucose-1-phosphate adenylyltransferase small subunit
CL12584Contig1	1.10945	10 kDa chaperonin 1, chloroplastic
CL21759Contig1	1.08576	Alpha-galactosidase mel1
comp34418_c1_seq1_1	1.0584	Phosphoribulokinase, chloroplastic
CL4442Contig1	1.05103	Fructose-1,6-bisphosphatase, cytosolic
CL7237Contig1	1.04661	Probable LRR receptor-like serine/threonine-protein kinase IRK
CL21354Contig1	1.04607
comp69446_c0_seq3_1	1.04155	Probable 2-carboxy-D-arabinitol-1-phosphatase
CL3565Contig1	1.03679	Peroxidase 17
CL53981Contig1	1.03526	Germin-like protein 5-1
CL32865Contig1	1.02227	14-3-3-like protein D
CL24305Contig1	1.01905	ATP-dependent Clp protease proteolytic subunit 4
CL6010Contig1	1.01862	Glutamine synthetase cytosolic isozyme
CL13051Contig1	1.01528	Cysteine proteinase inhibitor 1
CL1360Contig2	1.01008	ATP-dependent zinc metalloprotease FTSH 2
CL7376Contig1	-1.00633	Acetyl-coenzyme A carboxylase carboxyl transferase subunit alpha
comp71940_c0_seq3_2	-1.01376	GTP-binding nuclear protein Ran-3
CL50903Contig1	-1.01751	Probable ADP-ribosylation factor GTPase-activating protein AGD9
CL4840Contig1	-1.01803
CL22089Contig1	-1.02063	GTPase Der
CL3197Contig2	-1.02196	Protein translation factor SUI1 homolog
CL6259Contig1	-1.03056	Dihydrolipoyllysine-residue acetyltransferase component 5 of pyruvate dehydrogenase complex
CL27781Contig1	-1.03199	Thioredoxin-like protein Clot
CL21702Contig1	-1.03248	40S ribosomal protein S15a-1
CL24490Contig1	-1.035	Cell division cycle protein 48 homolog
CL25240Contig1	-1.04234	Glutamyl-tRNA reductase-binding protein
CL11457Contig1	-1.0424	40S ribosomal protein S28
CL23953Contig1	-1.04512	DEAD-box ATP-dependent RNA helicase 47
CL30254Contig1	-1.04552	60S ribosomal protein L21-2
CL46410Contig1	-1.04675	60S ribosomal protein L27a-2
CL11682Contig1	-1.04738	60S ribosomal protein L26-1
CL6775Contig1	-1.05158	Putative lipid-transfer protein DIR1
CL27863Contig1	-1.05361	Serine hydroxymethyltransferase 4
CL50159Contig1	-1.05844	U2 small nuclear ribonucleoprotein A'
CL25847Contig1	-1.0649	60S ribosomal protein L13-1
CL51998Contig1	-1.068	60S ribosomal protein L4
CL25995Contig1	-1.07234	Plastidial pyruvate kinase 2
CL29612Contig1	-1.07715	40S ribosomal protein S9-2
CL22839Contig1	-1.08383	NADP-dependent glyceraldehyde-3-phosphate dehydrogenase
CL48670Contig1	-1.09054
CL30806Contig1	-1.09298	Copper transport protein CCH
CL28055Contig1	-1.09536	Heterogeneous nuclear ribonucleoprotein 1
CL30768Contig1	-1.09573	30S ribosomal protein 2, chloroplastic
CL25185Contig1	-1.09734	Upstream activation factor subunit spp27
CL39338Contig1	-1.10323	50S ribosomal protein L9, chloroplastic
CL30275Contig1	-1.10473	Indole-3-glycerol phosphate synthase, chloroplastic
CL28381Contig1	-1.11785
CL22670Contig1	-1.12092	Acetolactate synthase small subunit 2
CL31896Contig1	-1.12522	Tubulin beta chain
CL22439Contig1	-1.13128	Pre-mRNA cleavage factor Im 25 kDa subunit 2
CL32280Contig1	-1.13392	Ubiquitin receptor RAD23b
CL27557Contig1	-1.13455	Acetylornithine aminotransferase, mitochondrial
CL46268Contig1	-1.1393
CL24830Contig1	-1.14103	Peptidyl-prolyl cis-trans isomerase CYP20-1
CL37481Contig1	-1.14843	Heterogeneous nuclear ribonucleoprotein Q
CL9717Contig1	-1.15047
CL20777Contig1	-1.15238	Nucleolar protein 56
CL30156Contig1	-1.16344	Homoserine kinase
CL24691Contig1	-1.16494	60S ribosomal protein L13-1
CL4880Contig1	-1.167	Probable steroid-binding protein 3
CL23036Contig1	-1.17377	60S ribosomal protein L4
CL23911Contig1	-1.1746	Naringenin,2-oxoglutarate 3-dioxygenase
CL3916Contig1	-1.17633	50S ribosomal protein L18
CL27481Contig1	-1.18017	LL-diaminopimelate aminotransferase
CL30614Contig1	-1.18268	RGG repeats nuclear RNA binding protein B
CL25987Contig1	-1.18732	60S acidic ribosomal protein P0
CL251Contig1	-1.1911	Aspartate aminotransferase 3, chloroplastic
CL25584Contig1	-1.19133	Biotin carboxylase 1, chloroplastic
CL28456Contig1	-1.19386	Acetyl-CoA acetyltransferase
CL23053Contig1	-1.19684	50S ribosomal protein L31
CL26878Contig1	-1.2079	Probable plastid-lipid-associated protein 8
CL24098Contig1	-1.21154	Putative pterin-4-alpha-carbinolamine dehydratase
CL25380Contig1	-1.21206	30S ribosomal protein S17
CL26260Contig1	-1.21508	Cell division protein FtsZ homolog 1
CL26082Contig1	-1.2165	Flavonol synthase/flavanone 3-hydroxylase
CL3059Contig1	-1.22037	Adenosine kinase 2
CL33227Contig1	-1.22344	T-complex protein 1 subunit beta
CL26199Contig1	-1.23118	Splicing factor 3A subunit 2
CL2179Contig2	-1.23213	Translation initiation factor IF-3
CL22357Contig1	-1.23647	Nucleoside diphosphate kinase
CL50226Contig1	-1.24187	2,3-bisphosphoglycerate-independent phosphoglycerate mutase
CL26077Contig1	-1.24346	Phosphoenolpyruvate carboxykinase (ATP)
CL47150Contig1	-1.24479
CL50926Contig1	-1.2496	30S ribosomal protein 3
CL11500Contig1	-1.25167	Histone H3.2
CL47089Contig1	-1.25788	60S ribosomal protein L35a-3
CL30080Contig1	-1.26449	Malate dehydrogenase
comp57415_c0_seq2_2	-1.26668	Auxin-binding protein ABP19a
CL28956Contig1	-1.27063	60S ribosomal protein L37a
CL22569Contig1	-1.27143	50S ribosomal protein L12-1, chloroplastic
CL50427Contig1	-1.279	Tubulin alpha chain
CL29785Contig1	-1.28184	Protoporphyrinogen oxidase 1
CL21313Contig1	-1.28554	60S acidic ribosomal protein P2
CL296Contig1	-1.28642	Rubisco accumulation factor 1.2
CL21247Contig1	-1.28828	3-ketoacyl-CoA thiolase 2
CL27722Contig1	-1.28972	Glyceraldehyde-3-phosphate dehydrogenase GAPCP2
CL5741Contig1	-1.29297	60S ribosomal protein L27a-3
CL54252Contig1	-1.29626	Peptidyl-prolyl cis-trans isomerase 1
CL23355Contig1	-1.2973	DEAD-box ATP-dependent RNA helicase 31
CL23124Contig1	-1.29845	Protein PLASTID TRANSCRIPTIONALLY ACTIVE 12
CL25465Contig1	-1.29955	60S ribosomal protein L5
CL29206Contig1	-1.30339	60S ribosomal protein L8
CL21368Contig1	-1.30509	40S ribosomal protein S26-1
CL25521Contig1	-1.32487	Protein SPIRAL1-like 1
CL16866Contig1	-1.32713	40S ribosomal protein S13
CL27437Contig1	-1.33133	Macrophage migration inhibitory factor homolog
CL29643Contig1	-1.33242
CL51696Contig1	-1.34098	60S ribosomal protein L34
CL52068Contig1	-1.34176	Obg-like ATPase 1
CL54755Contig1	-1.34532	40S ribosomal protein S3a
CL53844Contig1	-1.34731	Glutamate-1-semialdehyde 2,1-aminomutase
CL28984Contig1	-1.36951	Urease accessory protein G
CL23400Contig1	-1.37642	Proteasome subunit alpha type-2-B
CL22810Contig1	-1.38079	Heterodimeric geranylgeranyl pyrophosphate synthase small subunit
CL27800Contig1	-1.38237	50S ribosomal protein L15
CL41626Contig1	-1.3855	RNA-binding protein CP33
CL22169Contig1	-1.38934	Dihydrolipoyl dehydrogenase 2, chloroplastic
CL24848Contig1	-1.39882	Serine/arginine-rich splicing factor SR34A
CL27746Contig1	-1.42104	Ribosome-inactivating protein luffin-alpha
CL46119Contig1	-1.43608	Uroporphyrinogen decarboxylase, chloroplastic
CL28178Contig1	-1.45137
CL26742Contig1	-1.4552	Serine/arginine-rich-splicing factor SR34
CL45688Contig1	-1.45854	Ribonuclease P protein subunit p25-like protein
CL27940Contig1	-1.46848	Eukaryotic translation initiation factor 3 subunit I
CL48573Contig1	-1.47112	60S ribosomal protein L31
CL26943Contig1	-1.47309	50S ribosomal protein L10, chloroplastic
CL25616Contig1	-1.49609	60S ribosomal protein L3
CL26736Contig1	-1.50439	RuBisCO large subunit-binding protein subunit alpha, chloroplastic
CL23811Contig1	-1.50937	DNA oxidative demethylase ALKBH2
CL50268Contig1	-1.51092	60S ribosomal protein L14-2
CL22775Contig1	-1.51861	Cytochrome c oxidase subunit 6a, mitochondrial
CL26815Contig1	-1.52171	60S acidic ribosomal protein P2
CL38552Contig1	-1.52303	Protein TOC75-3, chloroplastic
CL30723Contig1	-1.53629	Protein disulfide isomerase-like 2-3
CL24753Contig1	-1.54319	50S ribosomal protein L6, chloroplastic
CL23495Contig1	-1.54667	Stromal 70 kDa heat shock-related protein, chloroplastic
CL27374Contig1	-1.56647	30S ribosomal protein S1, chloroplastic
CL54631Contig1	-1.57088	Calreticulin
CL53518Contig1	-1.58033	40S ribosomal protein S8
CL47Contig4	-1.58085	Delta-aminolevulinic acid dehydratase 1
CL28249Contig1	-1.59867	60S ribosomal protein L10
CL25175Contig1	-1.60251	40S ribosomal protein S17-4
CL43768Contig1	-1.61832	Uncharacterized protein OsI_027940
CL6633Contig1	-1.63178	Cold shock protein 1
CL54415Contig1	-1.63628	30S ribosomal protein S20, chloroplastic
CL51428Contig1	-1.64022	40S ribosomal protein S19-3
CL108Contig2	-1.64367	60S ribosomal protein L17-1
CL3787Contig1	-1.65605	MFP1 attachment factor 1
CL24492Contig1	-1.67074	THO complex subunit 4A
CL24588Contig1	-1.67649	50S ribosomal protein L5, chloroplastic
CL25515Contig1	-1.67686
CL49426Contig1	-1.68039	50S ribosomal protein L2-A, chloroplastic
CL52017Contig1	-1.69558	26S protease regulatory subunit 6A homolog A
comp42892_c0_seq1_1	-1.72031	Aspartyl protease AED3
CL25457Contig1	-1.72314	protein SLOW GREEN 1, chloroplastic
CL24040Contig1	-1.72782	Luminal-binding protein
CL24791Contig1	-1.73743	60S ribosomal protein L19-1
CL22691Contig1	-1.75647	50S ribosomal protein L24, chloroplastic
CL42357Contig1	-1.76451	40S ribosomal protein S25-2
CL21566Contig1	-1.81705	50S ribosomal protein L17, chloroplastic
CL29926Contig1	-1.85863	50S ribosomal protein L21, chloroplastic
CL42801Contig1	-1.86678	40S ribosomal protein S24-2
comp46933_c0_seq3_3	-1.87239	40S ribosomal protein S15-4
CL53504Contig1	-1.87275	40S ribosomal protein S5-1
CL50295Contig1	-1.87808	3-hydroxyacyl-CoA dehydrogenase
CL28578Contig1	-1.88708	Polyadenylate-binding protein RBP47
comp62489_c0_seq5_1	-1.89173	40S ribosomal protein S12
CL29676Contig1	-1.90932	FK506-binding protein 2
CL25898Contig1	-2.0111	50S ribosomal protein L4, chloroplastic
CL13417Contig1	-2.02862	60S ribosomal protein L23
CL30771Contig1	-2.05412	Phospho-2-dehydro-3-deoxyheptonate aldolase 2, chloroplastic
CL29739Contig1	-2.07722	Uncharacterized protein At5g48480
CL30376Contig1	-2.08328	U1 small nuclear ribonucleoprotein A
CL26535Contig1	-2.11509	Magnesium-chelatase subunit ChlI, chloroplastic
CL1995Contig1	-2.14834	50S ribosomal protein L32,
CL30624Contig1	-2.18115	26S protease regulatory subunit 6B homolog
CL27588Contig1	-2.18469	NHP2-like protein 1
comp48390_c0_seq1_3	-2.1933	60S ribosomal protein L23a
CL48474Contig1	-2.21519	Putative H/ACA ribonucleoprotein complex subunit 1-like protein1
CL26482Contig1	-2.2191	Chaperonin 60 subunit beta 1, chloroplastic
CL12271Contig1	-2.22232	Heat shock factor-binding protein 1
CL25326Contig1	-2.24286	50S ribosomal protein L11, chloroplastic
CL29315Contig1	-2.2558	Geranylgeranyl diphosphate reductase, chloroplastic
CL26312Contig1	-2.27407
CL23312Contig1	-2.29804	RNA-binding protein CP29B, chloroplastic
CL15185Contig1	-2.34756	Protein BOBBER 2
CL25001Contig1	-2.36117	50S ribosomal protein 5 gamma, chloroplastic
CL21648Contig1	-2.37995	Trigger factor-like protein TIG, Chloroplastic
comp58361_c1_seq4_1	-2.3891	50S ribosomal protein L1, chloroplastic
CL23767Contig1	-2.41827	Polyadenylate-binding protein 2
comp57589_c0_seq4_1	-2.45628	10 kDa chaperonin 1
CL5471Contig1	-2.50112	Universal stress protein A-like protein
CL22018Contig1	-2.50397	40S ribosomal protein S18
CL28574Contig1	-2.59503	60S ribosomal protein L36-2
CL53411Contig1	-2.71052	60S ribosomal protein L6-3
CL20257Contig1	-2.80543	40S ribosomal protein S30
CL45436Contig1	-3.01703	40S ribosomal protein S7
comp53351_c1_seq1_1	-3.08658	Protochlorophyllide reductase, chloroplastic
CL374Contig2	-3.09276	Isocitrate lyase {ECO:0000250|UniProtKB:P28297}
CL47244Contig1	-3.10699	40S ribosomal protein S20-2
CL11999Contig1	-3.21102	40S ribosomal protein S27a
CL7114Contig1	-3.22327	Guanylate kinase 3, chloroplastic
CL44865Contig1	-3.44374	Phosphoenolpyruvate carboxykinase (ATP)
