# Supplementary material for: Transcriptomic and proteomic analyses of Cucurbita ficifolia Bouché (Cucurbitaceae) response to Fusarium oxysporum f.sp. cucumerium
Source: BMC Genomics. 2022 Jun 13;23(Suppl 1):436. doi: 10.1186/s12864-022-08674-7 (PMC9190096; doi:10.1186/s12864-022-08674-7)
Supplement: Supplementary file 5 — Additional file 5. DEGs and DAPs in C. ficifolia leaf after infection by FOC at 2 dpi. [file 12864_2022_8674_MOESM5_ESM.xlsx]

## Sheet: 1 
Additional file5: DEGs and DAPs in C. ficifolia leaf after infection by FOC at 2 dpi.
ID	Proteome	Transcriptome	Annotation
CL23687Contig1	2.39211	2.07544	Catalase isozyme 1
CL26033Contig1	2.04185	3.80954	CCG-binding protein 1
CL29122Contig1	2.21662	4.38939	Thiol protease aleurain-like
CL28147Contig1	-3.29351	-1.6702	5'-adenylylsulfate reductase 3, chloroplastic
CL49699Contig1	-2.11842	-3.20677	Mitochondrial carnitine/acylcarnitine carrier-like protein
CL33823Contig1	-3.03035	2.80294	Ferredoxin--nitrite reductase, chloroplastic
comp31633_c0_seq1_2	-3.91206	3.71155	Inositol-3-phosphate synthase
CL22700Contig1	3.37332	-2.98467	Serine carboxypeptidase II-2 chain B
CL25511Contig1	13.9028	-3.42896	Serine carboxypeptidase-like 20
CL1073Contig1	2.27395	-2.17103	Auxin-repressed 12.5 kDa protein
CL11145Contig1	2.42576	-2.49331	unknown
