# Supplementary material for: Transcriptomic and proteomic analyses of Cucurbita ficifolia Bouché (Cucurbitaceae) response to Fusarium oxysporum f.sp. cucumerium
Source: BMC Genomics. 2022 Jun 13;23(Suppl 1):436. doi: 10.1186/s12864-022-08674-7 (PMC9190096; doi:10.1186/s12864-022-08674-7)
Supplement: Supplementary file 6 — Additional file 6. DEGs and DAPs in C. ficifolia leaf after infection by FOC at 4dpi. [file 12864_2022_8674_MOESM6_ESM.xlsx]

## Sheet: 1
Additional file 6: DEGs and DAPs in C. ficifolia leaf after infection by F. oxysporum at 4 dpi.
ID	Proteome	Transcriptome	Annotation
CL1073Contig1	3.20061	3.10502	Auxin-repressed 12.5 kDa protein
CL10878Contig1	4.70414	9.06161	Pathogenesis-related protein 1
CL1658Contig1	3.02276	4.00091	Peroxidase 2
CL22700Contig1	3.86393	2.77301	Serine carboxypeptidase II-2 chain B
CL24901Contig1	2.49233	1.75523	Subtilisin-like protease SBT1.4
CL25313Contig1	2.75056	1.00398	Glutamate decarboxylase 1
CL25511Contig1	13.6884	3.37865	Serine carboxypeptidase-like 20
CL26033Contig1	2.7671	4.64804	CCG-binding protein 1
CL26231Contig1	9.6225	8.30362	Pathogenesis-related protein P2
CL26538Contig1	3.02297	1.40249	2-methylene-furan-3-one reductase
CL34362Contig1	7.87833	3.03311	Catalase isozyme 3
CL34372Contig1	2.20877	1.73721	Alanine aminotransferase 2, mitochondrial
CL22839Contig1	-2.11965	-2.98474	NADP-dependent glyceraldehyde-3-phosphate dehydrogenase
CL24098Contig1	-2.31585	-1.35813	Putative pterin-4-alpha-carbinolamine dehydratase
CL26445Contig1	-2.49976	-1.62033	Acyl-[acyl-carrier-protein] desaturase, chloroplastic
CL27746Contig1	-2.67778	-10.5863	Ribosome-inactivating protein luffin-alpha
CL33823Contig1	-2.60186	-2.94437	Ferredoxin--nitrite reductase, chloroplastic
CL6775Contig1	-2.0728	-6.73478	Putative lipid-transfer protein DIR1
comp31633_c0_seq1_2	-3.00653	-3.67797	Inositol-3-phosphate synthase
CL21412Contig1	3.78058	-2.79233	Ferredoxin-1, chloroplastic
CL21783Contig1	5.40871	-2.04008	Photosystem I reaction center subunit N, chloroplastic
CL24376Contig1	2.09463	-1.41828	Thylakoid lumenal protein TL20.3, chloroplastic
CL24878Contig1	2.80821	-1.30048	Gamma-glutamyltranspeptidase 3
CL2559Contig2	3.11655	-1.85507	Chlorophyll a-b binding protein 151, chloroplastic
CL29295Contig1	4.74024	-2.55413	Ferredoxin-2, chloroplastic
CL29703Contig1	2.26907	-1.62573	Phosphoglycerate kinase, chloroplastic
CL4442Contig1	2.07201	-1.26739	Fructose-1,6-bisphosphatase, cytosolic
CL4630Contig1	2.27745	-1.17037	Sedoheptulose-1,7-bisphosphatase, chloroplastic
CL21247Contig1	-2.44238	2.55748	3-ketoacyl-CoA thiolase 2, peroxisomal
CL22089Contig1	-2.02881	2.23314	GTPase Der
CL27588Contig1	-4.54629	1.82443	NHP2-like protein 1
CL30806Contig1	-2.13315	1.31251	Copper transport protein CCH
CL41626Contig1	-2.61263	1.74773	RNA-binding protein CP33, chloroplastic
CL53030Contig1	-4.15894	1.73575	Probable mediator of RNA polymerase II transcription subunit 36b
CL7114Contig1	-9.33902	4.71419	Malate synthase, glyoxysomal
