# Supplementary material for: Transcriptomic and proteomic analyses of Cucurbita ficifolia Bouché (Cucurbitaceae) response to Fusarium oxysporum f.sp. cucumerium
Source: BMC Genomics. 2022 Jun 13;23(Suppl 1):436. doi: 10.1186/s12864-022-08674-7 (PMC9190096; doi:10.1186/s12864-022-08674-7)
Supplement: Supplementary file 8 — Additional file 8. Primer sequences used for qRT-PCR. [file 12864_2022_8674_MOESM8_ESM.xlsx]

## Sheet: 1
Additional file8：Primer sequences used for qRT-PCR.
ID	Forward Primer	Reversed Primer
CL27563Contig1	CACTGTCTATGGCGAGCA	CCCATCCGTAACGGTATT
CL8937Contig1	TGAAATGGCTACTGAAACGG	GAATGCAGAGGTAGGTGCTT
CL1658Contig1	AGCAGAGACACGTTCTTGA	GTTGGACTGAAGGTTGGTGTA
comp50723_c0_seq2_3	TGTTGACCACGTCCTCTAAT	CGATATAAGCGAAGGTGTACT
CL25313Contig1	TCCTTGAAAGATAGCACTCGT	GTCTGGAGGCATGGTGTAG
CL33823Contig1	GGACAAGCCATTATAGAGACG	GCTGTTGTACCTCCTCAGT
CL7114Contig1	GGAGAAGTGGAAGGTCTCGTA	CGCCAACTCCGAATTAGC
comp31633_c0_seq1_2	CTTAGCCGCTCCTATCATAC	CTCTCCTTCAGCCTTGAATTG
Actin	AGCCATCTCTCATCGGTAT	CATGGTTGAACCACCACTG
